# Supplementary material for: Gene Expression in Cord Blood and Tuberculosis in Early Childhood: A Nested Case-Control Study in a South African Birth Cohort
Source: Clin Infect Dis. 2023 May 5;77(3):438–49. doi: 10.1093/cid/ciad268 (PMC10425199; doi:10.1093/cid/ciad268)
Supplement: ciad268_Supplementary_Data [file ciad268_supplementary_data.zip]

Archive with 3 entries (3 files):
- Supplemental Methods.docx
- Supplementary Tables.xlsx
- SupplementaryFigures.docx
