# Supplementary material for: Gene Expression in Cord Blood and Tuberculosis in Early Childhood: A Nested Case-Control Study in a South African Birth Cohort
Source: Clin Infect Dis. 2023 May 5;77(3):438–49. doi: 10.1093/cid/ciad268 (PMC10425199; doi:10.1093/cid/ciad268)
Supplement: ciad268_Supplementary_Data [file ciad268_supplementary_data.zip › Supplementary Tables.xlsx]

## Sheet: Paper Title and Authors
Gene expression in cord blood and tuberculosis in early childhood:
A nested case-control study in a South African birth cohort
Carly A. Bobak1, Maresa Botha3, Lesley Workman3, Jane E. Hill4, Mark Nicol5,6, John W. Holloway7,8, Dan J Stein9-11, Leonardo Martinez2*, Heather J Zar3*

## Sheet: S1 - Clinical Info by TB Dx
Table S1: Clinical measures for all included study participants (N=132) by TB diagnosis within the first 5 years of life
			TB Diagnosis	No TB Diagnosis	Overall	P-value
			(N=16)	(N=116)	(N=132)
Maternal Health Characteristics
	Maternal HIV Status
		Positive (%)	2 (14.3%)	31 (26.5%)	33 (25.2%)	0.5
	TB Treatment During Pregnancy
		Treated (%)	1 (7.1%)	4 (3.4%)	5 (3.8%)	1
	Maternal TB History
		Prior Diagnosis (%)	0 (0%)	5 (4.3%)	5 (3.8%)	0.96
	TB Household 1 Year Prior Enrollment
		Yes (%)	2 (14.3%)	14 (12.0%)	16 (12.2%)	1
	Maternal Smoking Status
		Current Smoker (%)	7 (50%)	30 (25.6%)	37 (28.2%)	0.07
Infant Characteristics
	Sex
		Female (%)	5 (35.7%)	53 (45.3%)	58 (44.3 %)	0.69
	Birthweight (kg)
		Mean (sd)	2890 (634)	3170 (494)	3140 (516)	0.13
	Breastfeeding (months)
		Median (min, max)	3.5 (0,7)	1 (0,8)	1 (0,8)	0.1
	TST Conversion before 36 months old
		Positive (%)	10 (71.4%)	16 (13.7%)	26(19.8%)	<0.001
Study Characterisic
	Site
		Mbekweni (%)	6 (42.9%)	60 (51.3%)	66 (50.4%)	0.75
		TC Newman (%)	8 (57.1%)	57 (48.7%)	65 (49.6%)

## Sheet: S2 - DGE Results for TST Conv
Table S3: The DGE results between children with TST conversion before 36 months of life and children who did not have TST conversion within 36 months of life.
Gene	logFC	AveExpr	t	P.Value	adj.P.Val	B
UBAP2L	-0.256255	5.29272	-4.22173	4.51213e-05	0.192833	1.42493
CD37	-0.307278	6.70237	-4.21978	4.54647e-05	0.192833	1.41904
LOC100130552	0.152831	4.54197	4.17533	5.404e-05	0.192833	1.28468
PEX6	0.132673	4.52956	4.03458	9.26254e-05	0.202587	0.866133
FLJ37786	0.154518	4.54848	4.02894	9.46227e-05	0.202587	0.849577
LOC644214	-0.114305	4.56729	-3.92303	0.000140697	0.251027	0.541954
LOC100129466	0.125766	4.5451	3.86165	0.000176477	0.269883	0.366477
PRB3	0.161687	4.56496	3.75344	0.000261547	0.288685	0.0622215
RPS6KB2	0.187004	6.08023	3.7085	0.00030726	0.288685	-0.0621735
KIF6	0.10945	4.53056	3.691	0.000327028	0.288685	-0.110294
RTEL1	0.27056	5.29658	3.68297	0.000336502	0.288685	-0.13233
KIAA0495	0.186834	4.87078	3.66442	0.000359374	0.288685	-0.183055
CXorf48	0.242526	4.9175	3.66157	0.00036302	0.288685	-0.19084
LOC100133678	-0.587794	6.67506	-3.65047	0.000377542	0.288685	-0.221085
JARID2	-0.203296	5.25745	-3.59255	0.000462659	0.304377	-0.377737
SURF6	-0.163065	4.72019	-3.58642	0.00047267	0.304377	-0.394219
IWS1	-0.135399	4.65116	-3.58	0.000483364	0.304377	-0.411443
FLJ23584	0.157337	4.77894	3.54105	0.00055327	0.308886	-0.515377
INTS7	0.209413	4.81169	3.52558	0.000583611	0.308886	-0.55643
C19orf28	0.203202	4.96143	3.52118	0.000592515	0.308886	-0.568071
ZNF622	-0.209065	5.24212	-3.51466	0.000605941	0.308886	-0.585294
ARHGEF1	-0.156995	5.28218	-3.4977	0.000642247	0.311637	-0.63001
LOC284422	0.48534	6.25824	3.48553	0.000669562	0.311637	-0.662004
XRCC5	-0.213562	4.93097	-3.37507	0.000972388	0.380834	-0.948169
LOC644037	0.104323	4.53711	3.37179	0.000983079	0.380834	-0.956541
SIRPD	0.117159	4.57007	3.36939	0.000991007	0.380834	-0.962691
FAM3A	0.284636	7.05886	3.36849	0.000993973	0.380834	-0.964979
CD74	-0.393808	7.53933	-3.34465	0.001076	0.380834	-1.02567
LOC345041	-0.224875	5.23943	-3.32235	0.00115844	0.380834	-1.08213
MYL5	0.112423	4.56211	3.31596	0.00118309	0.380834	-1.09823
ZNF362	-0.164691	4.82104	-3.29413	0.00127119	0.380834	-1.15311
CLEC12A	-0.474906	5.86151	-3.25295	0.00145426	0.380834	-1.25582
CUL4B	-0.12088	4.61541	-3.25027	0.001467	0.380834	-1.26248
HLA-DOA	-0.160366	4.76894	-3.24948	0.00147077	0.380834	-1.26444
SOCS7	0.115278	4.5848	3.24758	0.00147986	0.380834	-1.26914
LOC100129795	0.112185	4.5836	3.23545	0.00153924	0.380834	-1.29914
MED14	0.136361	4.93799	3.22457	0.00159439	0.380834	-1.32598
SUGT1L1	0.113796	4.57986	3.21866	0.00162513	0.380834	-1.34053
ARHGAP15	-0.235292	7.72829	-3.21778	0.00162978	0.380834	-1.34271
FLJ37307	0.136253	4.61718	3.21496	0.00164463	0.380834	-1.34962
MGC72080	0.112956	4.54462	3.21034	0.00166931	0.380834	-1.36097
HLA-DMA	-0.273437	6.4094	-3.20964	0.0016731	0.380834	-1.36269
HLA-DQA1	-0.554554	5.80198	-3.20616	0.00169193	0.380834	-1.37122
ADPRH	0.0899766	4.51272	3.2057	0.00169447	0.380834	-1.37236
MLST8	0.202067	5.1193	3.19266	0.00176697	0.380834	-1.40427
FAM65A	-0.208996	5.28012	-3.18852	0.00179057	0.380834	-1.41437
LOC653080	-0.101184	4.63535	-3.18692	0.00179978	0.380834	-1.41827
GHDC	-0.0949456	4.53308	-3.18638	0.00180294	0.380834	-1.41961
STRN	0.20363	5.19182	3.18485	0.00181178	0.380834	-1.42333
LOC647450	-0.29689	5.2947	-3.18369	0.0018185	0.380834	-1.42615
FBXL11	-0.201227	5.28161	-3.18108	0.00183379	0.380834	-1.43252
SPNS3	0.101606	4.53317	3.17834	0.00184992	0.380834	-1.43919
C14orf121	0.138984	4.62867	3.13969	0.00209222	0.422581	-1.53279
PABPN1	-0.199439	5.33661	-3.13321	0.00213564	0.422581	-1.54839
ROGDI	0.237486	5.10167	3.12516	0.00219073	0.422581	-1.56774
T-SP1	0.114402	4.51714	3.1096	0.0023009	0.422581	-1.605
SUSD5	0.149651	4.75786	3.10467	0.00233687	0.422581	-1.61677
LRPPRC	0.142091	4.92321	3.10015	0.0023703	0.422581	-1.62755
DEFA1	-0.665245	11.9047	-3.09892	0.00237948	0.422581	-1.63048
ZNF653	0.269003	6.00623	3.09426	0.00241456	0.422581	-1.64159
SP110	-0.22228	5.77696	-3.09016	0.00244584	0.422581	-1.65135
BAZ2A	0.269477	5.26307	3.08251	0.00250512	0.422581	-1.66952
TTLL1	0.119827	4.65846	3.08103	0.00251673	0.422581	-1.67302
LYL1	0.279392	11.2622	3.07665	0.00255145	0.422581	-1.68341
LOC399491	0.119305	4.60325	3.07484	0.00256588	0.422581	-1.68768
LOC642113	-0.335464	5.65797	-3.05298	0.00274676	0.434627	-1.7393
TMF1	-0.101381	4.57017	-3.0508	0.00276542	0.434627	-1.74443
PALMD	0.149656	4.63111	3.04	0.00285958	0.434627	-1.76978
PPIG	-0.153854	4.77784	-3.03538	0.00290083	0.434627	-1.78062
PLUNC	0.253032	5.17416	3.03175	0.00293355	0.434627	-1.78911
C17orf103	0.226214	4.69107	3.02387	0.00300587	0.434627	-1.80754
LOC642367	0.18455	5.18939	3.02338	0.00301042	0.434627	-1.80869
TWSG1	0.116708	4.84318	3.02174	0.00302567	0.434627	-1.81251
LOC389293	0.320222	8.75141	3.01825	0.00305834	0.434627	-1.82063
LOC391692	0.1321	4.64936	3.01771	0.00306347	0.434627	-1.8219
NSUN5B	-0.111664	4.54826	-3.01537	0.00308563	0.434627	-1.82735
API5	-0.173895	5.3297	-3.01064	0.00313093	0.435281	-1.83837
CD38	0.10685	4.57432	3.00274	0.00320786	0.440128	-1.85672
HLA-DPA1	-0.343806	7.46457	-2.99606	0.00327425	0.440128	-1.8722
LOC388248	0.154539	4.6246	2.98684	0.00336798	0.440128	-1.89353
C3orf10	0.220865	6.08852	2.98661	0.00337039	0.440128	-1.89407
UBE2F	0.250762	8.52571	2.9813	0.0034255	0.440128	-1.90632
LGALS9	-0.214941	5.25494	-2.98054	0.00343354	0.440128	-1.90809
SPSB3	0.222319	8.13446	2.97863	0.0034536	0.440128	-1.91249
MGC52498	0.0833583	4.50552	2.97288	0.00351467	0.442642	-1.92572
LOC648749	0.123167	4.55249	2.96197	0.00363339	0.44414	-1.95079
USPL1	-0.0881057	4.53122	-2.95864	0.00367037	0.44414	-1.95843
LPAR3	0.0947228	4.52045	2.95818	0.00367549	0.44414	-1.95948
PSMB2	-0.215806	5.54788	-2.95523	0.00370854	0.44414	-1.96624
NIPBL	-0.183071	5.14888	-2.94876	0.00378205	0.44414	-1.98104
LOC100131381	0.130384	4.56209	2.94472	0.00382854	0.44414	-1.99025
IRF2BP2	-0.125544	4.8164	-2.94307	0.00384777	0.44414	-1.99403
TEX11	0.20982	4.98347	2.94092	0.00387285	0.44414	-1.99893
CCDC6	-0.186966	5.31787	-2.93608	0.00392992	0.44414	-2.00996
C7orf70	-0.18172	5.47707	-2.93511	0.00394146	0.44414	-2.01216
VPREB3	-0.320548	5.35712	-2.9248	0.00406599	0.453401	-2.0356
HLA-DRB4	-0.28166	5.67163	-2.91382	0.00420256	0.463235	-2.06048
MIR106A	0.109503	4.57169	2.91081	0.00424073	0.463235	-2.06729
LOC100129141	0.140595	12.2456	2.904	0.00432824	0.467034	-2.08266
ZBTB44	0.218405	5.78783	2.88829	0.00453644	0.467034	-2.11801
DEFA3	-0.722978	11.2561	-2.88826	0.00453691	0.467034	-2.11808
LOC441642	0.204923	5.34591	2.87938	0.00465861	0.467034	-2.13799
LOC387753	0.324341	6.133	2.87819	0.0046752	0.467034	-2.14066
BTN3A2	-0.156929	4.84851	-2.87772	0.0046817	0.467034	-2.1417
IFITM3	-0.480186	7.25103	-2.87696	0.00469235	0.467034	-2.14341
CD8B	-0.0991891	4.56301	-2.87569	0.00471001	0.467034	-2.14624
JARID1A	-0.192034	5.39139	-2.86999	0.00479055	0.467034	-2.15898
C6orf176	0.149846	4.79276	2.86502	0.00486181	0.467034	-2.17007
CDYL2	0.120492	4.63488	2.86341	0.00488512	0.467034	-2.17366
ATPBD3	0.0987142	4.56877	2.86271	0.00489523	0.467034	-2.17521
LOC643873	-0.25026	5.22991	-2.86226	0.00490184	0.467034	-2.17623
TRAPPC6B	0.18523	5.6284	2.86137	0.00491483	0.467034	-2.17822
SCD	-0.153616	4.73264	-2.86033	0.00492993	0.467034	-2.18052
LOC727732	0.123271	4.6756	2.85684	0.00498125	0.467757	-2.1883
LOC728190	0.22299	4.6934	2.85333	0.00503322	0.468528	-2.19609
KCNK13	0.0898802	4.50862	2.84926	0.0050942	0.46939	-2.20513
CCDC51	0.181013	5.07711	2.84613	0.00514153	0.46939	-2.21207
LOC649897	0.137823	4.80739	2.844	0.00517403	0.46939	-2.2168
ZXDC	0.103407	4.58872	2.82986	0.00539418	0.48525	-2.24806
SURF2	0.0821424	4.56324	2.82612	0.00545372	0.486517	-2.25629
LOC100130561	-0.295554	6.11622	-2.82103	0.00553591	0.487609	-2.2675
LOC642073	-0.183403	4.56544	-2.81741	0.00559504	0.487609	-2.27547
TESK1	-0.0890696	4.55004	-2.81413	0.00564899	0.487609	-2.28266
HDAC9	0.118321	4.61537	2.80995	0.00571868	0.487609	-2.29184
PARP8	-0.204993	5.6924	-2.80875	0.00573874	0.487609	-2.29447
STK16	0.117707	4.99284	2.80648	0.00577694	0.487609	-2.29943
NEFL	0.112399	4.58797	2.80338	0.00582959	0.487609	-2.30623
CDK2	-0.118529	4.75499	-2.80333	0.00583036	0.487609	-2.30633
PRDX5	0.22386	9.2765	2.79902	0.00590421	0.488115	-2.31575
AKAP7	0.22973	5.97089	2.79207	0.00602517	0.488115	-2.33093
CHRNB1	-0.115725	4.56711	-2.79155	0.0060342	0.488115	-2.33206
VWCE	0.308932	5.33639	2.79112	0.00604189	0.488115	-2.33301
FDPS	0.189651	5.40089	2.78783	0.00610005	0.488115	-2.34018
CIR1	-0.184413	5.02098	-2.78727	0.00610998	0.488115	-2.3414
IFT20	0.206669	5.60328	2.77645	0.0063051	0.499971	-2.36491
CDCA8	0.104062	4.56635	2.77219	0.00638338	0.502457	-2.37414
C22orf25	0.281854	7.55658	2.76914	0.00644015	0.503225	-2.38076
LOC100128775	0.102653	4.59715	2.76046	0.00660383	0.511203	-2.39951
LOC283332	0.0965265	4.54329	2.75641	0.0066815	0.511203	-2.40825
IDH3B	-0.162174	5.53906	-2.7562	0.00668551	0.511203	-2.4087
TCEB2	0.139211	7.83173	2.74878	0.00683013	0.518557	-2.42468
SCARNA21	0.201884	4.80004	2.74157	0.00697341	0.522458	-2.44018
ABCC6P2	0.123238	4.676	2.7411	0.00698286	0.522458	-2.44119
FAM174A	0.123752	4.72137	2.73072	0.00719405	0.522458	-2.46342
C1orf131	-0.182993	5.1218	-2.73056	0.00719731	0.522458	-2.46376
LOC644629	0.19828	4.95394	2.72542	0.00730409	0.522458	-2.47475
OS9	-0.107491	4.60088	-2.72402	0.00733343	0.522458	-2.47774
LOC100133017	0.0877751	4.57082	2.72391	0.00733578	0.522458	-2.47797
CXCR4	-0.361812	5.67151	-2.72195	0.0073771	0.522458	-2.48216
FAM70A	0.106743	4.53214	2.72073	0.00740288	0.522458	-2.48476
EDEM1	-0.122828	4.69634	-2.71579	0.0075081	0.522458	-2.49529
NCOA7	-0.201659	5.5418	-2.71045	0.00762338	0.522458	-2.50664
HLA-DRA	-0.331346	9.27254	-2.709	0.0076548	0.522458	-2.50971
CEP110	-0.0935453	4.57846	-2.70847	0.00766639	0.522458	-2.51083
RERE	-0.167704	5.05425	-2.7081	0.00767452	0.522458	-2.51162
GPC2	0.118235	4.63213	2.70605	0.00771958	0.522458	-2.51598
PKDREJ	0.120799	4.57472	2.70377	0.00776985	0.522458	-2.52082
LOC648927	-0.0963469	4.53655	-2.70147	0.0078208	0.522458	-2.52569
LOC100131166	0.093195	4.57489	2.69977	0.00785873	0.522458	-2.52929
FAM75A6	0.0999136	4.58765	2.69945	0.00786578	0.522458	-2.52996
MAGEL2	0.242235	6.02254	2.699	0.00787583	0.522458	-2.53091
MAST4	0.100748	4.52171	2.69293	0.008013	0.522458	-2.54376
LOC730236	0.141824	4.80363	2.69195	0.00803521	0.522458	-2.54582
TMED1	0.187946	5.44449	2.68995	0.00808096	0.522458	-2.55005
HLA-DQB1	-0.119975	4.57898	-2.68323	0.00823619	0.522458	-2.56421
ZCCHC10	0.0891614	4.53172	2.68184	0.00826882	0.522458	-2.56715
LOC648815	0.0871808	4.53958	2.68004	0.00831104	0.522458	-2.57094
DEFA1B	-0.695973	11.0431	-2.67881	0.00834002	0.522458	-2.57353
GPS2	0.185232	5.6714	2.67681	0.00838725	0.522458	-2.57773
PI4KAP2	-0.165451	4.93375	-2.67625	0.0084005	0.522458	-2.5789
ZNF70	0.116844	4.55539	2.66876	0.00857992	0.522458	-2.59461
LOC653737	0.180876	8.11697	2.66732	0.008615	0.522458	-2.59765
TTC37	-0.155746	4.89258	-2.66385	0.00869958	0.522458	-2.60491
BRE	-0.0895564	4.69368	-2.65164	0.00900332	0.522458	-2.6304
PUM2	-0.139984	6.06581	-2.6494	0.00906006	0.522458	-2.63507
HBP1	-0.17873	5.77474	-2.64705	0.00912012	0.522458	-2.63997
PAIP1	0.112589	4.68525	2.64673	0.00912817	0.522458	-2.64063
LOC647741	0.264139	5.43378	2.64488	0.00917579	0.522458	-2.64449
PRMT2	-0.177028	5.4646	-2.64083	0.00928024	0.522458	-2.65289
LOC653600	-0.829406	10.1005	-2.64065	0.00928505	0.522458	-2.65327
SRC	-0.101309	4.55041	-2.63845	0.0093422	0.522458	-2.65783
SF3B5	0.178156	7.50427	2.63709	0.00937782	0.522458	-2.66065
SLC10A3	0.180224	4.98023	2.63646	0.00939455	0.522458	-2.66197
RGL2	-0.141005	5.00438	-2.63622	0.00940079	0.522458	-2.66247
TXNRD2	0.198147	5.40739	2.63592	0.00940867	0.522458	-2.66309
CUL2	-0.141193	4.94602	-2.63439	0.00944885	0.522458	-2.66625
LOC652204	0.117533	4.59289	2.63411	0.00945636	0.522458	-2.66684
MGC15763	-0.153886	4.73992	-2.63409	0.0094569	0.522458	-2.66688
RAB8A	-0.207687	6.12057	-2.63208	0.00951013	0.522458	-2.67104
AACS	0.12123	4.65357	2.63117	0.0095344	0.522458	-2.67293
NR2E1	0.13785	4.78293	2.63006	0.0095638	0.522458	-2.67522
CCNB1IP1	-0.130893	4.96449	-2.62719	0.0096407	0.522458	-2.68116
PSMC1	-0.150724	7.42822	-2.62442	0.00971541	0.522458	-2.68688
LOC644624	0.181321	4.92424	2.62371	0.00973475	0.522458	-2.68835
TBXAS1	-0.212637	6.08238	-2.61918	0.00985833	0.522458	-2.6977
LOC647568	0.0997682	4.59374	2.61901	0.00986295	0.522458	-2.69805
RBMX	-0.147486	4.8853	-2.61753	0.00990365	0.522458	-2.7011
LOC440280	-0.0965517	4.58751	-2.61458	0.00998511	0.522458	-2.70717
GNB2	0.206685	5.4034	2.61448	0.00998799	0.522458	-2.70739
TRPC4AP	-0.141716	5.53483	-2.61399	0.0100016	0.522458	-2.7084
EPHB2	0.112879	4.53296	2.61376	0.0100078	0.522458	-2.70885
ZNF650	-0.0866313	4.62911	-2.61318	0.010024	0.522458	-2.71005
LOC100130332	0.238077	6.61353	2.61233	0.0100478	0.522458	-2.71181
SLC25A3	-0.170423	7.66998	-2.61168	0.010066	0.522458	-2.71315
NFE2L2	-0.212961	5.76645	-2.61118	0.01008	0.522458	-2.71418
PHF21B	0.128461	4.68513	2.60855	0.0101538	0.522458	-2.71959
PLCG2	-0.210519	6.10511	-2.60781	0.0101746	0.522458	-2.7211
STAM2	-0.0768132	4.59926	-2.60563	0.0102363	0.522458	-2.72557
IGLL1	-0.334699	7.07083	-2.60093	0.0103705	0.522458	-2.73522
LOC646632	0.185789	4.91772	2.59533	0.0105324	0.522458	-2.74668
AYP1p1	0.187487	5.92858	2.59519	0.0105362	0.522458	-2.74695
NARG1L	0.0569899	4.58201	2.59475	0.010549	0.522458	-2.74785
GNL2	-0.177733	5.17802	-2.58868	0.0107275	0.522458	-2.76026
AFF4	-0.0808931	4.58626	-2.58738	0.0107659	0.522458	-2.76291
LOC100130856	-0.0932856	4.57286	-2.58512	0.0108331	0.522458	-2.76751
YBX1	0.216987	10.1068	2.58338	0.0108852	0.522458	-2.77106
ARVP6125	0.241689	5.34938	2.58327	0.0108886	0.522458	-2.77129
LOC387790	0.141081	4.65129	2.5823	0.0109179	0.522458	-2.77328
NSMAF	-0.210516	5.83154	-2.58082	0.0109623	0.522458	-2.77628
CWF19L2	-0.077914	4.54991	-2.57971	0.010996	0.522458	-2.77854
LOC642765	0.0987642	4.58123	2.5796	0.0109994	0.522458	-2.77877
TBC1D2B	-0.137666	4.88765	-2.57934	0.0110071	0.522458	-2.77929
LOC100129585	-0.128088	4.83188	-2.57907	0.0110154	0.522458	-2.77985
NCF1B	-0.135075	4.76046	-2.57616	0.0111039	0.522458	-2.78576
IHPK3	0.181882	5.14416	2.57589	0.011112	0.522458	-2.7863
HN1	-0.120188	4.65132	-2.57356	0.0111835	0.522458	-2.79104
HIST2H4B	0.0923547	4.56477	2.57286	0.0112049	0.522458	-2.79245
LOC389156	0.282501	9.04252	2.57275	0.0112083	0.522458	-2.79268
POLE3	-0.161466	6.1992	-2.57226	0.0112233	0.522458	-2.79367
RNF128	0.136478	4.88342	2.57163	0.0112427	0.522458	-2.79494
LSM1	0.212105	8.37071	2.57062	0.011274	0.522458	-2.79699
ZNF676	0.142579	4.79359	2.56841	0.0113425	0.52337	-2.80147
IRF1	-0.235354	6.97436	-2.56507	0.0114469	0.525918	-2.80824
SPINLW1	0.112002	4.70595	2.56244	0.0115297	0.525938	-2.81356
SLC7A8	0.099199	4.55795	2.56045	0.0115928	0.525938	-2.81759
SAMD9L	-0.238751	5.13929	-2.55755	0.0116852	0.525938	-2.82345
ZNF140	0.168275	5.23734	2.55741	0.0116895	0.525938	-2.82372
BDKRB1	0.27845	5.73341	2.5573	0.011693	0.525938	-2.82394
LOC644694	0.268393	5.49316	2.55273	0.0118401	0.530327	-2.83317
LOC641705	0.271607	5.64522	2.55052	0.0119119	0.531319	-2.83763
LOC730415	-0.324981	7.20521	-2.54731	0.0120167	0.532117	-2.84409
SNORA61	-0.120139	4.73573	-2.54572	0.0120688	0.532117	-2.84728
MGC102966	0.209289	5.21851	2.54458	0.0121063	0.532117	-2.84957
STAP1	-0.121446	4.69955	-2.5439	0.0121286	0.532117	-2.85093
STAT4	-0.234881	5.2553	-2.53603	0.0123913	0.537916	-2.86673
BAX	-0.10288	4.83134	-2.53377	0.0124676	0.537916	-2.87126
DCTN6	-0.159637	4.95686	-2.53125	0.0125532	0.537916	-2.8763
RAB3IL1	0.265645	6.77238	2.52752	0.0126811	0.537916	-2.88377
LOC642348	0.0958498	4.55682	2.52649	0.0127163	0.537916	-2.88581
SNORD36C	0.127349	4.65531	2.52635	0.0127214	0.537916	-2.8861
LOC653156	0.285872	7.98916	2.52517	0.0127621	0.537916	-2.88846
EIF4B	-0.262603	7.18687	-2.52402	0.012802	0.537916	-2.89075
NF2	0.167552	4.97319	2.52255	0.012853	0.537916	-2.89368
TMEM150B	0.0705237	4.52208	2.51795	0.0130139	0.537916	-2.90285
SPON1	0.117728	4.57666	2.5172	0.0130403	0.537916	-2.90434
LOC100132247	-0.349768	7.77436	-2.51663	0.0130603	0.537916	-2.90547
CSE1L	-0.15404	5.07516	-2.51573	0.0130921	0.537916	-2.90726
FBXW11	-0.0874304	4.8789	-2.5129	0.0131927	0.537916	-2.91289
RRAS	-0.139153	4.95577	-2.51246	0.0132084	0.537916	-2.91377
EPB41L4A	0.168433	5.28004	2.51196	0.0132263	0.537916	-2.91476
GTSCR1	0.113042	4.60768	2.51062	0.0132742	0.537916	-2.91742
HOXC6	0.129385	4.80993	2.51049	0.0132788	0.537916	-2.91768
ARHGEF7	-0.167593	5.54411	-2.50612	0.0134363	0.537916	-2.92635
PEX11G	0.0876496	4.63789	2.50539	0.0134627	0.537916	-2.9278
POLR2G	-0.166313	6.83288	-2.50304	0.0135484	0.537916	-2.93246
FAM89B	0.21378	7.79577	2.50209	0.0135829	0.537916	-2.93433
PORCN	0.104415	4.51704	2.50044	0.0136433	0.537916	-2.93759
DDX21	-0.175273	5.24749	-2.50033	0.0136475	0.537916	-2.93782
NGDN	-0.135202	4.91519	-2.49903	0.0136953	0.537916	-2.94039
LOC100129720	0.0858568	4.57309	2.49774	0.0137427	0.537916	-2.94293
C14orf135	-0.122731	4.8332	-2.49743	0.0137544	0.537916	-2.94356
LOC100129522	0.104566	4.64553	2.49734	0.0137575	0.537916	-2.94372
TOP2B	-0.212507	5.85957	-2.49557	0.013823	0.537916	-2.94722
PTGES2	-0.0790576	4.66227	-2.49467	0.0138565	0.537916	-2.949
FNIP1	-0.192825	5.44782	-2.49287	0.0139237	0.537916	-2.95255
LOC401237	0.0796797	4.54136	2.4923	0.0139453	0.537916	-2.95369
PLAGL2	-0.121532	4.78128	-2.49106	0.0139915	0.537916	-2.95612
NACAP1	0.180833	5.50652	2.48928	0.0140587	0.537916	-2.95964
UBE2M	0.181506	7.73362	2.48871	0.0140802	0.537916	-2.96077
C1orf109	0.101307	4.60328	2.48833	0.0140946	0.537916	-2.96152
LYAR	-0.18823	5.66448	-2.47978	0.0144208	0.537916	-2.97832
CSNK1A1	-0.0588452	4.58949	-2.47955	0.01443	0.537916	-2.97879
KIAA0240	-0.174539	5.46513	-2.47654	0.0145466	0.537916	-2.9847
ZNF638	0.120725	4.87342	2.47534	0.0145931	0.537916	-2.98704
LOC654187	0.107754	4.62089	2.47519	0.0145989	0.537916	-2.98733
ADD3	-0.230121	5.44069	-2.47491	0.0146099	0.537916	-2.98788
C2orf79	0.147072	5.07807	2.47149	0.0147438	0.537916	-2.99458
BLVRB	0.257088	9.92914	2.47051	0.0147825	0.537916	-2.9965
RRAGB	0.153454	5.03937	2.46693	0.0149242	0.537916	-3.0035
PECAM1	-0.223283	6.28947	-2.46617	0.0149545	0.537916	-3.00499
IGF2BP3	-0.16387	4.92723	-2.46561	0.014977	0.537916	-3.00609
TSSC4	0.18164	6.54418	2.46468	0.015014	0.537916	-3.0079
ACER2	0.109197	4.70947	2.46463	0.0150162	0.537916	-3.00801
NUP153	-0.182814	5.03527	-2.46338	0.015066	0.537916	-3.01044
IMPDH2	-0.19612	6.25052	-2.46328	0.0150701	0.537916	-3.01064
DEFA4	-0.688144	7.20202	-2.46174	0.015132	0.537916	-3.01364
C1QTNF1	0.0727986	4.51412	2.4595	0.0152225	0.537916	-3.01802
KIAA2013	0.132493	5.76747	2.45912	0.0152378	0.537916	-3.01875
LOC388532	0.231915	9.86331	2.45675	0.015334	0.537916	-3.02336
CDC40	-0.163615	5.3084	-2.45494	0.0154082	0.537916	-3.0269
NAT14	0.0848636	4.59817	2.45369	0.0154593	0.537916	-3.02933
NDST2	-0.110866	4.86237	-2.45255	0.0155061	0.537916	-3.03154
SNX13	-0.0879828	4.53862	-2.45237	0.0155134	0.537916	-3.03189
LOC729466	0.154205	8.99011	2.45164	0.0155435	0.537916	-3.03331
LOC158381	0.321513	6.02719	2.44963	0.0156267	0.537916	-3.03722
AAK1	-0.0870666	4.54766	-2.44938	0.015637	0.537916	-3.0377
FGL2	-0.268225	7.44307	-2.44532	0.0158063	0.537916	-3.04559
TMEM217	0.14725	5.1103	2.44304	0.0159021	0.537916	-3.05001
ETV6	-0.147476	5.06186	-2.44273	0.015915	0.537916	-3.05061
CYB5R1	0.215863	6.42951	2.44253	0.0159235	0.537916	-3.051
C1orf151	0.119686	4.99338	2.44219	0.0159378	0.537916	-3.05166
ZNF189	-0.0780518	4.61378	-2.44	0.0160302	0.537916	-3.05589
IFNAR2	-0.117599	5.12063	-2.43989	0.0160351	0.537916	-3.05611
C1QA	0.0738496	4.5197	2.43904	0.0160709	0.537916	-3.05775
TRIM22	-0.22493	4.90848	-2.43862	0.0160891	0.537916	-3.05857
HOXC13	0.146667	4.90685	2.43766	0.01613	0.537916	-3.06043
FBLN2	0.0924716	4.68284	2.43511	0.0162389	0.537916	-3.06536
FLII	-0.106439	4.79224	-2.43453	0.0162638	0.537916	-3.06648
LOC647506	-0.229906	5.05078	-2.43362	0.0163029	0.537916	-3.06824
CMAH	-0.0816344	4.5346	-2.43341	0.0163117	0.537916	-3.06863
LOC648526	0.253533	5.78993	2.43295	0.0163318	0.537916	-3.06953
MAP4K1	-0.200268	5.64325	-2.4326	0.0163468	0.537916	-3.07021
KRTAP10-10	0.216999	5.07212	2.4325	0.0163513	0.537916	-3.0704
NHP2L1	-0.153705	6.14422	-2.43124	0.0164054	0.537916	-3.07282
OSBPL2	-0.18552	5.47202	-2.427	0.0165898	0.537916	-3.081
PABPC4	-0.181123	6.40635	-2.42547	0.0166568	0.537916	-3.08395
UBXN6	0.221926	9.99388	2.4247	0.0166908	0.537916	-3.08544
C5orf41	-0.196524	5.85592	-2.42435	0.0167059	0.537916	-3.0861
TM2D1	0.106826	4.72812	2.42393	0.0167244	0.537916	-3.08691
RBKS	0.178514	5.04891	2.4234	0.0167481	0.537916	-3.08794
LOC728153	-0.174023	5.06886	-2.42196	0.0168116	0.537916	-3.09071
PPP1R11	-0.209626	6.59029	-2.42181	0.0168182	0.537916	-3.091
RNMT	-0.109403	4.77323	-2.42157	0.0168288	0.537916	-3.09146
PARP4	-0.179632	5.68996	-2.4199	0.0169028	0.537916	-3.09467
HGD	0.0892231	4.55655	2.41936	0.0169269	0.537916	-3.09571
WDR13	0.184167	6.43675	2.41871	0.0169556	0.537916	-3.09695
DCP1A	-0.0924741	4.57421	-2.41621	0.0170673	0.537916	-3.10174
USP41	0.123196	4.78522	2.41598	0.0170778	0.537916	-3.10219
TBK1	-0.148182	5.29503	-2.41593	0.0170799	0.537916	-3.10228
LOC643403	0.0841984	4.57784	2.41457	0.0171409	0.537916	-3.10489
COMMD10	-0.105275	4.77877	-2.41403	0.0171652	0.537916	-3.10592
EIF2S3	-0.20606	6.80078	-2.41219	0.0172485	0.537916	-3.10946
SOX4	0.172933	6.20383	2.41125	0.0172909	0.537916	-3.11125
ELAVL3	0.185216	5.26375	2.41087	0.017308	0.537916	-3.11198
CXorf38	-0.13246	4.7802	-2.40933	0.0173784	0.537916	-3.11494
LOC648434	0.216041	5.46562	2.40812	0.0174333	0.537916	-3.11724
RPF2	-0.167845	5.2778	-2.40738	0.0174673	0.537916	-3.11867
LOC127602	0.0677459	4.52488	2.40578	0.0175406	0.537916	-3.12173
SOX12	0.261526	5.81092	2.40488	0.017582	0.537916	-3.12345
HSD17B4	-0.174771	5.32464	-2.40477	0.0175872	0.537916	-3.12366
TAP1	-0.18784	5.99782	-2.40059	0.0177804	0.53853	-3.13164
FBXW5	0.0937111	4.98384	2.3994	0.0178355	0.53853	-3.1339
INTS1	0.11478	4.83118	2.39663	0.0179651	0.53853	-3.13918
LOC388621	0.235635	10.3353	2.39566	0.0180107	0.53853	-3.14103
LOC100130750	0.118558	4.82251	2.39556	0.0180156	0.53853	-3.14123
FABP5	-0.178789	4.6883	-2.39413	0.0180826	0.53853	-3.14394
ZER1	0.14426	4.9908	2.39148	0.0182081	0.53853	-3.14898
EDARADD	0.134987	4.85045	2.38842	0.0183537	0.53853	-3.15479
LOC440353	-0.330576	9.09041	-2.38822	0.0183634	0.53853	-3.15518
TMEM140	-0.195127	6.10724	-2.38725	0.0184097	0.53853	-3.15701
ZFP57	0.186212	5.0077	2.38698	0.0184231	0.53853	-3.15754
MED16	0.218102	6.40228	2.38678	0.0184326	0.53853	-3.15792
MTFMT	-0.0695285	4.50433	-2.38561	0.0184884	0.53853	-3.16012
TMED2	-0.152292	5.71797	-2.38551	0.0184935	0.53853	-3.16032
TMED10	-0.145841	4.87191	-2.38448	0.018543	0.53853	-3.16227
HYAL3	0.123483	4.71653	2.3839	0.0185711	0.53853	-3.16338
COASY	-0.154338	5.36402	-2.38372	0.0185798	0.53853	-3.16372
PHKB	-0.0804155	4.70426	-2.38344	0.0185935	0.53853	-3.16425
LYSMD2	-0.218561	6.59043	-2.38308	0.0186108	0.53853	-3.16493
TMEM218	0.0790082	4.9492	2.38149	0.0186877	0.53853	-3.16794
RFNG	0.121135	5.5019	2.38094	0.0187145	0.53853	-3.16898
PPM1G	-0.144929	5.99533	-2.37783	0.0188661	0.53853	-3.17486
COPB1	-0.158846	5.84542	-2.37561	0.0189754	0.53853	-3.17907
OR51T1	0.0741968	4.50952	2.37516	0.0189975	0.53853	-3.17992
PINK1	0.206443	7.48459	2.37118	0.0191945	0.53853	-3.18743
LOC100133583	-0.208627	5.35034	-2.37064	0.0192213	0.53853	-3.18845
SLC46A2	0.0725517	4.54364	2.37037	0.0192346	0.53853	-3.18895
TAAR8	0.214059	5.29268	2.36892	0.0193072	0.53853	-3.19169
LOC442366	0.0884295	4.54915	2.3648	0.0195142	0.53853	-3.19946
CHURC1	-0.429679	6.6654	-2.36365	0.0195722	0.53853	-3.20161
AP3B1	-0.176822	5.69721	-2.36364	0.0195726	0.53853	-3.20163
GPR161	0.179404	4.84336	2.36341	0.0195841	0.53853	-3.20206
RP9	-0.119421	4.75247	-2.36198	0.0196567	0.53853	-3.20475
LOC651741	0.267502	5.84281	2.36109	0.0197021	0.53853	-3.20643
ADIPOR2	-0.120838	4.74307	-2.36058	0.0197279	0.53853	-3.20738
FAM21D	0.171493	4.98569	2.36005	0.019755	0.53853	-3.20838
SLC22A1	0.118008	4.72154	2.35801	0.0198594	0.53853	-3.21221
ATG4D	0.15233	5.16529	2.35715	0.0199033	0.53853	-3.21382
AJAP1	0.0906184	4.54593	2.35665	0.0199292	0.53853	-3.21477
LOC641801	0.0699044	4.53349	2.35651	0.0199362	0.53853	-3.21502
ALX1	0.144104	4.86367	2.35486	0.0200215	0.53853	-3.21813
KIAA0922	-0.157922	5.72489	-2.35338	0.0200981	0.53853	-3.2209
MYOM2	-0.555939	5.69779	-2.35328	0.0201033	0.53853	-3.22109
LOC727908	-0.186248	4.86721	-2.35236	0.0201508	0.53853	-3.22281
KIAA1147	-0.19327	5.57888	-2.3522	0.020159	0.53853	-3.2231
NOXO1	0.279884	5.72567	2.34985	0.0202813	0.53853	-3.2275
MS4A3	-0.346776	5.8	-2.34895	0.0203283	0.53853	-3.22918
ASCC1	-0.124622	4.79656	-2.34875	0.0203389	0.53853	-3.22956
PTPN9	-0.0635782	4.49285	-2.34709	0.0204263	0.53853	-3.23268
NFXL1	-0.241843	4.80017	-2.34705	0.0204279	0.53853	-3.23274
ZNF395	-0.113231	4.72414	-2.34589	0.020489	0.53853	-3.23491
TRIM66	0.140096	5.27692	2.34208	0.0206905	0.53853	-3.24202
LOC653567	0.220527	5.2948	2.34186	0.0207027	0.53853	-3.24244
ZFYVE26	-0.0985079	4.7252	-2.34141	0.0207266	0.53853	-3.24328
TSC22D3	-0.227683	8.19379	-2.34136	0.0207291	0.53853	-3.24337
SRBD1	-0.105473	4.78061	-2.34108	0.0207441	0.53853	-3.2439
PSME2	-0.20016	6.87829	-2.34067	0.0207657	0.53853	-3.24465
LOC646916	0.0842631	4.56542	2.33907	0.0208512	0.53853	-3.24764
RAB3GAP2	-0.139289	5.18596	-2.33749	0.0209361	0.53853	-3.25059
LIAS	0.0957416	5.30465	2.33716	0.0209537	0.53853	-3.2512
TECR	-0.164209	5.62084	-2.33692	0.0209665	0.53853	-3.25164
GATA1	0.210747	6.35682	2.33685	0.0209703	0.53853	-3.25177
CXXC5	-0.183924	5.80445	-2.33567	0.0210341	0.53853	-3.25398
LAMP3	0.0784563	4.64382	2.33533	0.0210523	0.53853	-3.25461
LOC100134314	0.314497	5.72876	2.33509	0.0210649	0.53853	-3.25504
WAS	-0.225918	8.3179	-2.33507	0.0210664	0.53853	-3.25509
IGSF6	-0.256305	5.7717	-2.33504	0.021068	0.53853	-3.25515
BANF1	-0.196807	6.14514	-2.33438	0.0211037	0.53853	-3.25638
ACTG1	-0.186477	9.72863	-2.33297	0.0211797	0.53853	-3.25899
LOC389342	-0.28283	9.86692	-2.33265	0.021197	0.53853	-3.25958
LARP7	-0.111727	5.02562	-2.33221	0.0212209	0.53853	-3.2604
SLC18A1	0.121641	4.74234	2.33206	0.0212293	0.53853	-3.26069
BOAT	0.25572	5.91179	2.33036	0.0213216	0.539242	-3.26383
SYF2	-0.114694	6.42345	-2.32838	0.0214301	0.539242	-3.26752
NSL1	0.0788405	5.65921	2.32775	0.0214647	0.539242	-3.26869
C2orf21	0.0867395	4.58331	2.32774	0.0214654	0.539242	-3.26871
KIAA1468	-0.087759	4.54059	-2.32694	0.0215092	0.539242	-3.27019
ZNF513	0.0785284	4.59698	2.32362	0.0216923	0.541891	-3.27634
SCARB2	-0.187565	5.17877	-2.32157	0.0218061	0.541891	-3.28013
TMEM97	0.178027	6.33535	2.32154	0.0218081	0.541891	-3.2802
MOSPD3	0.198779	6.77484	2.32137	0.0218174	0.541891	-3.28051
MIR371	0.0824227	4.52837	2.32016	0.0218848	0.54228	-3.28275
OR7G2	0.0780745	4.52209	2.31918	0.0219396	0.54228	-3.28456
C18orf21	-0.13224	5.17472	-2.3179	0.0220111	0.54228	-3.28692
LOC100132829	0.106292	4.78368	2.3167	0.0220788	0.54228	-3.28915
LOC728368	-0.0973171	7.06234	-2.3153	0.0221575	0.54228	-3.29172
GOT2	-0.129963	4.98997	-2.31513	0.0221674	0.54228	-3.29205
GBP2	-0.207431	7.46731	-2.31452	0.0222016	0.54228	-3.29316
PGAM1	-0.180678	4.91431	-2.31383	0.022241	0.54228	-3.29445
BCOR	-0.0907918	4.63637	-2.31075	0.0224158	0.54228	-3.30013
NCF1	-0.319176	7.17469	-2.31016	0.0224492	0.54228	-3.3012
PTMS	0.187529	5.14051	2.30877	0.022529	0.54228	-3.30377
LOC649192	0.088053	4.55332	2.30834	0.0225538	0.54228	-3.30457
SMAP2	-0.216012	7.86062	-2.30828	0.0225571	0.54228	-3.30468
FKBP15	-0.115481	4.73438	-2.307	0.0226308	0.54228	-3.30704
CCDC50	-0.132442	5.26405	-2.30625	0.0226739	0.54228	-3.30842
LOC642909	0.121755	5.00382	2.30613	0.0226807	0.54228	-3.30863
MIR720	0.133436	4.67866	2.30566	0.0227077	0.54228	-3.3095
ANKRD12	-0.138813	5.31081	-2.30502	0.0227449	0.54228	-3.31068
ZP3	0.086436	4.65214	2.30271	0.0228786	0.543819	-3.31492
SETD2	-0.127677	5.1756	-2.30203	0.0229179	0.543819	-3.31617
ZNF767	0.129519	4.923	2.30127	0.0229618	0.543819	-3.31755
ELOVL3	0.0906318	4.55382	2.29993	0.0230405	0.543906	-3.32003
LOC642678	-0.106466	4.59672	-2.29947	0.0230671	0.543906	-3.32087
LOC649823	0.17775	5.35092	2.29725	0.0231972	0.545072	-3.32494
LETM1	0.184682	4.9871	2.29452	0.0233579	0.545072	-3.32993
LOC641983	0.147784	4.96129	2.29278	0.0234614	0.545072	-3.33313
ELANE	-0.57627	6.38865	-2.29075	0.0235822	0.545072	-3.33685
LOC729208	0.275754	8.76205	2.2904	0.0236031	0.545072	-3.33749
LOC728782	0.173216	10.7324	2.28927	0.0236705	0.545072	-3.33955
KIAA1862	0.262778	5.80077	2.28905	0.0236834	0.545072	-3.33994
SYT15	0.201461	5.31039	2.28905	0.0236836	0.545072	-3.33995
ACOT9	-0.0701971	4.53978	-2.28894	0.0236899	0.545072	-3.34014
NUP62	-0.179597	5.72348	-2.28862	0.023709	0.545072	-3.34072
UGCGL2	0.100397	4.60066	2.2883	0.0237285	0.545072	-3.34132
CORO1A	-0.178501	8.00638	-2.28659	0.0238311	0.545072	-3.34444
LY6E	-0.303286	6.84081	-2.28606	0.0238633	0.545072	-3.34541
CTCF	-0.101372	4.75141	-2.28505	0.0239241	0.545072	-3.34725
PTPN1	-0.185633	5.246	-2.28456	0.0239536	0.545072	-3.34814
CNDP2	-0.18536	6.20326	-2.28387	0.0239953	0.545072	-3.3494
LOC727826	0.184686	6.7213	2.28381	0.0239988	0.545072	-3.34951
MYPOP	-0.132486	5.15878	-2.28144	0.0241425	0.545072	-3.35382
TYW1	0.292118	6.99096	2.28111	0.0241629	0.545072	-3.35443
ANKRD10	-0.0762566	4.67494	-2.28019	0.0242193	0.545072	-3.35612
REXO4	-0.0769522	4.51697	-2.27963	0.0242529	0.545072	-3.35712
LOC651137	0.0729124	4.59667	2.27825	0.0243374	0.545072	-3.35963
TGM5	0.110121	4.69376	2.27767	0.0243732	0.545072	-3.36069
LOC392522	0.0965267	4.62512	2.27725	0.0243989	0.545072	-3.36145
C16orf13	0.120395	5.23293	2.27708	0.0244094	0.545072	-3.36177
ANAPC13	-0.168758	6.07591	-2.27657	0.0244406	0.545072	-3.36269
PPP2R5C	-0.133858	5.475	-2.27511	0.0245309	0.545072	-3.36535
LOC641992	0.133453	4.8588	2.27492	0.0245423	0.545072	-3.36569
LOC652078	0.0779847	4.56136	2.2734	0.0246367	0.546037	-3.36846
STAG3	0.112195	4.62539	2.27142	0.0247595	0.54662	-3.37205
MIR1974	0.29592	11.3753	2.26918	0.024899	0.54662	-3.37611
MCEE	-0.111937	4.72564	-2.26915	0.0249009	0.54662	-3.37616
ATP1A1	-0.139471	4.94335	-2.26883	0.0249213	0.54662	-3.37675
LOC389523	0.118293	4.81668	2.26839	0.0249488	0.54662	-3.37755
LPXN	-0.209893	6.46549	-2.26806	0.0249694	0.54662	-3.37815
LOC649679	0.180513	4.87142	2.26631	0.0250789	0.547898	-3.38131
PNKD	-0.371947	5.77151	-2.26442	0.0251986	0.54868	-3.38474
LOC100129139	0.0778169	4.55918	2.26412	0.0252172	0.54868	-3.38527
TARDBP	0.255255	6.0488	2.26105	0.0254123	0.548874	-3.39083
LOC100129101	0.064695	4.53884	2.26088	0.0254228	0.548874	-3.39113
ZNF22	-0.159987	5.6568	-2.26016	0.025469	0.548874	-3.39244
LOC440337	0.0951724	4.60042	2.26004	0.0254762	0.548874	-3.39265
GLIPR1	-0.197904	5.95275	-2.25994	0.0254825	0.548874	-3.39282
AKR1A1	-0.147067	5.43059	-2.25694	0.0256747	0.551348	-3.39824
SNX15	0.187246	4.94333	2.25654	0.0257004	0.551348	-3.39896
RBBP8	-0.0910832	4.57267	-2.2544	0.0258386	0.551645	-3.40283
SCMH1	0.0597059	4.57461	2.2541	0.0258576	0.551645	-3.40336
ASS1	0.17346	5.8702	2.25219	0.0259816	0.551645	-3.40681
FAM117A	0.20325	5.91981	2.25179	0.0260073	0.551645	-3.40752
LOC645157	0.272332	8.74678	2.25101	0.0260581	0.551645	-3.40893
GSPT2	-0.08068	4.63181	-2.24987	0.0261328	0.551645	-3.41099
ATXN1	0.0873893	5.17484	2.24954	0.0261539	0.551645	-3.41157
GNAI2	-0.202063	7.09984	-2.24853	0.0262199	0.551645	-3.41339
LOC729486	0.148925	4.91665	2.24798	0.0262558	0.551645	-3.41437
PRKCSH	0.169415	5.77213	2.24787	0.026263	0.551645	-3.41457
DNAJB11	0.147616	6.8629	2.24561	0.0264118	0.551645	-3.41864
C14orf28	-0.0787833	4.5485	-2.24309	0.0265777	0.551645	-3.42315
ANKS1A	-0.107566	4.74963	-2.24304	0.026581	0.551645	-3.42324
TFCP2	-0.0617421	4.48767	-2.24139	0.0266906	0.551645	-3.4262
CERKL	-0.0988001	4.66771	-2.23995	0.0267868	0.551645	-3.4288
SBDSP	0.0862299	4.66661	2.23958	0.0268115	0.551645	-3.42946
M6PR	-0.198232	5.31829	-2.23945	0.02682	0.551645	-3.42969
ASCC2	0.22044	10.2068	2.23944	0.0268204	0.551645	-3.4297
PPP3R1	-0.312604	8.08198	-2.23732	0.0269623	0.551645	-3.4335
LOC648684	0.106328	4.61415	2.2367	0.0270037	0.551645	-3.4346
RWDD4A	0.112201	5.07549	2.23616	0.0270405	0.551645	-3.43558
MON2	-0.114203	4.93671	-2.23506	0.0271145	0.551645	-3.43755
SLC20A1	-0.170674	5.98853	-2.23417	0.0271745	0.551645	-3.43914
LOC283970	0.098538	4.55337	2.23234	0.0272978	0.551645	-3.4424
PEX11B	-0.134074	5.72838	-2.2322	0.0273077	0.551645	-3.44266
SMPD4	0.119329	4.79091	2.23211	0.0273139	0.551645	-3.44282
LOC92973	0.104538	4.69924	2.23208	0.0273158	0.551645	-3.44287
FAM46A	-0.228031	5.53817	-2.23165	0.0273448	0.551645	-3.44363
HAGH	0.224466	9.79607	2.23118	0.0273769	0.551645	-3.44448
ZNF138	0.0824804	4.57528	2.23037	0.0274318	0.551645	-3.44592
FNTA	-0.102582	5.16941	-2.2279	0.0276005	0.551645	-3.45033
ZNF213	0.114731	4.87728	2.2275	0.0276275	0.551645	-3.45103
ATP5J2	0.199828	8.22221	2.22747	0.02763	0.551645	-3.4511
JAK1	-0.177315	4.83906	-2.22663	0.0276876	0.551645	-3.45259
TOX2	0.0748205	4.52849	2.22636	0.0277057	0.551645	-3.45307
MR1	-0.0672952	4.50021	-2.22517	0.0277875	0.551645	-3.45519
MRPL28	0.073107	4.56005	2.22476	0.0278161	0.551645	-3.45593
DDX19A	-0.0948974	4.56377	-2.22258	0.0279665	0.551645	-3.4598
EXOSC5	-0.0638887	4.51205	-2.22208	0.028001	0.551645	-3.46069
CHCHD10	-0.193989	5.98144	-2.22205	0.0280035	0.551645	-3.46075
EIF2B1	-0.139325	5.27188	-2.22202	0.0280052	0.551645	-3.46079
FAM5B	0.13294	4.95583	2.22195	0.0280099	0.551645	-3.46091
STOML2	0.201062	6.34471	2.22079	0.0280907	0.551645	-3.46299
WDR40B	0.101385	4.57962	2.21981	0.0281585	0.551645	-3.46472
GBP5	-0.17598	4.68371	-2.21919	0.0282018	0.551645	-3.46582
POLR1C	-0.0904206	4.71151	-2.21917	0.0282033	0.551645	-3.46586
LOC646700	0.154333	5.07622	2.2184	0.0282575	0.551645	-3.46724
TM7SF2	0.197001	5.45703	2.21803	0.0282827	0.551645	-3.46788
LMAN2	-0.0958937	4.64107	-2.21788	0.0282935	0.551645	-3.46815
C16orf48	0.105693	5.03395	2.21787	0.028294	0.551645	-3.46817
PKNOX1	0.27861	6.51895	2.21718	0.0283423	0.551645	-3.46939
YWHAZ	-0.106862	6.48334	-2.21483	0.0285074	0.552632	-3.47357
MKNK2	0.140906	7.23205	2.21427	0.0285466	0.552632	-3.47455
LPAR5	-0.109689	4.81578	-2.21242	0.0286776	0.552632	-3.47784
STARD7	-0.140818	5.58622	-2.21225	0.0286896	0.552632	-3.47814
SAMM50	-0.150992	5.16636	-2.21116	0.0287664	0.552632	-3.48006
GPBP1L1	0.126732	5.544	2.21095	0.0287817	0.552632	-3.48044
MYLK	0.0894076	4.54843	2.21078	0.0287939	0.552632	-3.48075
CALR	0.134951	5.88533	2.21049	0.0288145	0.552632	-3.48126
LOC100131205	0.202229	9.61024	2.20961	0.028877	0.552632	-3.48281
LOC727821	0.252894	6.6099	2.20868	0.0289434	0.552632	-3.48446
HINT3	0.208549	5.81484	2.20843	0.0289609	0.552632	-3.4849
LOC391073	0.0791827	4.53072	2.20738	0.0290362	0.552726	-3.48676
CDV3	-0.161406	5.65733	-2.20692	0.0290691	0.552726	-3.48757
RPS20	-0.202838	11.1166	-2.20351	0.0293139	0.553183	-3.49359
ATG7	-0.119325	4.85299	-2.20314	0.0293407	0.553183	-3.49425
YES1	0.0798898	4.51156	2.20048	0.029533	0.553183	-3.49894
GAPT	-0.183961	5.65586	-2.19955	0.0296007	0.553183	-3.50058
LOC285074	0.170929	6.04846	2.19811	0.0297055	0.553183	-3.50311
CCDC23	0.275181	8.86472	2.1977	0.0297351	0.553183	-3.50383
TMEM167B	-0.120264	5.16138	-2.19671	0.0298077	0.553183	-3.50558
PWWP2A	-0.0987639	4.65844	-2.19606	0.0298553	0.553183	-3.50672
LOC341457	-0.228945	9.40353	-2.19532	0.0299097	0.553183	-3.50802
LOC646214	-0.0902127	4.7275	-2.19487	0.0299428	0.553183	-3.50882
PHF11	-0.142175	6.63357	-2.19401	0.0300058	0.553183	-3.51032
PLD1	-0.0765946	4.58119	-2.19388	0.0300155	0.553183	-3.51056
UPF3A	-0.0896596	4.74324	-2.19375	0.030025	0.553183	-3.51078
PPP2R2B	0.17892	6.809	2.19372	0.0300274	0.553183	-3.51084
DNAJC5	0.102875	4.8834	2.19356	0.0300388	0.553183	-3.51111
PPP2CB	-0.110033	4.67074	-2.19278	0.0300967	0.553183	-3.51249
ZNF860	-0.147559	4.81055	-2.19246	0.0301202	0.553183	-3.51305
ST6GAL1	-0.219188	5.82975	-2.19227	0.0301341	0.553183	-3.51338
DSCR3	-0.100574	4.70657	-2.19116	0.0302164	0.553183	-3.51534
ISG20	-0.16294	8.05204	-2.19108	0.0302223	0.553183	-3.51548
CEP63	-0.167729	5.83804	-2.19055	0.030261	0.553183	-3.51639
LOC644083	0.105211	4.59021	2.19034	0.0302772	0.553183	-3.51678
LOC652790	0.0818636	4.63852	2.18909	0.0303698	0.553183	-3.51897
LOC652673	0.245517	5.86908	2.1876	0.0304808	0.553183	-3.52158
RPL21	0.171052	10.8707	2.18743	0.0304934	0.553183	-3.52187
LOC729706	0.0958631	4.73052	2.18694	0.0305301	0.553183	-3.52274
TMEM202	0.0695698	4.55589	2.18682	0.0305389	0.553183	-3.52294
ZBTB33	-0.139386	5.6615	-2.18681	0.0305401	0.553183	-3.52297
TMEM60	-0.144512	5.5422	-2.18524	0.0306573	0.553706	-3.52571
EEF1A1	-0.165114	11.9428	-2.18448	0.0307144	0.553706	-3.52705
ZNF319	-0.122068	4.71106	-2.18389	0.0307588	0.553706	-3.52808
OR5K4	0.214353	5.33252	2.18209	0.0308939	0.553706	-3.53122
ZNF550	-0.0681283	4.55368	-2.18195	0.0309049	0.553706	-3.53148
GGT2	0.070175	4.5161	2.18173	0.0309215	0.553706	-3.53186
SGSH	-0.169572	5.28878	-2.18033	0.0310275	0.553706	-3.53431
SRP54	-0.169432	5.33021	-2.17968	0.0310768	0.553706	-3.53545
SAPS2	0.191351	6.5489	2.17962	0.0310808	0.553706	-3.53554
FLJ40852	0.13037	4.86797	2.17862	0.0311573	0.553706	-3.5373
LOC650029	-0.109996	5.17827	-2.17852	0.0311648	0.553706	-3.53747
C9orf114	-0.0753714	4.60945	-2.17819	0.0311896	0.553706	-3.53804
LOC651979	0.201856	5.56147	2.17536	0.0314056	0.556137	-3.54298
HNRPC	-0.138805	5.03036	-2.174	0.0315097	0.556137	-3.54535
ADAP2	-0.105016	4.70925	-2.17343	0.0315539	0.556137	-3.54635
ARHGAP11A	0.259729	5.70548	2.17291	0.0315935	0.556137	-3.54725
C19orf42	-0.085105	4.62427	-2.17075	0.03176	0.556137	-3.55101
DCTN5	-0.149138	5.25074	-2.17061	0.0317716	0.556137	-3.55127
METTL4	-0.0565813	4.55296	-2.16928	0.0318739	0.556137	-3.55357
LOC342892	0.104218	4.73357	2.16887	0.0319062	0.556137	-3.55429
SH3GL1	0.132474	5.07412	2.16869	0.03192	0.556137	-3.5546
STK24	-0.140753	7.41755	-2.16757	0.0320067	0.556137	-3.55654
TNFAIP8	-0.190361	5.34458	-2.16676	0.0320701	0.556137	-3.55795
VENTX	-0.0821598	4.54917	-2.16642	0.0320967	0.556137	-3.55855
TRIAP1	-0.129149	5.33061	-2.16541	0.0321757	0.556137	-3.5603
ST6GALNAC4	0.292887	7.90304	2.1651	0.0322	0.556137	-3.56084
ST6GALNAC6	0.188342	5.61272	2.16353	0.0323227	0.556137	-3.56356
PMEPA1	0.355894	6.49686	2.16344	0.0323298	0.556137	-3.56372
UTY	0.0761665	4.53363	2.16322	0.032347	0.556137	-3.5641
SH3BP5	0.104979	4.60123	2.16318	0.0323504	0.556137	-3.56417
TMEM55B	-0.106312	4.85524	-2.16317	0.032351	0.556137	-3.56419
ARL6IP4	0.12086	5.68775	2.16262	0.0323943	0.556137	-3.56514
TTC14	-0.172249	4.95339	-2.16181	0.0324578	0.556137	-3.56654
PRKCG	0.0961644	4.61534	2.16102	0.0325204	0.556137	-3.56792
DNAJC8	-0.134638	6.61292	-2.16077	0.0325401	0.556137	-3.56835
PWP1	-0.108957	4.79622	-2.15915	0.0326681	0.556137	-3.57116
LOC646434	-0.0998993	4.54917	-2.15879	0.0326968	0.556137	-3.57178
HNRPH3	-0.182139	5.58313	-2.1574	0.0328068	0.556137	-3.57418
LOC647592	0.158489	4.87671	2.15705	0.0328346	0.556137	-3.57479
RDX	-0.0773838	4.54693	-2.1561	0.0329102	0.556137	-3.57643
SFRS4	-0.143425	6.22485	-2.15488	0.0330081	0.556137	-3.57855
CARM1	0.247089	8.25043	2.15458	0.0330324	0.556137	-3.57908
GTF2B	-0.190927	5.63738	-2.15303	0.033156	0.556137	-3.58174
LOC729378	0.115188	4.67137	2.15203	0.0332367	0.556137	-3.58348
PSMD7	-0.131233	5.92529	-2.15182	0.0332536	0.556137	-3.58384
LOC100129218	0.120661	4.71573	2.15169	0.0332639	0.556137	-3.58406
IRF3	0.250513	8.66993	2.15115	0.0333077	0.556137	-3.585
CD300A	-0.189697	5.81369	-2.15061	0.0333512	0.556137	-3.58593
PMCHL1	0.0971749	4.70299	2.15037	0.0333704	0.556137	-3.58634
PAICS	-0.129786	4.82252	-2.14928	0.0334582	0.556137	-3.58822
MARK2	-0.0798097	4.53053	-2.14889	0.0334902	0.556137	-3.5889
HMG20B	0.109964	6.07381	2.14805	0.0335581	0.556137	-3.59035
ZNF304	-0.0778612	4.53945	-2.14745	0.0336063	0.556137	-3.59137
OR9A4	0.134329	5.20824	2.14728	0.0336203	0.556137	-3.59167
LOC642361	0.144134	5.00419	2.14705	0.0336387	0.556137	-3.59206
UHRF2	-0.0793479	4.52566	-2.1464	0.0336921	0.556137	-3.59319
MGAT1	-0.185222	6.12534	-2.14636	0.0336951	0.556137	-3.59325
FLJ40453	0.213733	5.16235	2.14568	0.0337505	0.556137	-3.59443
LOC731640	0.311455	10.0768	2.14518	0.0337913	0.556137	-3.59529
MFAP1	-0.0751277	4.54757	-2.14483	0.0338202	0.556137	-3.5959
ZBTB22	0.130925	5.40832	2.1437	0.0339123	0.556316	-3.59784
LOC645663	0.198309	5.20208	2.14301	0.0339689	0.556316	-3.59903
VEGFB	-0.192725	5.88162	-2.14226	0.0340302	0.556316	-3.60031
LOC641798	0.133302	4.94824	2.1416	0.0340842	0.556316	-3.60144
LOC652493	-0.212315	5.41931	-2.14152	0.0340909	0.556316	-3.60158
CD24	-0.231838	5.87746	-2.13982	0.034231	0.557751	-3.60451
LOC644310	0.136444	4.97725	2.1383	0.0343563	0.557777	-3.60711
ZNFX1	-0.143488	5.19089	-2.13808	0.0343746	0.557777	-3.60749
KCNJ10	0.18685	6.12669	2.13708	0.034458	0.557777	-3.60922
UGT1A6	0.112703	4.66049	2.13675	0.0344846	0.557777	-3.60977
LOC113386	-0.111437	5.03188	-2.13537	0.0345998	0.557777	-3.61215
ARHGAP17	-0.161797	5.17375	-2.13524	0.0346102	0.557777	-3.61236
LOC729148	-0.10835	5.77028	-2.13371	0.034738	0.557777	-3.61499
C18orf54	0.0629123	4.52242	2.13277	0.0348172	0.557777	-3.61661
PLXND1	0.097023	4.59192	2.13222	0.0348632	0.557777	-3.61755
ATP5G2	-0.19606	8.54661	-2.13196	0.034885	0.557777	-3.61799
LOC340274	0.101051	4.59369	2.13037	0.0350182	0.557777	-3.62071
CTTN	0.120697	5.3669	2.13016	0.0350356	0.557777	-3.62106
PTK6	0.274568	5.66582	2.12878	0.0351518	0.557777	-3.62342
CD72	-0.0942261	4.72583	-2.12859	0.0351682	0.557777	-3.62375
DGKA	-0.216692	5.3532	-2.12855	0.0351718	0.557777	-3.62383
LOC728181	0.230498	5.32103	2.1282	0.0352008	0.557777	-3.62441
SALL2	0.0885784	4.58816	2.12803	0.0352158	0.557777	-3.62472
CNPY3	-0.134943	5.22227	-2.1262	0.0353701	0.557777	-3.62783
COIL	0.102455	5.07628	2.12594	0.0353926	0.557777	-3.62828
OVGP1	0.0744508	4.5912	2.12555	0.0354257	0.557777	-3.62895
LOC100131403	0.0549991	4.5423	2.12547	0.0354325	0.557777	-3.62908
CHCHD2	0.129974	9.56033	2.12526	0.0354504	0.557777	-3.62944
PMPCB	-0.158105	5.60502	-2.12496	0.0354759	0.557777	-3.62996
TXNIP	-0.209157	10.162	-2.12488	0.0354831	0.557777	-3.6301
UNC45A	0.15523	5.92461	2.12338	0.0356103	0.558354	-3.63265
CSPP1	-0.0870749	4.65866	-2.12279	0.035661	0.558354	-3.63366
AATK	0.110217	5.06687	2.12126	0.0357919	0.558354	-3.63627
PWWP2B	0.0906313	4.81908	2.12072	0.0358377	0.558354	-3.63718
SNRPN	-0.161569	5.25166	-2.12033	0.0358719	0.558354	-3.63786
NIP7	-0.124454	4.97626	-2.11978	0.0359191	0.558354	-3.63879
HMGN2	-0.113895	6.29195	-2.11913	0.0359751	0.558354	-3.6399
LOC100128836	0.0756328	4.61922	2.11855	0.0360245	0.558354	-3.64088
IRX1	0.23393	7.99296	2.11798	0.0360742	0.558354	-3.64186
ADPRHL2	0.13817	5.30488	2.11796	0.0360757	0.558354	-3.64189
SRP19	-0.140264	6.11271	-2.11775	0.0360935	0.558354	-3.64224
CDK2AP2	-0.0775522	4.56346	-2.11589	0.0362551	0.560045	-3.64542
MARCKSL1	-0.1411	5.46345	-2.11425	0.036397	0.561347	-3.64819
DKFZp686J0529	0.085672	4.56664	2.11371	0.0364443	0.561347	-3.64912
LOC653079	0.122412	7.5814	2.11254	0.0365462	0.561665	-3.6511
KLF6	-0.228926	6.50231	-2.11101	0.03668	0.561665	-3.6537
ATP5E	0.176309	9.91442	2.11079	0.0366987	0.561665	-3.65406
AGPAT3	-0.0719274	4.56701	-2.10999	0.0367693	0.561665	-3.65543
UBE3C	-0.0862403	4.93489	-2.1097	0.0367947	0.561665	-3.65592
ZNF654	-0.0644773	4.50591	-2.10883	0.0368708	0.561665	-3.65738
PSMD11	0.11938	4.81938	2.10832	0.036916	0.561665	-3.65826
POGK	-0.117231	5.04356	-2.10797	0.036947	0.561665	-3.65885
LOC728693	0.123205	11.8991	2.10692	0.0370394	0.561665	-3.66063
RBCK1	-0.112933	5.2055	-2.10645	0.0370813	0.561665	-3.66143
ZNF641	-0.139076	4.84198	-2.10639	0.037086	0.561665	-3.66152
NUP210	-0.114023	4.96088	-2.1063	0.0370946	0.561665	-3.66168
FBXO42	0.0833204	4.56933	2.10442	0.0372606	0.561786	-3.66486
LOC613037	-0.262431	7.85552	-2.10292	0.0373945	0.561786	-3.66741
SELL	-0.262757	8.13093	-2.10048	0.0376116	0.561786	-3.67152
LOC650832	0.231797	9.31903	2.10045	0.0376149	0.561786	-3.67158
OR5D18	0.0806714	4.57552	2.10037	0.0376219	0.561786	-3.67171
ERMP1	0.100456	4.70006	2.10031	0.037627	0.561786	-3.67181
RPPH1	0.205937	5.10145	2.10026	0.0376315	0.561786	-3.67189
IGJ	-0.119759	4.60071	-2.09985	0.0376684	0.561786	-3.67259
SOCS4	-0.0725827	4.56211	-2.09881	0.0377612	0.561786	-3.67433
POLDIP3	0.205367	6.65799	2.09808	0.0378274	0.561786	-3.67558
RPGR	-0.0625461	4.47197	-2.09771	0.0378604	0.561786	-3.6762
PTPRC	-0.213949	5.07238	-2.09661	0.0379595	0.561786	-3.67805
LOC100130623	0.306532	7.42906	2.0957	0.0380415	0.561786	-3.67958
LOC653136	0.0997087	4.68922	2.09559	0.0380514	0.561786	-3.67977
CLEC10A	0.0694445	4.53504	2.09507	0.0380984	0.561786	-3.68064
CEACAM6	-0.363786	5.3779	-2.09446	0.0381537	0.561786	-3.68167
LOC729225	0.217673	5.61098	2.09344	0.0382465	0.561786	-3.6834
LOC100129295	0.088112	4.64511	2.09292	0.0382936	0.561786	-3.68427
RIC8B	-0.0742086	4.72401	-2.09255	0.0383273	0.561786	-3.68489
LOC100132804	0.189291	5.32302	2.09252	0.0383299	0.561786	-3.68494
FUBP3	-0.0988813	4.70311	-2.09202	0.0383756	0.561786	-3.68579
AQP12B	0.110511	4.78667	2.09194	0.0383826	0.561786	-3.68592
ANKRD28	-0.0651545	4.56857	-2.09189	0.0383874	0.561786	-3.686
LOC401238	0.0710958	4.55587	2.09164	0.0384097	0.561786	-3.68642
DCTN4	0.177591	5.59375	2.09087	0.0384799	0.561786	-3.68771
PPPDE2	0.192368	6.30594	2.09028	0.038534	0.561786	-3.68871
HOXD3	0.270729	6.81898	2.08932	0.0386219	0.561786	-3.69032
LOC401357	0.225409	7.07299	2.08872	0.0386768	0.561786	-3.69133
PSMG2	-0.127204	6.1035	-2.08769	0.0387711	0.561786	-3.69306
ACSS1	-0.117568	4.83037	-2.08757	0.0387821	0.561786	-3.69326
ARHGAP25	-0.164149	6.62849	-2.08747	0.0387913	0.561786	-3.69343
ZNF444	0.147179	5.12917	2.08645	0.0388853	0.561786	-3.69514
LOC653689	0.156136	5.16441	2.08588	0.0389376	0.561786	-3.6961
DRAP1	0.134952	7.10958	2.08582	0.0389437	0.561786	-3.69621
STK38	-0.194308	6.28399	-2.08576	0.0389488	0.561786	-3.6963
C11orf2	0.130113	6.91368	2.08529	0.0389918	0.561786	-3.69708
GPR3	0.0871438	4.55725	2.08446	0.039069	0.562142	-3.69848
LOC401180	0.110019	4.7919	2.08327	0.0391792	0.562971	-3.70048
GUSB	-0.11153	5.47548	-2.08268	0.0392338	0.563	-3.70147
CLDND1	-0.134582	5.80177	-2.08203	0.0392936	0.563071	-3.70255
IFIH1	-0.151789	4.96291	-2.08054	0.039433	0.563071	-3.70506
LOC440456	0.0769782	4.59026	2.08051	0.0394356	0.563071	-3.7051
CASP3	0.0837765	5.18114	2.07998	0.0394847	0.563071	-3.70598
DUSP2	0.0997405	4.75332	2.07915	0.039562	0.563071	-3.70737
NOP14	0.0879502	4.70267	2.07869	0.039605	0.563071	-3.70814
ACAP2	-0.120618	4.87032	-2.07831	0.0396406	0.563071	-3.70877
USP21	-0.074456	4.53499	-2.07682	0.0397807	0.563071	-3.71127
EIF3A	0.212455	6.02151	2.07677	0.0397855	0.563071	-3.71136
UBR7	-0.101462	4.80843	-2.07658	0.0398036	0.563071	-3.71168
LOC387686	0.283879	8.05531	2.07643	0.0398173	0.563071	-3.71192
TNIP1	0.148014	7.33041	2.07554	0.0399009	0.563232	-3.71341
DNAJC27	-0.0606725	4.53923	-2.07355	0.0400889	0.563232	-3.71674
RCE1	-0.0557483	4.54396	-2.0712	0.0403109	0.563232	-3.72065
NAP1L5	-0.118068	4.63232	-2.07101	0.0403295	0.563232	-3.72097
HNRNPA0	-0.146028	5.48329	-2.07049	0.0403787	0.563232	-3.72184
HNRPH1	-0.182891	5.05189	-2.06986	0.0404387	0.563232	-3.72289
GUCY2G	0.186001	5.03455	2.06973	0.0404509	0.563232	-3.7231
THOC2	0.134498	5.74689	2.06904	0.0405165	0.563232	-3.72425
PSMB8	-0.14033	5.60319	-2.06889	0.0405316	0.563232	-3.72451
RAC1	-0.111837	6.84761	-2.06853	0.040566	0.563232	-3.72511
LOC645848	0.166347	5.06566	2.06846	0.040572	0.563232	-3.72521
SULT1A3	-0.0697013	4.85942	-2.06835	0.0405824	0.563232	-3.7254
PRPS1	-0.113698	4.87349	-2.06767	0.0406473	0.563232	-3.72653
LAMP2	-0.189828	5.9116	-2.06751	0.0406635	0.563232	-3.72681
KEL	0.207513	5.7322	2.06733	0.0406801	0.563232	-3.7271
RBMS1	-0.161774	5.64014	-2.06714	0.0406988	0.563232	-3.72742
GGA3	-0.0614021	4.72306	-2.06688	0.0407232	0.563232	-3.72785
CGRRF1	0.112945	5.17545	2.06584	0.040823	0.56372	-3.72958
CCDC34	0.171254	5.38314	2.06489	0.0409138	0.56372	-3.73115
WDR45	0.179472	6.10092	2.06487	0.0409164	0.56372	-3.73119
POP7	0.20018	5.75856	2.06358	0.0410405	0.564033	-3.73334
LOC100129767	0.0733023	4.56345	2.06354	0.0410445	0.564033	-3.7334
SNRPB	-0.146242	6.10034	-2.06086	0.0413036	0.566654	-3.73785
DYNLL2	0.202361	5.4022	2.05992	0.041395	0.566654	-3.73941
TOX4	0.0916916	4.90172	2.0597	0.041416	0.566654	-3.73977
LOC643933	0.254695	5.92653	2.05878	0.0415056	0.566654	-3.7413
THYN1	-0.0954384	4.95575	-2.05827	0.0415554	0.566654	-3.74215
FTHL11	0.1896	8.65382	2.05773	0.041608	0.566654	-3.74304
ISY1	-0.0860515	5.07754	-2.05628	0.0417495	0.566654	-3.74544
MFN1	0.0914082	4.65266	2.05622	0.0417557	0.566654	-3.74555
LOC644790	0.156324	9.19942	2.05511	0.0418645	0.566654	-3.74738
DAZAP2	-0.18138	9.20467	-2.05482	0.0418924	0.566654	-3.74786
ISCA1L	0.284249	9.59495	2.05395	0.0419783	0.566654	-3.7493
DKFZp434M131	0.240147	6.11682	2.05371	0.0420019	0.566654	-3.7497
AGK	-0.0692983	4.57044	-2.05306	0.0420661	0.566654	-3.75078
CSRP2BP	-0.0786626	4.58288	-2.05283	0.0420881	0.566654	-3.75115
FAM21B	0.112242	4.77979	2.05259	0.0421125	0.566654	-3.75156
TMEM69	-0.103946	5.68071	-2.05217	0.0421534	0.566654	-3.75224
LOC440313	0.179597	9.73153	2.05128	0.042241	0.566654	-3.75371
TCERG1	-0.0599149	4.64104	-2.05086	0.0422831	0.566654	-3.75441
CRHR1	0.122476	4.81805	2.05073	0.0422956	0.566654	-3.75462
LOC100127913	0.134806	5.27164	2.05054	0.0423145	0.566654	-3.75494
DUSP27	0.101893	4.73139	2.0498	0.0423874	0.566654	-3.75615
LOC654074	-0.0647063	4.51127	-2.04968	0.0423998	0.566654	-3.75636
LOC342346	0.0770854	4.56719	2.0488	0.0424867	0.567107	-3.7578
LYZ	-0.296662	8.8692	-2.04791	0.0425756	0.567587	-3.75928
MAGEA6	0.0880717	4.72432	2.04623	0.042743	0.568082	-3.76205
LOC90925	-0.178669	5.0349	-2.04487	0.0428785	0.568082	-3.76428
COPS7A	-0.132003	5.37454	-2.0441	0.042956	0.568082	-3.76556
MYNN	0.137485	5.42669	2.04368	0.0429978	0.568082	-3.76624
RBPJ	-0.152035	4.85836	-2.04303	0.0430632	0.568082	-3.76731
BRD1	-0.0660497	4.52136	-2.04255	0.0431114	0.568082	-3.7681
NUP85	-0.119193	4.85782	-2.04254	0.043113	0.568082	-3.76813
CSMD1	0.0640288	4.5992	2.04212	0.0431554	0.568082	-3.76882
SLC16A13	0.0721145	4.53984	2.04211	0.0431565	0.568082	-3.76884
LOC100130111	0.0989161	4.6552	2.04173	0.0431945	0.568082	-3.76946
C12orf37	0.174459	5.11142	2.04171	0.0431965	0.568082	-3.76949
C2orf88	0.14912	4.70961	2.03992	0.0433775	0.569762	-3.77244
LOC650803	0.124617	5.07788	2.03908	0.0434616	0.570168	-3.77381
LOC400455	-0.121617	4.95246	-2.03738	0.0436342	0.570499	-3.7766
BBC3	0.133004	5.36684	2.0367	0.0437037	0.570499	-3.77773
TMEM77	-0.100348	4.71188	-2.03555	0.0438212	0.570499	-3.77962
FLJ20021	0.100704	4.72805	2.03529	0.0438478	0.570499	-3.78005
LRSAM1	-0.0946845	4.72397	-2.03511	0.0438656	0.570499	-3.78033
VPS8	-0.113372	4.96829	-2.03504	0.0438724	0.570499	-3.78044
POLB	-0.11677	5.26076	-2.03334	0.0440466	0.570499	-3.78323
C17orf74	0.0810649	4.62082	2.03309	0.0440724	0.570499	-3.78365
NPC2	-0.163114	8.35469	-2.03295	0.0440864	0.570499	-3.78387
STK40	-0.142899	6.72434	-2.03291	0.0440909	0.570499	-3.78394
PCGF6	0.115254	4.99305	2.03252	0.0441304	0.570499	-3.78457
LOC646697	0.0631575	4.54771	2.0312	0.0442664	0.570499	-3.78674
NDUFA9	-0.11533	4.91476	-2.03117	0.0442695	0.570499	-3.78679
RAC2	-0.184988	9.6088	-2.03055	0.0443331	0.570499	-3.7878
NXF1	-0.153517	6.12006	-2.03028	0.0443607	0.570499	-3.78824
CHPF	0.0975553	4.64109	2.02887	0.0445062	0.570499	-3.79055
PRICKLE2	0.123001	4.92126	2.02877	0.0445173	0.570499	-3.79072
CCDC90A	-0.212102	5.59102	-2.02858	0.0445365	0.570499	-3.79103
LOC100130707	-0.131597	4.98414	-2.02809	0.0445869	0.570499	-3.79182
IFIT1L	-0.306015	10.7229	-2.0279	0.0446065	0.570499	-3.79213
LOC728069	-0.152232	5.95752	-2.0276	0.0446383	0.570499	-3.79263
LOC727913	-0.0689154	4.53603	-2.02739	0.0446594	0.570499	-3.79297
TBC1D12	0.103381	4.61037	2.02607	0.044797	0.571111	-3.79513
ZNF281	-0.191411	5.6523	-2.02591	0.0448139	0.571111	-3.7954
LOC643624	-0.0727905	4.56445	-2.02492	0.0449165	0.571403	-3.79701
FAM50A	0.100882	6.92661	2.02463	0.0449464	0.571403	-3.79748
AMD1	-0.107028	5.67444	-2.02389	0.0450241	0.571403	-3.79869
LOC652672	-0.186981	5.43859	-2.02364	0.0450504	0.571403	-3.7991
GSPT1	0.171635	11.8584	2.02236	0.0451843	0.571812	-3.80119
DMXL2	-0.0677167	4.53881	-2.02198	0.0452237	0.571812	-3.8018
SIN3A	-0.103478	4.77943	-2.02136	0.045289	0.571812	-3.80282
LOC730226	0.285493	7.70532	2.02129	0.0452963	0.571812	-3.80293
LOC646956	0.0919819	4.63711	2.02077	0.0453504	0.571821	-3.80377
VNN2	-0.296765	7.85015	-2.01966	0.0454668	0.572326	-3.80558
KRAS	-0.0907559	4.78685	-2.01937	0.0454974	0.572326	-3.80605
POMC	0.126432	4.73307	2.01851	0.0455882	0.572452	-3.80745
CDO1	0.0839922	4.57111	2.01766	0.0456778	0.572452	-3.80883
LARP4B	-0.137173	5.87156	-2.0175	0.0456954	0.572452	-3.80911
SMC3	-0.112959	4.81905	-2.01725	0.0457213	0.572452	-3.8095
LOC133185	0.0706617	4.52029	2.01554	0.0459022	0.573164	-3.81228
SPCS1	-0.137537	7.21187	-2.01495	0.0459655	0.573164	-3.81325
PPP1R14B	-0.121752	5.53813	-2.01472	0.04599	0.573164	-3.81362
LOC390671	0.134654	5.28957	2.0147	0.0459924	0.573164	-3.81366
HMGN4	-0.155151	6.08498	-2.01409	0.0460567	0.573299	-3.81464
ANGPT1	0.141491	4.97799	2.01339	0.0461308	0.573554	-3.81577
HCG27	-0.149008	5.02701	-2.01262	0.0462129	0.573908	-3.81702
EIF2A	-0.130845	5.40199	-2.01117	0.0463685	0.574971	-3.81939
COX6A1	0.129498	7.3689	2.00996	0.0464983	0.574971	-3.82135
GTDC1	-0.0734941	4.56469	-2.00965	0.0465312	0.574971	-3.82185
LOC647589	0.0932654	4.68718	2.00944	0.0465539	0.574971	-3.82219
RNF114	-0.0937789	5.85997	-2.00932	0.046567	0.574971	-3.82239
SMG1	-0.17092	5.2714	-2.0062	0.0469025	0.576465	-3.82743
AGTRAP	-0.137573	5.47757	-2.00599	0.0469251	0.576465	-3.82777
TRAPPC4	-0.132296	5.42168	-2.00565	0.0469624	0.576465	-3.82833
SCP2	0.110162	4.70132	2.00501	0.0470313	0.576465	-3.82936
ORMDL3	0.220768	6.76324	2.00448	0.0470896	0.576465	-3.83023
GUSBL2	-0.0722171	4.66031	-2.00368	0.0471759	0.576465	-3.83151
HDLBP	0.0702451	4.55337	2.00363	0.047181	0.576465	-3.83159
LOC100128326	0.216722	7.12049	2.00352	0.047193	0.576465	-3.83177
LOC647890	0.0731597	4.54717	2.00324	0.0472242	0.576465	-3.83223
BRCA1	0.0637353	4.57745	2.00322	0.0472265	0.576465	-3.83227
RNF144B	-0.154787	5.09876	-2.00164	0.0473984	0.576945	-3.83482
MBIP	-0.044878	4.57947	-2.00131	0.0474341	0.576945	-3.83535
BFAR	-0.102049	4.99295	-2.00113	0.0474533	0.576945	-3.83563
TRMT5	-0.152892	7.41135	-2.00011	0.0475652	0.576945	-3.83728
ZNF398	0.0983585	4.64044	1.9997	0.0476104	0.576945	-3.83795
GOPC	0.0758462	4.58777	1.99966	0.0476143	0.576945	-3.83801
GYPB	0.253925	10.6506	1.99933	0.0476502	0.576945	-3.83854
TCP1	0.123573	5.84506	1.99839	0.047754	0.576945	-3.84006
NCDN	0.156773	5.25405	1.99766	0.0478337	0.576945	-3.84123
LOC100133372	-0.230341	6.92535	-1.99742	0.0478603	0.576945	-3.84162
HNRNPH1	-0.235644	6.40514	-1.99741	0.0478613	0.576945	-3.84164
SPTBN5	0.0969942	4.72194	1.99694	0.0479126	0.576945	-3.84239
SLC38A1	-0.192293	5.37996	-1.99608	0.0480071	0.577434	-3.84377
LOC147804	-0.0641271	4.52054	-1.99523	0.0481018	0.577897	-3.84515
MCM6	-0.122876	5.07172	-1.99363	0.0482787	0.577897	-3.84773
HSPA7	0.115165	5.47661	1.9936	0.0482813	0.577897	-3.84777
LOC440748	0.0715711	4.53973	1.99328	0.0483174	0.577897	-3.84829
LOC652566	0.224745	5.61014	1.99312	0.0483344	0.577897	-3.84854
MRPS35	-0.0818408	4.63773	-1.99209	0.0484493	0.577897	-3.8502
SOLH	-0.115599	4.70648	-1.9919	0.0484697	0.577897	-3.8505
LOC100133273	0.119536	12.1377	1.99184	0.0484775	0.577897	-3.85061
LOC387885	0.0696701	4.52576	1.99093	0.0485781	0.578091	-3.85206
SSH2	-0.192896	6.64792	-1.99049	0.0486267	0.578091	-3.85277
C8orf41	-0.0892032	4.6786	-1.99023	0.0486557	0.578091	-3.85318
ATP6AP1L	0.259568	6.93668	1.98965	0.0487213	0.578227	-3.85413
FUNDC1	0.176203	5.99347	1.98849	0.0488509	0.57851	-3.85599
PHC2	-0.145677	5.04435	-1.98814	0.0488893	0.57851	-3.85654
RNASET2	-0.224259	9.48094	-1.98731	0.0489822	0.57851	-3.85787
PUM1	-0.131121	5.72316	-1.98676	0.0490444	0.57851	-3.85876
LOC643590	0.156339	4.84012	1.98608	0.0491205	0.57851	-3.85985
USP34	-0.0915936	4.71575	-1.98504	0.0492373	0.57851	-3.86151
LOC100131349	0.102363	4.7711	1.98475	0.0492707	0.57851	-3.86199
BICD2	-0.157381	5.25423	-1.98465	0.0492815	0.57851	-3.86214
SDAD1	-0.149671	5.87259	-1.9842	0.0493328	0.57851	-3.86287
SNORA24	-0.058109	4.52226	-1.98328	0.0494368	0.57851	-3.86434
MYL2	0.0725335	4.56438	1.98116	0.0496761	0.57851	-3.86773
GSTM1	-0.102749	4.65963	-1.98116	0.0496769	0.57851	-3.86774
FLJ44477	0.0666282	4.5591	1.98103	0.0496911	0.57851	-3.86794
SNHG3	0.100687	4.61874	1.98025	0.0497802	0.57851	-3.86919
LOC730358	-0.0806803	4.58807	-1.97937	0.0498795	0.57851	-3.87059
PHC1	0.188502	5.22729	1.97892	0.0499317	0.57851	-3.87132
SR140	-0.113231	5.32862	-1.97862	0.0499655	0.57851	-3.87179
LOC399804	-0.191648	5.47098	-1.97854	0.0499747	0.57851	-3.87192
ETFB	0.123809	5.37383	1.97783	0.0500555	0.57851	-3.87305
TBX18	0.106221	4.86124	1.97781	0.0500584	0.57851	-3.87309
DAXX	0.0860241	4.81929	1.9778	0.0500588	0.57851	-3.8731
PCDHGB6	0.13978	5.13437	1.97765	0.050076	0.57851	-3.87334
RARS2	-0.0790775	4.83884	-1.97687	0.0501654	0.57851	-3.87459
RHOQ	-0.186895	6.69352	-1.97677	0.0501773	0.57851	-3.87475
AURKAIP1	0.130874	7.19985	1.97676	0.0501783	0.57851	-3.87477
LOC643304	0.121495	4.90589	1.97624	0.0502371	0.57851	-3.87559
ZMYM6	-0.135587	5.26926	-1.976	0.0502645	0.57851	-3.87597
CTSH	-0.111815	5.58102	-1.97564	0.0503063	0.57851	-3.87655
TMEM159	0.0808109	4.98671	1.97559	0.0503122	0.57851	-3.87663
SOX8	0.124308	4.86208	1.97442	0.0504467	0.578991	-3.8785
KIR2DL1	0.130981	4.9502	1.97415	0.0504777	0.578991	-3.87893
SERPING1	0.17389	5.29695	1.97381	0.0505164	0.578991	-3.87947
ABHD10	-0.0879842	4.73713	-1.97231	0.0506891	0.579793	-3.88185
LOC728229	0.146597	5.38099	1.97205	0.050719	0.579793	-3.88227
PLXNC1	-0.0760339	4.54287	-1.97157	0.0507752	0.579793	-3.88304
KRTAP10-3	0.108539	4.68643	1.97133	0.050803	0.579793	-3.88342
PPIE	-0.057634	4.58674	-1.97085	0.0508586	0.57981	-3.88419
KIAA0355	-0.128511	5.11453	-1.96999	0.0509577	0.580322	-3.88555
RNH1	-0.0526855	4.59704	-1.96915	0.0510556	0.580354	-3.88689
LOC389137	0.133858	5.36839	1.96903	0.051069	0.580354	-3.88708
LOC100130494	0.109159	4.85197	1.96751	0.0512467	0.581026	-3.8895
ILK	0.0860686	4.66231	1.96729	0.0512718	0.581026	-3.88985
CNPY4	-0.0763156	4.693	-1.96664	0.0513473	0.581026	-3.89088
PSMD8	0.113839	4.9529	1.96621	0.0513982	0.581026	-3.89157
EMG1	-0.11093	5.02137	-1.9662	0.0513995	0.581026	-3.89159
LOC728855	-0.19073	5.67032	-1.96418	0.0516354	0.581989	-3.89479
HNRNPUL2	-0.126546	5.7009	-1.9641	0.0516452	0.581989	-3.89492
C14orf43	-0.0927733	4.91337	-1.96407	0.0516478	0.581989	-3.89495
CREBL1	0.133687	5.33753	1.96336	0.051732	0.582325	-3.89609
ARCN1	-0.156213	5.62404	-1.96264	0.0518162	0.582661	-3.89723
WDR82	-0.159911	5.70981	-1.96212	0.051877	0.582731	-3.89805
TBC1D25	0.0848119	4.79191	1.96124	0.0519813	0.582743	-3.89945
ZNF777	0.099166	4.80152	1.95994	0.052135	0.582743	-3.90151
NPPA	0.0819432	4.55892	1.95934	0.052206	0.582743	-3.90246
NCBP1	0.116947	6.06047	1.95907	0.0522379	0.582743	-3.90289
ZNF358	0.108288	5.43065	1.95871	0.0522797	0.582743	-3.90345
RPL19	-0.136468	10.9303	-1.95846	0.0523102	0.582743	-3.90386
RILPL1	0.0896675	4.67489	1.9582	0.0523406	0.582743	-3.90426
PLEKHF2	0.09661	4.68709	1.95818	0.0523435	0.582743	-3.9043
CENPK	-0.0899902	4.61052	-1.95797	0.0523679	0.582743	-3.90463
PPIAL4A	-0.177611	8.91855	-1.95672	0.0525169	0.583372	-3.90661
SSR2	-0.179915	6.2661	-1.95658	0.0525335	0.583372	-3.90683
LOC283953	0.148122	5.59796	1.95454	0.0527767	0.584735	-3.91005
TH1L	-0.127828	5.13508	-1.9543	0.0528048	0.584735	-3.91043
TTC3	-0.171381	6.3671	-1.95418	0.05282	0.584735	-3.91063
C19orf62	0.184057	7.90355	1.95251	0.0530196	0.586127	-3.91326
LOC255275	0.062774	4.52777	1.95217	0.0530598	0.586127	-3.91379
RIPK2	-0.118301	4.89303	-1.95175	0.05311	0.586127	-3.91445
C12orf77	0.0814974	4.65799	1.95115	0.0531829	0.586327	-3.9154
FXR2	0.216485	7.36995	1.94975	0.0533518	0.587583	-3.91762
CD19	-0.132496	4.81884	-1.94878	0.0534684	0.588262	-3.91914
SDF2L1	0.0904106	5.13451	1.94814	0.0535458	0.588509	-3.92015
LOC652881	0.0843635	4.57941	1.94747	0.0536265	0.588647	-3.9212
ARFGEF1	-0.123748	5.18935	-1.94713	0.0536684	0.588647	-3.92174
MDH1	-0.152303	6.48873	-1.94523	0.0538988	0.589994	-3.92473
FEM1A	0.167348	7.4893	1.94439	0.0540013	0.589994	-3.92605
C17orf38	0.0555041	4.50466	1.94381	0.0540712	0.589994	-3.92695
METTL10	0.0731421	4.56483	1.94349	0.0541105	0.589994	-3.92746
HIVEP3	0.223519	7.01744	1.94264	0.0542143	0.589994	-3.9288
LOC645284	0.209376	8.79452	1.94177	0.0543206	0.589994	-3.93016
PGM1	-0.131583	5.5539	-1.94165	0.0543347	0.589994	-3.93034
C6orf130	-0.100316	4.98948	-1.94119	0.0543918	0.589994	-3.93107
LOC654121	-0.130843	5.72424	-1.94117	0.0543946	0.589994	-3.93111
U2AF1L4	-0.086468	4.64196	-1.94107	0.0544066	0.589994	-3.93126
HCCA2	0.138202	5.90818	1.94012	0.0545227	0.589994	-3.93275
C6orf111	-0.186747	5.53052	-1.94005	0.0545315	0.589994	-3.93286
LOC645481	0.0939806	4.59193	1.93942	0.0546086	0.589994	-3.93384
CACYBP	-0.124518	4.8453	-1.93938	0.0546137	0.589994	-3.93391
FCHSD1	0.0708079	4.58315	1.93924	0.0546308	0.589994	-3.93413
VPS45	-0.0682714	4.65814	-1.93845	0.0547279	0.589994	-3.93536
CYCSL1	-0.104516	5.18679	-1.93845	0.0547281	0.589994	-3.93537
TPP1	-0.181844	6.37079	-1.93719	0.0548837	0.591027	-3.93734
FAM39DP	0.146469	5.48188	1.9362	0.0550055	0.591027	-3.93889
LILRB5	0.093217	4.69054	1.93619	0.0550073	0.591027	-3.93891
CFHR2	0.25248	6.33882	1.93589	0.0550447	0.591027	-3.93938
KLB	0.0968826	4.68325	1.93524	0.055125	0.591296	-3.9404
IER2	0.114029	4.98601	1.93392	0.0552886	0.592093	-3.94246
CCT6A	-0.065261	4.69598	-1.93375	0.0553099	0.592093	-3.94273
BAIAP2	0.0660066	4.58492	1.93286	0.0554203	0.592397	-3.94412
ARHGAP24	-0.0700501	4.59937	-1.93052	0.0557127	0.592397	-3.94778
NCRNA00087	0.068173	4.57411	1.9302	0.0557519	0.592397	-3.94827
PTPLA	0.228227	5.47899	1.93016	0.055757	0.592397	-3.94833
GGNBP2	-0.126561	5.29999	-1.92998	0.0557794	0.592397	-3.94861
ARIH2	0.117453	5.88191	1.92937	0.0558567	0.592397	-3.94958
RBM27	-0.0738397	4.68939	-1.92931	0.0558637	0.592397	-3.94966
HSH2D	-0.114561	4.91181	-1.92886	0.0559201	0.592397	-3.95036
PROS1	0.16328	5.46869	1.92876	0.0559331	0.592397	-3.95053
ASXL1	0.114473	5.25894	1.92848	0.0559675	0.592397	-3.95095
KIAA0513	-0.106356	4.94924	-1.92804	0.0560236	0.592397	-3.95165
PLEK	-0.173382	6.33861	-1.92799	0.0560294	0.592397	-3.95172
LOC643665	0.191156	6.1949	1.92759	0.0560797	0.592397	-3.95235
WDR1	-0.141508	7.19197	-1.92733	0.056113	0.592397	-3.95276
RBL2	-0.170738	5.81627	-1.92636	0.0562351	0.592633	-3.95427
INPP5E	0.0634393	4.56221	1.92603	0.0562763	0.592633	-3.95478
PMS2L5	-0.0683705	4.61833	-1.92572	0.0563153	0.592633	-3.95526
LOC100129243	0.0979986	4.76402	1.92469	0.0564456	0.592633	-3.95687
OPTN	0.194069	7.95091	1.9245	0.0564701	0.592633	-3.95717
WASH2P	0.081454	4.70574	1.92409	0.0565208	0.592633	-3.9578
IKZF2	0.143552	5.23559	1.92408	0.056523	0.592633	-3.95782
RPL22	-0.155516	7.26346	-1.92263	0.0567063	0.593493	-3.96007
LOC100128336	0.161494	5.10062	1.92253	0.0567191	0.593493	-3.96023
FAM48A	-0.0819147	4.69986	-1.92206	0.0567784	0.593493	-3.96095
KIAA0319L	-0.0642907	4.6342	-1.92168	0.0568267	0.593493	-3.96155
POLR2B	-0.121096	4.91546	-1.92097	0.0569168	0.593854	-3.96265
MEF2B	0.0754506	4.5837	1.91934	0.0571258	0.594774	-3.96519
LOC440389	0.0943258	4.58854	1.91915	0.0571494	0.594774	-3.96548
LOC653472	-0.0685831	4.54124	-1.91898	0.0571716	0.594774	-3.96575
GGPS1	-0.132427	5.88978	-1.91739	0.0573751	0.594858	-3.96822
LCP1	-0.2136	9.27435	-1.91708	0.057415	0.594858	-3.9687
CHCHD9	0.144488	7.56396	1.917	0.0574242	0.594858	-3.96881
CYSLTR1	-0.102276	4.89522	-1.91657	0.0574797	0.594858	-3.96948
SRXN1	0.250517	6.85223	1.91615	0.0575336	0.594858	-3.97014
NTN3	0.0803355	4.59157	1.9158	0.0575788	0.594858	-3.97068
CD79A	-0.0987259	6.11012	-1.91528	0.0576452	0.594858	-3.97148
ATP5A1	-0.133059	7.86909	-1.91369	0.0578508	0.594858	-3.97395
LOC730176	0.111638	4.85564	1.91362	0.0578601	0.594858	-3.97406
DNPEP	0.0742792	4.55746	1.91333	0.0578973	0.594858	-3.97451
KIAA1949	-0.150497	7.32831	-1.91308	0.0579296	0.594858	-3.9749
MAP4K4	0.238256	6.98	1.91211	0.0580543	0.594858	-3.97639
LOC100131672	0.183977	6.32789	1.91211	0.0580552	0.594858	-3.9764
ARL8B	-0.137623	5.56202	-1.91196	0.058074	0.594858	-3.97663
BRUNOL6	0.0719857	4.53456	1.91194	0.0580772	0.594858	-3.97666
NCAM1	0.214343	6.21629	1.91082	0.0582217	0.594858	-3.97839
C16orf68	0.221413	6.63199	1.90944	0.0584011	0.594858	-3.98052
SNORA58	0.110738	4.89403	1.9092	0.0584331	0.594858	-3.9809
PCYT2	-0.0568323	4.5974	-1.9088	0.0584846	0.594858	-3.98151
TP53INP1	-0.181063	6.08676	-1.90867	0.058501	0.594858	-3.98171
METTL3	-0.104092	4.74805	-1.90846	0.0585291	0.594858	-3.98204
TM9SF4	-0.115456	4.91084	-1.90793	0.0585982	0.594858	-3.98286
PLAA	0.103329	4.83465	1.9079	0.0586019	0.594858	-3.9829
LOC646372	0.224989	5.8055	1.90753	0.0586505	0.594858	-3.98348
CYFIP2	-0.141558	5.86132	-1.9073	0.0586801	0.594858	-3.98383
UBE2A	-0.138289	5.48592	-1.90722	0.0586907	0.594858	-3.98395
LIPA	-0.187132	5.7042	-1.90703	0.058715	0.594858	-3.98424
TAGLN2	-0.176948	7.78085	-1.90688	0.0587356	0.594858	-3.98448
NUDT1	0.131997	5.73296	1.90594	0.0588584	0.595485	-3.98593
CD52	-0.218486	9.83881	-1.9053	0.0589414	0.595485	-3.98691
C17orf100	0.218016	5.42643	1.90513	0.0589644	0.595485	-3.98718
ERAP1	0.0803918	4.61954	1.90454	0.0590423	0.595597	-3.9881
SNORD32B	0.078648	4.61726	1.90409	0.0591008	0.595597	-3.98878
GTF2IRD2B	0.132527	5.25027	1.90363	0.059161	0.595597	-3.98949
CLEC2D	-0.128804	7.40456	-1.90335	0.059198	0.595597	-3.98992
LOC392145	0.231248	6.0277	1.90118	0.0594844	0.597916	-3.99327
LOC100134144	-0.102554	4.69716	-1.89805	0.0598994	0.599641	-3.99808
LOC648024	-0.189653	5.60579	-1.89796	0.0599115	0.599641	-3.99822
MSLNL	0.0528749	4.51042	1.8971	0.0600255	0.599641	-3.99954
SPCS3	0.085374	4.95063	1.89677	0.0600698	0.599641	-4.00005
ECSCR	0.078511	4.57387	1.8961	0.0601593	0.599641	-4.00108
NBN	-0.120201	4.97783	-1.89602	0.0601687	0.599641	-4.00119
ZNF385D	0.161916	5.09017	1.89476	0.0603372	0.599641	-4.00313
MAP2K4	-0.0822785	4.81533	-1.89451	0.0603705	0.599641	-4.00351
GDE1	0.190821	6.03255	1.8945	0.0603725	0.599641	-4.00353
LOC144438	-0.0790708	4.69906	-1.89442	0.0603837	0.599641	-4.00366
HLA-E	-0.199697	9.14973	-1.89381	0.0604648	0.599641	-4.00459
MFSD10	-0.146103	6.90879	-1.8929	0.060587	0.599641	-4.00599
ALPPL2	0.0884872	4.62094	1.89262	0.0606241	0.599641	-4.00641
FLJ41481	0.0886505	4.62854	1.89202	0.0607051	0.599641	-4.00734
MAX	0.130133	5.46334	1.89182	0.0607312	0.599641	-4.00763
LOC646135	0.150337	5.67059	1.89164	0.0607555	0.599641	-4.00791
CRISPLD2	-0.196726	5.69881	-1.89153	0.0607711	0.599641	-4.00809
ARL17P1	0.0716403	4.55297	1.8903	0.0609358	0.599641	-4.00996
RPS2	-0.154781	10.4638	-1.89013	0.0609595	0.599641	-4.01023
CYBB	-0.201054	5.86274	-1.88969	0.0610188	0.599641	-4.0109
FEZ1	0.123811	5.08777	1.88965	0.061024	0.599641	-4.01096
MRPL46	-0.0745012	4.82328	-1.88955	0.0610374	0.599641	-4.01111
WDR89	0.2363	6.3162	1.88797	0.061251	0.599641	-4.01353
CSAD	-0.111834	4.8324	-1.88788	0.061264	0.599641	-4.01368
ELF4	-0.13536	5.48293	-1.88759	0.0613025	0.599641	-4.01411
ERI3	0.123622	5.3575	1.88729	0.0613428	0.599641	-4.01457
LOC100131609	-0.148354	6.41928	-1.88708	0.0613715	0.599641	-4.01489
LOC100130837	0.0551523	4.54709	1.88651	0.0614489	0.599641	-4.01576
APAF1	0.0642757	4.53251	1.8861	0.0615053	0.599641	-4.0164
SLC35C2	0.120765	6.43699	1.88592	0.0615294	0.599641	-4.01667
VSIG4	0.200818	5.48099	1.8859	0.0615316	0.599641	-4.01669
UBR3	-0.08121	4.85288	-1.88584	0.0615404	0.599641	-4.01679
C17orf45	0.15342	9.49347	1.88571	0.061558	0.599641	-4.01699
PTGER2	-0.132958	4.94653	-1.88549	0.061588	0.599641	-4.01733
SNURF	-0.204497	6.02743	-1.88487	0.0616717	0.599641	-4.01827
LOC653382	0.124056	5.06863	1.88383	0.0618141	0.599641	-4.01986
NUP37	-0.118212	4.98305	-1.88374	0.0618263	0.599641	-4.02
DCAKD	-0.124018	5.41108	-1.88374	0.0618264	0.599641	-4.02
HNRPDL	-0.103058	5.00107	-1.88266	0.0619736	0.599641	-4.02164
CTRB2	0.0968361	4.67352	1.88179	0.0620933	0.599641	-4.02298
PLCB4	0.0492862	4.52451	1.88162	0.0621163	0.599641	-4.02323
TUBB4	0.110331	4.79711	1.88099	0.062203	0.599641	-4.0242
ZFP106	-0.144866	5.45112	-1.88066	0.0622478	0.599641	-4.02469
DLK2	0.0693022	4.5532	1.8804	0.062283	0.599641	-4.02508
ARL4D	0.211245	5.43358	1.87984	0.0623606	0.599641	-4.02594
WAPAL	0.102467	4.65458	1.87977	0.0623705	0.599641	-4.02605
NEK3	0.0666687	4.56536	1.87962	0.0623912	0.599641	-4.02628
LOC652589	0.0716124	4.60343	1.87892	0.0624873	0.599641	-4.02735
SCYL1	0.129482	6.14822	1.87878	0.0625061	0.599641	-4.02756
LOC651558	0.0610193	4.53194	1.87875	0.0625098	0.599641	-4.0276
AP1S1	0.0965034	4.63721	1.87873	0.0625128	0.599641	-4.02763
LOC100132499	0.111222	4.61609	1.87829	0.0625736	0.599687	-4.0283
SNRPA1	-0.1229	5.97821	-1.87603	0.0628861	0.601725	-4.03174
GALE	0.0718701	4.59282	1.8748	0.0630563	0.601725	-4.03361
ZNF84	0.0590516	4.53848	1.87411	0.0631519	0.601725	-4.03465
LOC728698	-0.220145	6.45788	-1.87349	0.0632385	0.601725	-4.0356
NTAN1	0.22138	7.82413	1.8734	0.0632503	0.601725	-4.03573
ZNF280C	0.240407	5.99826	1.87309	0.0632936	0.601725	-4.0362
CASP14	0.0868472	4.58102	1.87295	0.0633141	0.601725	-4.03643
PRPF31	-0.101192	4.94229	-1.87239	0.0633908	0.601725	-4.03726
GAA	-0.0719955	4.56771	-1.87205	0.0634386	0.601725	-4.03778
KIAA1276	0.0899726	4.67947	1.87136	0.0635353	0.601725	-4.03883
LOC100131735	-0.0920873	4.89014	-1.87125	0.0635508	0.601725	-4.039
LOC100132266	0.251609	6.7175	1.87089	0.0636012	0.601725	-4.03955
DKFZP779L1853	0.0552126	4.59606	1.8707	0.0636276	0.601725	-4.03984
CPSF3L	-0.0485563	4.56164	-1.87001	0.0637244	0.601725	-4.04088
TRIM13	-0.138871	5.04058	-1.86976	0.0637585	0.601725	-4.04125
ALDH9A1	-0.123593	6.7321	-1.86972	0.0637643	0.601725	-4.04132
LOC442454	0.172198	9.78178	1.86945	0.0638018	0.601725	-4.04172
LOC100134188	0.0796645	4.82546	1.86926	0.0638293	0.601725	-4.04202
TMEM179B	-0.116679	5.52659	-1.86908	0.0638542	0.601725	-4.04229
MIR591	0.149976	5.11822	1.86837	0.0639539	0.602134	-4.04336
LOC100129539	-0.153536	5.37229	-1.86758	0.0640652	0.602652	-4.04456
LOC646521	0.188503	5.96614	1.86689	0.0641619	0.602791	-4.0456
PFDN1	-0.117266	5.30776	-1.86667	0.0641926	0.602791	-4.04593
TMEM131	-0.138026	5.90399	-1.8658	0.0643147	0.603409	-4.04725
FLJ20209	0.0867672	4.6175	1.86509	0.0644151	0.603821	-4.04832
UBL5	0.12972	7.06377	1.86454	0.0644928	0.604006	-4.04915
FBXO43	0.0599591	4.56851	1.86391	0.0645829	0.604006	-4.05011
LOC728431	0.150777	5.52773	1.86376	0.0646041	0.604006	-4.05034
TMEM116	0.123484	4.88422	1.86214	0.064833	0.604358	-4.05278
LAPTM5	-0.15987	7.3839	-1.86214	0.0648334	0.604358	-4.05278
TMPRSS3	0.152458	4.96815	1.86117	0.0649718	0.604358	-4.05425
TP53I3	0.0716947	4.54459	1.86114	0.064975	0.604358	-4.05429
DDX10	-0.0608357	4.52217	-1.861	0.064996	0.604358	-4.05451
CDC123	-0.147874	5.46079	-1.86087	0.0650132	0.604358	-4.05469
SERTAD3	-0.0873042	4.98606	-1.86071	0.065037	0.604358	-4.05494
C13orf23	-0.0643161	4.53643	-1.85969	0.0651826	0.604924	-4.05648
PPP1R3D	0.083356	4.65393	1.85949	0.0652108	0.604924	-4.05678
LOC728715	-0.156938	4.8153	-1.85837	0.06537	0.605875	-4.05846
CBX4	-0.0811053	4.67481	-1.85708	0.0655546	0.606477	-4.06041
RPAP3	-0.0744069	4.68208	-1.85701	0.0655647	0.606477	-4.06051
INPP5D	-0.152763	5.55528	-1.85583	0.0657344	0.606477	-4.06229
CNN2	-0.168873	7.39832	-1.85581	0.0657375	0.606477	-4.06232
C14orf125	0.073386	4.53942	1.85564	0.0657621	0.606477	-4.06258
LOC387820	-0.110577	7.18158	-1.85548	0.0657849	0.606477	-4.06282
LOC645387	-0.122782	10.1068	-1.85514	0.0658333	0.606477	-4.06333
LOC399940	0.115684	4.86483	1.85476	0.0658882	0.606477	-4.0639
LOC651751	-0.084838	4.68215	-1.85354	0.0660641	0.607574	-4.06574
KATNA1	-0.0973734	4.85591	-1.85274	0.0661802	0.607849	-4.06695
OXA1L	-0.122349	5.627	-1.85214	0.0662658	0.607849	-4.06784
TSEN2	-0.0813426	4.5984	-1.85184	0.0663102	0.607849	-4.0683
AQP1	0.107234	5.06688	1.85167	0.0663343	0.607849	-4.06855
HNRNPL	-0.148611	5.02491	-1.85137	0.0663779	0.607849	-4.069
DEDD2	0.143568	8.06514	1.85005	0.0665686	0.609074	-4.07097
COX7B	0.167531	8.44981	1.84955	0.0666415	0.609221	-4.07173
FLCN	0.289674	5.71337	1.84872	0.0667622	0.609222	-4.07297
ZCCHC9	-0.115039	5.27813	-1.84791	0.0668808	0.609222	-4.07419
HLA-DRB3	-0.16226	5.14496	-1.84768	0.0669135	0.609222	-4.07453
FBXO46	0.137766	5.55532	1.84742	0.0669523	0.609222	-4.07493
LOC654042	0.0820098	4.59546	1.8474	0.066954	0.609222	-4.07495
CS	-0.129895	6.54707	-1.84709	0.0669998	0.609222	-4.07541
FKBP11	-0.120494	4.8255	-1.84682	0.0670401	0.609222	-4.07583
LOC440575	0.105511	12.1808	1.84525	0.0672695	0.610608	-4.07818
ARHGEF11	0.0825124	4.60724	1.84446	0.0673848	0.610608	-4.07936
LOC100132347	0.0794324	4.65289	1.84422	0.0674195	0.610608	-4.07971
LOC729417	0.0821989	4.60669	1.84407	0.0674419	0.610608	-4.07994
LOC643176	0.0746542	4.54129	1.84352	0.0675234	0.610608	-4.08077
SAPS1	0.13573	5.82011	1.84333	0.0675501	0.610608	-4.08104
GNG2	-0.140502	4.89352	-1.84291	0.0676128	0.610608	-4.08168
MBD1	-0.0552851	4.54757	-1.8418	0.0677751	0.610608	-4.08333
KDM5B	-0.104877	5.00766	-1.84167	0.0677946	0.610608	-4.08352
UROD	0.200396	9.39706	1.8413	0.067849	0.610608	-4.08407
LOC729081	0.0825131	4.77157	1.84088	0.0679119	0.610608	-4.08471
RBM22	-0.114849	6.7678	-1.84044	0.0679764	0.610608	-4.08536
CLSTN3	0.151967	4.7673	1.83988	0.0680588	0.610608	-4.0862
MYL6B	0.17721	6.01256	1.83959	0.0681021	0.610608	-4.08663
RASA4P	0.142429	5.61729	1.83954	0.0681088	0.610608	-4.0867
RNF213	0.149917	11.3571	1.83908	0.0681772	0.610608	-4.08739
CTSW	-0.125044	4.8829	-1.83855	0.0682556	0.610608	-4.08818
AOF2	-0.0713993	4.56849	-1.83854	0.0682568	0.610608	-4.08819
NRM	0.0874593	4.63662	1.83831	0.0682916	0.610608	-4.08854
MFGE8	-0.106229	4.74736	-1.83742	0.0684239	0.610608	-4.08987
ZFYVE16	0.0649349	4.94489	1.83724	0.0684498	0.610608	-4.09013
RGMA	0.107027	5.2006	1.83685	0.0685076	0.610608	-4.09071
MRPS30	-0.114366	4.94091	-1.8367	0.0685308	0.610608	-4.09094
CTSC	-0.143589	5.42998	-1.8361	0.0686196	0.610608	-4.09183
PAK1	-0.140091	5.36737	-1.83582	0.0686622	0.610608	-4.09226
C9orf167	-0.0560198	4.53603	-1.83564	0.0686877	0.610608	-4.09251
ITGB1	-0.150601	5.04508	-1.83534	0.0687326	0.610608	-4.09296
PELP1	-0.0636717	4.52692	-1.83476	0.0688189	0.610867	-4.09382
BDNF	0.254563	6.85671	1.83419	0.0689046	0.610996	-4.09468
GIMAP6	-0.151184	5.25624	-1.83351	0.0690062	0.610996	-4.09569
P4HA1	-0.130678	5.04113	-1.83313	0.0690634	0.610996	-4.09626
ADRA2C	0.317807	7.5266	1.83296	0.069089	0.610996	-4.09651
LOC646345	0.0916333	4.58321	1.83276	0.0691188	0.610996	-4.09681
LOC642726	0.054299	4.51211	1.83139	0.069324	0.611803	-4.09884
BPI	-0.156248	4.78949	-1.83076	0.0694191	0.611803	-4.09978
IFITM1	-0.178382	9.26175	-1.83046	0.0694641	0.611803	-4.10023
GMPPA	-0.111094	4.8532	-1.83017	0.0695069	0.611803	-4.10065
FOXK1	-0.0583094	4.5464	-1.82996	0.0695398	0.611803	-4.10098
FOXD4	0.194391	5.68281	1.82987	0.0695529	0.611803	-4.10111
FAM90A3	0.106131	5.14943	1.82887	0.0697035	0.612134	-4.10259
MPHOSPH8	-0.10021	4.82143	-1.82863	0.0697391	0.612134	-4.10294
PLLP	0.132422	4.92584	1.8277	0.0698796	0.612134	-4.10432
DERL1	0.152727	6.0065	1.82745	0.0699177	0.612134	-4.10469
STIP1	-0.1302	5.36115	-1.82741	0.0699231	0.612134	-4.10475
C2orf43	-0.0508105	4.52222	-1.82718	0.0699582	0.612134	-4.10509
XRCC6	-0.11888	5.46381	-1.82681	0.0700143	0.612134	-4.10564
LOC100131531	-0.121245	6.19376	-1.82659	0.070048	0.612134	-4.10597
ARMCX6	-0.0577983	4.72528	-1.82518	0.0702609	0.613493	-4.10805
TOR2A	0.171748	4.8443	1.82444	0.0703743	0.613605	-4.10916
NCRNA00173	0.0898519	4.74851	1.82429	0.0703971	0.613605	-4.10938
MED10	-0.112246	5.39388	-1.82397	0.0704457	0.613605	-4.10985
BANK1	-0.0446513	4.51207	-1.82337	0.0705373	0.613622	-4.11074
MPO	-0.310421	5.39588	-1.8232	0.0705623	0.613622	-4.11099
RBM34	-0.109557	4.86467	-1.81973	0.0710934	0.617739	-4.11612
LOC645153	0.066463	4.56251	1.81822	0.0713254	0.617871	-4.11836
KIAA1632	-0.0679792	4.58356	-1.81736	0.0714577	0.617871	-4.11963
CCT8	-0.183482	6.68554	-1.81727	0.0714709	0.617871	-4.11975
GTSF1	0.0585487	4.5365	1.81724	0.0714755	0.617871	-4.1198
BANP	-0.09212	6.4583	-1.81653	0.0715848	0.617871	-4.12084
CHST15	-0.189595	6.67347	-1.81464	0.0718764	0.617871	-4.12363
PLXDC1	0.0586853	4.53206	1.81446	0.0719051	0.617871	-4.1239
POP5	-0.0994313	4.89344	-1.81351	0.0720514	0.617871	-4.12529
C1orf97	0.0689602	4.62328	1.81346	0.0720597	0.617871	-4.12537
PRPF3	-0.119596	5.72934	-1.81329	0.0720865	0.617871	-4.12562
EIF4A1	-0.0974784	7.04572	-1.81329	0.0720867	0.617871	-4.12563
PPP3CC	-0.0697346	4.55107	-1.81319	0.0721011	0.617871	-4.12576
HIST1H2BH	0.0733423	4.56938	1.81301	0.0721293	0.617871	-4.12603
SYPL1	-0.100916	5.60699	-1.813	0.0721316	0.617871	-4.12605
WBSCR27	0.0636983	4.54147	1.81219	0.0722577	0.617871	-4.12725
FBXW4	0.122814	5.0691	1.81137	0.0723851	0.617871	-4.12845
SMARCA4	0.138856	6.68034	1.811	0.0724417	0.617871	-4.12899
MRLC2	-0.122249	9.11158	-1.81077	0.0724784	0.617871	-4.12933
TNFRSF1B	-0.202608	7.12458	-1.81035	0.0725433	0.617871	-4.12994
TRRAP	-0.114534	5.03511	-1.81016	0.0725736	0.617871	-4.13023
GBA	-0.0989021	4.87005	-1.80926	0.0727127	0.617871	-4.13154
TADA3	0.0646441	5.34547	1.80924	0.0727167	0.617871	-4.13158
FZD8	0.070283	4.56036	1.80919	0.072724	0.617871	-4.13165
TMTC1	0.0858666	4.6003	1.80899	0.0727555	0.617871	-4.13194
SNAPC2	0.196929	6.22904	1.80898	0.0727569	0.617871	-4.13196
KLHL9	-0.107101	4.94659	-1.80754	0.0729828	0.617871	-4.13408
FAM38B	0.118824	4.84239	1.80735	0.0730121	0.617871	-4.13435
CD81	-0.278733	7.91208	-1.80668	0.0731165	0.617871	-4.13533
LOC441018	0.15488	5.63988	1.80635	0.0731685	0.617871	-4.13581
TMEM214	0.0624459	4.67523	1.80599	0.0732254	0.617871	-4.13635
EPSTI1	-0.252541	5.52551	-1.80594	0.0732333	0.617871	-4.13642
BDNFOS	0.082208	4.67086	1.80547	0.0733075	0.617871	-4.13711
CLP1	-0.073002	4.70044	-1.80512	0.0733626	0.617871	-4.13762
VPS28	0.151459	7.39207	1.80508	0.0733693	0.617871	-4.13769
LOC728888	-0.224137	8.46841	-1.8046	0.0734439	0.617871	-4.13838
ADRA1B	0.0881189	4.63835	1.80455	0.0734527	0.617871	-4.13846
PPP2R5A	-0.12996	6.14455	-1.80432	0.0734887	0.617871	-4.1388
PSMG1	-0.0558337	4.55384	-1.80401	0.0735365	0.617871	-4.13924
SV2B	0.0556386	4.53115	1.80383	0.0735664	0.617871	-4.13952
SLC25A14	0.214668	6.32612	1.80367	0.0735908	0.617871	-4.13975
RPS4X	-0.154591	9.33682	-1.80348	0.0736214	0.617871	-4.14003
SRGN	-0.254842	10.4736	-1.80336	0.0736405	0.617871	-4.14021
FAM111A	-0.109714	5.61717	-1.8029	0.0737118	0.617871	-4.14087
FXYD2	0.0921564	4.70452	1.80277	0.0737323	0.617871	-4.14106
NOD2	-0.110012	4.6685	-1.80254	0.0737689	0.617871	-4.1414
PDHB	-0.104947	6.7514	-1.80242	0.0737884	0.617871	-4.14158
LOC439953	-0.147149	7.26914	-1.80221	0.0738213	0.617871	-4.14188
CAMK2G	-0.0680023	4.92758	-1.80155	0.0739254	0.618259	-4.14285
AHCY	-0.10359	4.95109	-1.80041	0.0741062	0.618817	-4.14452
CRYAA	0.111053	4.82449	1.80004	0.0741661	0.618817	-4.14507
CRYGA	0.080829	4.59798	1.80002	0.0741678	0.618817	-4.14508
C8orf48	0.105039	5.03003	1.79948	0.0742539	0.618817	-4.14588
SLC35A2	0.0892974	5.46679	1.79846	0.074416	0.618817	-4.14736
SKP1A	0.119582	6.79516	1.79806	0.0744804	0.618817	-4.14796
LOC653468	0.100417	4.87928	1.79801	0.0744886	0.618817	-4.14803
CD44	-0.182462	5.36743	-1.79776	0.0745275	0.618817	-4.14839
FOLR2	0.0571869	4.5318	1.79731	0.0746004	0.618817	-4.14906
NME2	0.105486	5.82503	1.79683	0.074676	0.618817	-4.14975
STX5	0.112866	6.16192	1.79641	0.0747432	0.618817	-4.15036
CALN1	0.16608	6.26525	1.79584	0.0748348	0.618817	-4.1512
CCL8	0.249285	6.25869	1.79571	0.0748552	0.618817	-4.15138
KLRC3	-0.132402	4.89991	-1.79555	0.0748815	0.618817	-4.15162
LOC653270	0.166208	5.15397	1.79549	0.0748913	0.618817	-4.15171
ZNF614	-0.0571886	4.50216	-1.79512	0.0749505	0.618817	-4.15225
C19orf53	0.124916	6.35087	1.79497	0.0749748	0.618817	-4.15247
LOC653625	0.134803	4.97163	1.7939	0.0751454	0.619747	-4.15402
NOP56	-0.0761334	4.72275	-1.79336	0.0752321	0.619985	-4.15481
ECT2L	0.0731693	4.58149	1.79231	0.0754011	0.619989	-4.15634
C8orf34	0.154802	4.99118	1.79187	0.0754713	0.619989	-4.15698
SF1	-0.0765031	4.58953	-1.7905	0.0756928	0.619989	-4.15897
GNPDA1	-0.108849	5.24229	-1.79007	0.0757618	0.619989	-4.1596
LOC641978	0.0840102	4.75747	1.79007	0.075763	0.619989	-4.15961
WDTC1	0.128924	4.99802	1.78979	0.0758071	0.619989	-4.16
GCDH	0.0875561	4.82614	1.78946	0.0758612	0.619989	-4.16049
LOC642469	0.161237	10.0115	1.78929	0.075889	0.619989	-4.16074
MAPK4	0.0882675	4.6402	1.78919	0.075904	0.619989	-4.16087
HERC5	-0.286329	5.24753	-1.78865	0.0759918	0.619989	-4.16166
ATP5H	-0.101447	8.07062	-1.78822	0.0760619	0.619989	-4.16229
CDC42SE1	-0.202424	5.43988	-1.78818	0.0760686	0.619989	-4.16235
SLC7A7	-0.158334	6.78256	-1.78787	0.0761186	0.619989	-4.1628
LOC646034	0.123663	5.15634	1.78777	0.0761344	0.619989	-4.16294
ECGF1	-0.118329	6.48503	-1.7876	0.0761632	0.619989	-4.1632
CEBPG	-0.0972969	4.98305	-1.78716	0.0762335	0.619989	-4.16383
RNASE6	-0.158958	5.54835	-1.7871	0.0762435	0.619989	-4.16392
AGBL5	0.103648	4.86579	1.78648	0.0763437	0.619989	-4.16481
GIMAP7	-0.119517	6.36928	-1.78595	0.0764313	0.619989	-4.16559
MGC16384	-0.170641	4.91471	-1.78588	0.0764414	0.619989	-4.16568
MAEA	-0.110598	4.72934	-1.78584	0.0764489	0.619989	-4.16575
SYTL1	-0.097286	5.06129	-1.78456	0.0766579	0.620687	-4.16761
CYBA	-0.201127	8.81752	-1.78424	0.0767096	0.620687	-4.16807
C4orf23	0.0756704	4.60521	1.78391	0.0767635	0.620687	-4.16855
RBBP7	-0.0791149	4.61891	-1.78389	0.076767	0.620687	-4.16858
FUZ	0.0589328	4.58454	1.7833	0.0768637	0.620905	-4.16944
CSGALNACT1	-0.0634997	4.55429	-1.78301	0.0769099	0.620905	-4.16985
NONO	-0.065667	5.91176	-1.78246	0.0770005	0.621169	-4.17065
TTC13	-0.0811097	4.93037	-1.78201	0.0770745	0.621297	-4.1713
TNFAIP6	-0.225853	6.26349	-1.78139	0.0771751	0.62164	-4.17219
FLJ10081	-0.0871998	4.69117	-1.78085	0.0772648	0.621894	-4.17298
TRIM5	-0.0470554	4.56974	-1.78021	0.0773692	0.622267	-4.1739
LOC152578	0.150227	4.96171	1.77904	0.0775617	0.623076	-4.17559
CBWD1	0.0865708	4.55781	1.77789	0.0777514	0.623076	-4.17726
C1orf63	-0.171574	6.20929	-1.77741	0.0778314	0.623076	-4.17796
MAP3K7IP1	-0.0717521	4.63981	-1.77737	0.0778375	0.623076	-4.17801
LOC132241	-0.0992026	4.87324	-1.77712	0.0778797	0.623076	-4.17838
LOC440055	0.241139	10.3242	1.77704	0.077892	0.623076	-4.17849
TFE3	0.0861106	4.95526	1.77697	0.0779039	0.623076	-4.17859
SLC6A9	0.115497	5.33824	1.77654	0.0779754	0.623076	-4.17922
HLA-DPB1	-0.0978025	4.61816	-1.77643	0.0779936	0.623076	-4.17937
ANKRA2	-0.0889615	4.8765	-1.77395	0.0784051	0.624643	-4.18295
DBNDD1	0.0835253	4.7962	1.77369	0.0784475	0.624643	-4.18332
FLJ20254	0.0516065	4.53382	1.7733	0.0785121	0.624643	-4.18388
LOC100133478	0.159527	6.53801	1.77298	0.0785666	0.624643	-4.18435
FAM134A	0.172742	6.14331	1.77292	0.0785765	0.624643	-4.18444
ARHGEF2	-0.111006	8.15311	-1.77178	0.0787653	0.624643	-4.18607
SH3KBP1	-0.163517	6.28855	-1.77132	0.0788427	0.624643	-4.18674
TRMT112	-0.126654	7.16156	-1.77127	0.0788503	0.624643	-4.18681
GGH	-0.0768858	4.635	-1.77083	0.078924	0.624643	-4.18744
FTSJD2	0.0698773	4.6854	1.77074	0.0789393	0.624643	-4.18757
KLHL36	-0.0767347	4.74948	-1.77014	0.0790397	0.624643	-4.18844
LOC652694	-0.116297	4.98216	-1.77001	0.0790614	0.624643	-4.18862
LGALS3	0.242225	7.86689	1.76999	0.0790649	0.624643	-4.18865
PRAGMIN	-0.129318	5.21238	-1.76935	0.079172	0.624643	-4.18957
LOC100130522	0.148784	5.0303	1.76927	0.0791852	0.624643	-4.18969
RFXANK	0.130727	5.41742	1.76879	0.0792669	0.624643	-4.19039
ARSA	0.0600981	4.84208	1.7684	0.0793323	0.624643	-4.19095
YTHDF2	-0.103135	5.18052	-1.76814	0.0793752	0.624643	-4.19132
RAC3	0.17154	5.16422	1.768	0.0793995	0.624643	-4.19152
LOC200030	-0.168364	5.71172	-1.76779	0.0794335	0.624643	-4.19181
RDBP	0.114196	5.18891	1.76748	0.0794855	0.624643	-4.19226
ARMC10	-0.0702667	4.91084	-1.76733	0.0795116	0.624643	-4.19248
LRRC8D	-0.0651554	4.63018	-1.76694	0.079577	0.624643	-4.19304
ETV3	0.158368	5.27718	1.76629	0.0796862	0.624643	-4.19397
MSH6	-0.126261	5.48411	-1.76573	0.0797807	0.624643	-4.19478
TRIM33	-0.084748	5.23825	-1.76551	0.0798179	0.624643	-4.19509
HLA-B	-0.192614	8.91521	-1.76514	0.0798802	0.624643	-4.19563
LOC644075	0.096447	4.62969	1.765	0.0799034	0.624643	-4.19582
PARP14	-0.129333	4.99214	-1.76495	0.0799121	0.624643	-4.1959
VARS	0.0460822	4.59428	1.76447	0.0799943	0.624643	-4.19659
C8orf80	0.0768898	4.60159	1.76402	0.0800691	0.624643	-4.19723
DOLK	0.162814	5.1394	1.76341	0.080173	0.624643	-4.19811
RHOT1	-0.0941437	5.54067	-1.76321	0.0802073	0.624643	-4.1984
DSTYK	0.0594402	4.62955	1.7627	0.0802937	0.624643	-4.19913
LOC652389	0.202743	6.03954	1.76226	0.0803681	0.624643	-4.19976
HNRNPD	-0.116953	7.72789	-1.76221	0.0803754	0.624643	-4.19982
APRT	-0.144338	5.80371	-1.76135	0.080523	0.624643	-4.20107
TPM4	-0.0529903	4.51719	-1.7597	0.0808029	0.624643	-4.20342
HIST1H2AC	-0.20961	6.50321	-1.75952	0.0808342	0.624643	-4.20369
C12orf45	-0.0550893	4.52262	-1.75929	0.0808735	0.624643	-4.20402
GRASP	0.166555	4.93961	1.75921	0.080886	0.624643	-4.20412
DDRGK1	-0.0939806	5.09131	-1.7592	0.0808882	0.624643	-4.20414
TSPAN18	-0.0654854	4.601	-1.75909	0.0809062	0.624643	-4.20429
NFKB1	-0.153302	6.93992	-1.75877	0.0809616	0.624643	-4.20475
PTPN11	0.143669	5.51438	1.75872	0.08097	0.624643	-4.20482
CTNNA1	-0.108471	5.61699	-1.75855	0.0809987	0.624643	-4.20507
LOC649841	-0.128559	4.75197	-1.75803	0.0810876	0.624643	-4.20581
NR2F6	0.105233	5.054	1.75801	0.0810916	0.624643	-4.20584
TTL	-0.0870808	4.83973	-1.75782	0.081124	0.624643	-4.20611
GORASP1	-0.0529126	4.51324	-1.7576	0.0811618	0.624643	-4.20643
TCL1A	-0.0780255	4.58239	-1.75747	0.0811832	0.624643	-4.20661
BOLA2	0.128167	5.25805	1.75684	0.0812913	0.624643	-4.20751
CLK2	-0.0738014	4.74037	-1.75651	0.0813473	0.624643	-4.20798
EPS15	-0.0716324	4.6257	-1.75641	0.0813644	0.624643	-4.20812
ACO2	-0.115599	4.91297	-1.75619	0.0814025	0.624643	-4.20844
TACR3	0.0780482	4.65539	1.75541	0.0815364	0.624643	-4.20955
LOC641518	0.0822084	4.65579	1.75521	0.0815715	0.624643	-4.20985
MARK3	-0.115949	5.10005	-1.75519	0.0815741	0.624643	-4.20987
PRMT1	-0.0781793	5.16178	-1.75454	0.0816861	0.625054	-4.2108
MGC40170	0.0628567	4.60233	1.75332	0.0818954	0.625533	-4.21253
GNPNAT1	0.133184	5.69794	1.75079	0.0823333	0.625533	-4.21615
SDC3	0.224638	6.1581	1.75059	0.0823671	0.625533	-4.21643
TGM2	0.155538	6.4184	1.75049	0.0823849	0.625533	-4.21657
MIR300	0.0929268	4.90275	1.75048	0.0823868	0.625533	-4.21659
TTLL3	0.0591886	4.97754	1.75029	0.0824201	0.625533	-4.21686
GIMAP4	-0.134801	8.78767	-1.75023	0.0824306	0.625533	-4.21695
TSPAN3	-0.0723472	4.6546	-1.74978	0.0825074	0.625533	-4.21758
TRAK1	-0.0624616	4.70707	-1.74961	0.0825379	0.625533	-4.21783
MYL12A	-0.114548	9.81006	-1.74923	0.0826027	0.625533	-4.21836
SESN1	-0.106368	5.01567	-1.74901	0.0826414	0.625533	-4.21868
POR	-0.0793744	4.87472	-1.74879	0.0826797	0.625533	-4.21899
JUNB	0.170769	5.28986	1.74801	0.0828158	0.625533	-4.22011
NR1D1	0.167553	6.01396	1.74734	0.0829309	0.625533	-4.22105
GCN1L1	0.103141	5.6272	1.7473	0.0829388	0.625533	-4.22111
OSBPL9	-0.0949572	4.71604	-1.74708	0.0829776	0.625533	-4.22143
RAB22A	-0.114182	5.10364	-1.74684	0.0830193	0.625533	-4.22177
BCHE	0.0840324	4.61903	1.74682	0.0830223	0.625533	-4.22179
RNASEH2C	0.166905	5.84561	1.74667	0.0830488	0.625533	-4.22201
LOC729608	-0.112138	5.20954	-1.74619	0.0831314	0.625533	-4.22268
ADORA1	0.165609	6.61635	1.74607	0.0831536	0.625533	-4.22287
PRKCB1	-0.111368	5.96154	-1.74588	0.0831855	0.625533	-4.22312
RRP8	-0.0887703	4.8402	-1.74581	0.0831979	0.625533	-4.22323
ARHGDIG	0.190942	5.84084	1.7456	0.0832349	0.625533	-4.22353
PIH1D1	0.110924	5.13324	1.74546	0.0832601	0.625533	-4.22373
NFAT5	-0.08624	4.68977	-1.74421	0.0834789	0.625533	-4.22551
LOC338870	0.136672	10.4863	1.74376	0.0835569	0.625533	-4.22614
MRPL36	0.133256	6.34876	1.74354	0.0835946	0.625533	-4.22645
TMEM111	0.128426	11.1227	1.74323	0.0836503	0.625533	-4.2269
AHSA2	-0.156036	5.68336	-1.74247	0.0837836	0.625533	-4.22798
SDCBP	-0.238437	7.08837	-1.74173	0.0839125	0.625533	-4.22902
ERCC5	-0.0976563	4.80932	-1.74158	0.0839388	0.625533	-4.22923
LOC642082	0.107773	5.25394	1.74139	0.0839728	0.625533	-4.2295
BCL11B	-0.168018	5.29336	-1.74125	0.0839978	0.625533	-4.2297
COPG	-0.0779368	4.71121	-1.74118	0.0840102	0.625533	-4.2298
RPL15	-0.174039	8.08713	-1.74113	0.0840185	0.625533	-4.22987
HIST1H2BD	-0.152962	5.92627	-1.74087	0.0840643	0.625533	-4.23024
LOC643570	0.194145	5.4097	1.74079	0.084078	0.625533	-4.23035
C20orf27	-0.122513	5.4752	-1.74075	0.0840855	0.625533	-4.23041
SMCHD1	-0.101384	4.91469	-1.74075	0.0840861	0.625533	-4.23041
PLEKHA2	0.12805	6.6484	1.73912	0.0843723	0.625797	-4.23271
LOC652633	0.0601793	4.55615	1.73895	0.0844023	0.625797	-4.23295
INPP5F	0.128919	5.48514	1.73878	0.0844325	0.625797	-4.2332
STMN1	-0.0494183	4.52931	-1.73859	0.0844661	0.625797	-4.23346
CD3G	-0.138026	5.00009	-1.73838	0.0845039	0.625797	-4.23377
LOC100128761	0.0520293	4.55055	1.73817	0.0845408	0.625797	-4.23406
MTF2	-0.0880488	4.83464	-1.73814	0.0845453	0.625797	-4.2341
NCF1C	-0.143643	6.9991	-1.73788	0.0845915	0.625797	-4.23447
IER5	-0.0844496	4.93707	-1.73725	0.0847026	0.625797	-4.23535
FASTKD1	0.0407171	4.48998	1.73673	0.0847957	0.625797	-4.2361
OR4B1	0.151004	5.15512	1.73614	0.084901	0.625797	-4.23694
B4GALT3	0.223402	7.13201	1.73587	0.084949	0.625797	-4.23732
H2AFZ	-0.137295	7.92962	-1.73521	0.0850657	0.625797	-4.23825
CALM2	-0.114034	9.08985	-1.73505	0.0850942	0.625797	-4.23847
ZNF511	0.104806	5.17454	1.73405	0.0852711	0.625797	-4.23988
LOC643008	0.11344	5.12068	1.73363	0.0853474	0.625797	-4.24048
IFI35	-0.120025	4.98434	-1.73305	0.08545	0.625797	-4.24129
EIF4EBP3	0.0725238	4.81141	1.73282	0.0854917	0.625797	-4.24162
INTS10	-0.0997228	4.89684	-1.73259	0.0855327	0.625797	-4.24195
C11orf57	0.0876221	5.2501	1.73251	0.0855458	0.625797	-4.24205
LOC645038	0.157682	5.72903	1.73251	0.0855463	0.625797	-4.24206
NRIP1	-0.112053	5.36386	-1.7323	0.0855833	0.625797	-4.24235
NDUFC2	0.0690934	4.59054	1.73218	0.0856056	0.625797	-4.24252
LOC134997	-0.17684	6.88402	-1.73196	0.0856447	0.625797	-4.24283
KDELR2	0.123129	5.67381	1.73184	0.0856665	0.625797	-4.243
TRIM44	-0.0650404	4.57975	-1.73105	0.0858082	0.625797	-4.24412
SEMA6B	0.171902	8.14652	1.7308	0.0858529	0.625797	-4.24447
TRAF6	0.0470537	4.51311	1.73069	0.0858724	0.625797	-4.24463
EMP3	-0.113472	8.25232	-1.73068	0.085873	0.625797	-4.24463
CENTB2	-0.0931283	5.01836	-1.73067	0.0858754	0.625797	-4.24465
UTP6	-0.108254	5.38193	-1.72975	0.0860395	0.62591	-4.24594
AIM1	0.0740071	4.81327	1.72942	0.0860987	0.62591	-4.2464
RIPK4	0.13968	5.14135	1.72942	0.0860989	0.62591	-4.2464
MGC29506	0.148885	5.60125	1.72928	0.0861247	0.62591	-4.24661
LTV1	-0.0995021	5.07899	-1.72787	0.0863782	0.626468	-4.24859
EPN1	0.123586	7.97022	1.7275	0.0864447	0.626468	-4.24911
CTNNAL1	0.199026	6.23786	1.72722	0.0864946	0.626468	-4.2495
RAN	-0.14299	7.32128	-1.72648	0.0866292	0.626468	-4.25055
KIAA1012	-0.129163	5.55379	-1.72629	0.0866628	0.626468	-4.25081
PRX	0.187496	5.30228	1.72623	0.0866733	0.626468	-4.25089
PCK2	-0.0618401	4.50957	-1.72584	0.0867436	0.626468	-4.25144
STAMBP	-0.0603725	5.26917	-1.72584	0.0867436	0.626468	-4.25144
DHX34	0.108234	5.50507	1.72549	0.0868071	0.626468	-4.25193
FAM171A1	0.0920487	4.91589	1.72543	0.0868188	0.626468	-4.25203
TBC1D8	0.074704	4.60709	1.72528	0.0868453	0.626468	-4.25223
VAMP2	-0.132032	5.39926	-1.7243	0.0870225	0.626743	-4.25361
LOC169834	0.0597052	4.58871	1.72406	0.0870655	0.626743	-4.25394
C20orf29	0.0614564	4.52795	1.72368	0.0871344	0.626743	-4.25447
CHST3	0.144398	5.14254	1.72321	0.0872198	0.626743	-4.25514
ANKRD55	-0.105101	4.67085	-1.72315	0.0872306	0.626743	-4.25522
LOC729646	0.169307	6.64239	1.72294	0.0872695	0.626743	-4.25552
HDAC1	-0.118075	6.40991	-1.72276	0.0873018	0.626743	-4.25577
ZNF23	0.160922	5.92605	1.72218	0.0874063	0.626743	-4.25658
KCTD13	0.0971646	5.10396	1.72186	0.0874647	0.626743	-4.25703
UBA1	-0.161098	6.24749	-1.72123	0.0875802	0.626743	-4.25792
ALKBH2	-0.0536099	4.54406	-1.72098	0.087626	0.626743	-4.25827
TARP	-0.0846215	4.61275	-1.72091	0.0876382	0.626743	-4.25836
RCN2	-0.126399	5.16022	-1.72001	0.0878026	0.626743	-4.25963
EGLN1	-0.0626369	4.58206	-1.71957	0.0878831	0.626743	-4.26025
LOC100133118	0.0773352	4.62402	1.71915	0.0879596	0.626743	-4.26083
PSMA5	-0.137441	6.48883	-1.71906	0.0879763	0.626743	-4.26096
IFI44	-0.20047	4.74748	-1.71888	0.0880079	0.626743	-4.2612
OR51D1	0.189	5.48708	1.71869	0.088044	0.626743	-4.26148
MRPS16	0.119885	5.11107	1.71868	0.0880456	0.626743	-4.26149
SDC1	-0.115876	4.63334	-1.71863	0.0880543	0.626743	-4.26156
HIST1H4E	0.0699555	4.57454	1.71809	0.0881531	0.626817	-4.26231
LOC391025	0.102078	4.82798	1.71656	0.0884335	0.626817	-4.26445
LOC650611	0.152826	5.12807	1.71613	0.0885118	0.626817	-4.26505
POLD4	0.149599	5.80235	1.71597	0.0885425	0.626817	-4.26528
RPRD1A	-0.0617485	4.73368	-1.71584	0.0885652	0.626817	-4.26546
LOC100128547	0.183299	5.70345	1.71555	0.0886191	0.626817	-4.26587
BAT2D1	-0.151523	5.39205	-1.71538	0.0886498	0.626817	-4.2661
ISYNA1	0.0816817	4.56538	1.71426	0.0888561	0.626817	-4.26767
DIXDC1	0.117551	5.01141	1.71408	0.0888897	0.626817	-4.26792
C12orf65	-0.0783421	4.6324	-1.71352	0.0889916	0.626817	-4.26869
TMEM184B	0.0912664	4.82129	1.7134	0.0890153	0.626817	-4.26887
C1orf71	-0.192905	6.24132	-1.71336	0.089022	0.626817	-4.26892
SPATA3	0.11682	4.87457	1.71318	0.0890546	0.626817	-4.26917
LOC641710	-0.0622554	4.58838	-1.71306	0.0890775	0.626817	-4.26934
FLJ39639	0.0898705	5.32492	1.71296	0.0890959	0.626817	-4.26948
C4orf41	-0.0882971	5.11952	-1.7128	0.089126	0.626817	-4.26971
DPF1	0.212577	6.03539	1.71261	0.0891611	0.626817	-4.26997
ALCAM	-0.125026	4.79115	-1.7125	0.0891801	0.626817	-4.27012
CCNY	-0.105	5.33129	-1.7121	0.0892549	0.626817	-4.27068
GLUD1	-0.122242	6.19486	-1.71194	0.0892847	0.626817	-4.27091
PFN1	-0.12865	9.73585	-1.71189	0.0892943	0.626817	-4.27098
OGFRL1	-0.0573544	4.58673	-1.7109	0.0894765	0.627684	-4.27235
CDKN2D	0.142933	7.36008	1.71022	0.0896029	0.628159	-4.2733
AHSP	0.0780097	12.822	1.7094	0.0897555	0.628199	-4.27445
SH2D5	0.191067	6.37123	1.70921	0.0897898	0.628199	-4.2747
LOC391532	-0.0906187	4.9317	-1.70904	0.0898221	0.628199	-4.27495
HMGN1	-0.170965	7.72766	-1.70832	0.0899549	0.628199	-4.27594
DMTF1	-0.0958621	5.27802	-1.70758	0.0900926	0.628199	-4.27697
LOC652140	0.225389	8.19132	1.70751	0.0901071	0.628199	-4.27708
FLNB	-0.0939595	4.55584	-1.70705	0.0901917	0.628199	-4.27771
GSG1	0.078303	4.64214	1.70691	0.0902175	0.628199	-4.2779
LOC648705	0.138879	6.15839	1.70662	0.0902729	0.628199	-4.27831
PSMB1	-0.106768	8.23488	-1.70646	0.0903024	0.628199	-4.27854
PTGS1	0.105826	5.00659	1.70644	0.0903056	0.628199	-4.27856
MGC71805	0.0468073	4.51953	1.7064	0.0903128	0.628199	-4.27861
TCN1	-0.345493	6.13112	-1.70521	0.090535	0.629013	-4.28027
LOC100132620	0.221585	5.41855	1.70515	0.0905472	0.629013	-4.28036
TNRC15	-0.0583592	4.577	-1.70449	0.0906702	0.629458	-4.28127
KDELR1	0.151723	5.98037	1.70291	0.0909661	0.629772	-4.28346
LDLR	0.133694	5.25919	1.70279	0.09099	0.629772	-4.28364
OSGEP	-0.0571133	4.58392	-1.70221	0.0910979	0.629772	-4.28443
ATP6V0B	0.0833695	7.3129	1.70221	0.0910982	0.629772	-4.28444
SHF	0.0652891	4.5509	1.70207	0.091125	0.629772	-4.28463
CTSG	-0.280352	5.28004	-1.70199	0.0911388	0.629772	-4.28473
KTN1	-0.092712	4.78401	-1.70183	0.0911691	0.629772	-4.28496
LOC651149	-0.124779	5.13667	-1.70117	0.0912942	0.629772	-4.28588
LOC646531	0.169707	9.55282	1.7008	0.0913633	0.629772	-4.28639
ACIN1	0.096782	5.27981	1.70071	0.0913798	0.629772	-4.28651
LOC100130476	0.069237	4.70093	1.69988	0.0915359	0.629772	-4.28766
FRMPD2L1	0.26117	6.07236	1.69987	0.0915394	0.629772	-4.28768
PON2	-0.0543223	4.5784	-1.6998	0.0915511	0.629772	-4.28777
ACPT	0.197121	6.91825	1.69949	0.0916101	0.629772	-4.2882
SOCS3	0.134445	4.75155	1.69926	0.0916532	0.629772	-4.28852
KLK10	0.0703649	4.53136	1.69924	0.0916567	0.629772	-4.28854
FERD3L	0.0708241	4.60975	1.69875	0.0917507	0.629786	-4.28923
C7orf27	-0.0895373	5.11282	-1.69861	0.0917764	0.629786	-4.28942
OR4D6	0.0736534	4.62862	1.69596	0.0922785	0.632826	-4.29308
TFG	-0.0931538	5.41672	-1.69525	0.0924144	0.633143	-4.29407
LOC642456	0.0688699	4.58894	1.6951	0.092443	0.633143	-4.29428
CD22	-0.054582	4.56898	-1.69444	0.0925672	0.633588	-4.29518
METTL1	-0.0423933	4.54528	-1.69337	0.0927723	0.634351	-4.29667
PSCD2	0.146777	5.35783	1.69322	0.0927997	0.634351	-4.29687
CDC42EP2	-0.0514343	4.52876	-1.69293	0.0928565	0.634351	-4.29728
TGIF1	-0.0956985	4.98175	-1.69249	0.0929391	0.634511	-4.29787
MYB	-0.154474	5.21774	-1.69194	0.0930445	0.634808	-4.29863
LOC649553	-0.1213	5.91216	-1.69165	0.0931012	0.634808	-4.29904
IRAK4	-0.0531056	4.52312	-1.6909	0.0932433	0.635363	-4.30007
LMBR1	-0.0594984	4.5942	-1.6906	0.0933013	0.635363	-4.30048
FGF23	0.247308	7.2175	1.68943	0.0935256	0.636238	-4.30209
BCL9	0.132585	5.13615	1.68928	0.093554	0.636238	-4.3023
OLR1	-0.263137	5.49841	-1.68892	0.0936235	0.636238	-4.3028
MMS19L	-0.0989388	5.19871	-1.68847	0.0937094	0.636238	-4.30341
PDE8B	0.072942	4.65822	1.68838	0.093727	0.636238	-4.30354
MIR129-2	0.10244	4.87762	1.68704	0.0939847	0.637162	-4.30538
VPS11	0.0521847	4.54492	1.68635	0.0941195	0.637162	-4.30634
ATP6V0D1	-0.114804	6.29524	-1.68613	0.0941612	0.637162	-4.30664
PTRH2	-0.123823	5.20677	-1.68608	0.0941717	0.637162	-4.30671
RTF1	0.199459	7.40704	1.68602	0.0941825	0.637162	-4.30679
DDA1	0.0836202	5.78106	1.68504	0.0943717	0.637162	-4.30813
NEU1	0.117501	5.72021	1.68404	0.0945662	0.637162	-4.30951
NIPSNAP3A	0.0872004	4.85014	1.68353	0.0946638	0.637162	-4.3102
LOC100131744	0.170832	5.66481	1.68345	0.0946804	0.637162	-4.31032
LOC728244	0.121068	10.9947	1.68289	0.0947885	0.637162	-4.31109
C11orf82	-0.0608564	4.53227	-1.68238	0.0948865	0.637162	-4.31178
ZNF271	-0.0727304	4.80765	-1.68235	0.0948927	0.637162	-4.31182
LOC730382	0.124405	5.19832	1.68196	0.0949695	0.637162	-4.31236
ME2	-0.0921975	4.99359	-1.68158	0.095042	0.637162	-4.31287
LOC728975	0.102735	4.74324	1.68158	0.0950423	0.637162	-4.31288
KLF13	-0.157989	6.08423	-1.68141	0.0950759	0.637162	-4.31311
TMEM145	0.20338	6.08565	1.68072	0.0952107	0.637162	-4.31406
LARS	-0.0766541	4.78336	-1.6807	0.0952137	0.637162	-4.31408
ZNRF4	0.062997	4.52194	1.68058	0.095237	0.637162	-4.31425
TAPBP	-0.150927	6.24389	-1.68009	0.0953329	0.637162	-4.31492
PPHLN1	-0.087419	4.99041	-1.67994	0.0953618	0.637162	-4.31512
MANBA	-0.0911717	4.94169	-1.67981	0.0953875	0.637162	-4.31531
MGC40489	-0.0426439	4.55608	-1.67876	0.0955923	0.637162	-4.31674
HINT2	-0.109498	5.39718	-1.67812	0.0957174	0.637162	-4.31762
GPR109B	0.232215	6.94403	1.67778	0.0957842	0.637162	-4.31808
SYT11	-0.0811779	5.00845	-1.67764	0.0958121	0.637162	-4.31828
PSMB9	-0.165779	5.49142	-1.67735	0.0958696	0.637162	-4.31868
C11orf59	0.121167	8.24291	1.67689	0.095959	0.637162	-4.3193
PHACTR4	-0.0693368	4.58997	-1.67668	0.0960007	0.637162	-4.31959
FAM25C	0.0543986	4.51455	1.67645	0.0960458	0.637162	-4.31991
ZNF446	0.0712348	4.5855	1.67618	0.0960982	0.637162	-4.32027
LOC647302	-0.122575	6.52768	-1.67433	0.0964627	0.637162	-4.32281
HPS6	-0.111337	5.06813	-1.67419	0.0964893	0.637162	-4.32299
SELPLG	-0.063319	4.55955	-1.67407	0.0965124	0.637162	-4.32315
NINJ2	0.244167	8.12594	1.6739	0.0965466	0.637162	-4.32339
LOC389168	-0.12018	7.4366	-1.67383	0.0965604	0.637162	-4.32348
NFE2	0.129581	10.3168	1.67381	0.0965649	0.637162	-4.32352
STX4	-0.118577	5.19837	-1.67335	0.0966547	0.637162	-4.32414
TMEM183B	0.109275	8.67251	1.67292	0.0967388	0.637162	-4.32472
LOC100128516	0.0724189	4.70287	1.67236	0.09685	0.637162	-4.32549
COPS3	0.183878	8.0616	1.6722	0.0968817	0.637162	-4.32571
LOC100129685	0.188529	7.57063	1.67211	0.0968999	0.637162	-4.32583
LOC442609	-0.0484821	4.76642	-1.67109	0.0971009	0.637162	-4.32722
RILP	0.177415	5.62469	1.67044	0.0972293	0.637162	-4.3281
C6orf25	0.147416	5.30765	1.67036	0.0972465	0.637162	-4.32822
LOC642817	-0.158492	6.67109	-1.67016	0.0972852	0.637162	-4.32849
LOC339970	-0.107148	5.05093	-1.66967	0.0973836	0.637162	-4.32916
GPR175	0.137666	10.9868	1.66936	0.0974448	0.637162	-4.32958
CIRH1A	-0.0734705	4.7905	-1.66905	0.0975061	0.637162	-4.33
LOC641844	-0.148531	5.61085	-1.66887	0.0975426	0.637162	-4.33025
OR11A1	0.100536	4.73211	1.66848	0.0976196	0.637162	-4.33078
HBA1	0.0319772	13.5832	1.66829	0.0976561	0.637162	-4.33103
DNAJB12	-0.0516252	4.60164	-1.66818	0.0976786	0.637162	-4.33118
CD86	-0.0932993	5.24217	-1.66802	0.0977113	0.637162	-4.33141
LOC100134598	0.0656593	4.62857	1.6676	0.0977942	0.637162	-4.33197
EIF4A3	-0.132721	5.77704	-1.66738	0.0978386	0.637162	-4.33228
HEG1	0.095827	4.90604	1.66648	0.0980178	0.637162	-4.3335
LOC645416	0.116	4.8008	1.66612	0.0980901	0.637162	-4.33399
POLG2	-0.0642132	4.52189	-1.66609	0.0980942	0.637162	-4.33402
LOC642812	0.0792735	4.55112	1.66566	0.0981807	0.637162	-4.33461
IFIT3	-0.173073	4.74693	-1.66551	0.0982117	0.637162	-4.33482
CCDC33	0.22083	5.9258	1.6655	0.0982122	0.637162	-4.33482
LOC100133565	0.195349	4.90031	1.66534	0.0982443	0.637162	-4.33504
LOC100132395	-0.103674	4.70614	-1.6652	0.0982735	0.637162	-4.33524
DPYSL5	0.249911	9.64083	1.6652	0.0982737	0.637162	-4.33524
SLC22A20	0.193697	5.63558	1.66505	0.0983032	0.637162	-4.33544
CRY1	0.08235	4.69315	1.66458	0.0983966	0.637162	-4.33607
ZNF428	0.134564	7.79849	1.66448	0.0984172	0.637162	-4.33621
C22orf13	0.189095	8.27283	1.66405	0.0985033	0.637162	-4.3368
SPRN	0.0882943	4.863	1.66343	0.0986267	0.637162	-4.33763
ZBTB6	0.0580096	4.55682	1.66248	0.0988185	0.637162	-4.33893
FLJ44054	0.109031	5.23319	1.66217	0.0988809	0.637162	-4.33935
SLCO3A1	-0.0805275	4.85878	-1.6616	0.098995	0.637162	-4.34012
FCRL2	0.257528	7.0075	1.66143	0.0990295	0.637162	-4.34035
PITPNM1	-0.109764	5.55717	-1.66141	0.099033	0.637162	-4.34038
FAM100B	0.132022	6.46487	1.66108	0.0990991	0.637162	-4.34082
KIAA0141	-0.0651318	4.70044	-1.66098	0.0991197	0.637162	-4.34096
DSC3	0.0455589	4.59197	1.66085	0.0991449	0.637162	-4.34113
RNF138	0.0718483	4.65298	1.66059	0.0991986	0.637162	-4.34149
CD79B	-0.151716	5.69233	-1.66057	0.0992008	0.637162	-4.34151
CLEC4E	0.0807108	4.77185	1.66052	0.0992114	0.637162	-4.34158
GUK1	0.1295	11.7736	1.65997	0.0993236	0.637162	-4.34233
SNORA5B	0.0818149	4.64023	1.65994	0.0993295	0.637162	-4.34237
FLJ12949	-0.0560355	4.58194	-1.65992	0.0993324	0.637162	-4.34239
RPL32	0.0773688	8.35185	1.65958	0.0994007	0.637162	-4.34285
GMCL1	-0.0689872	4.69901	-1.65935	0.0994468	0.637162	-4.34316
BBX	-0.123629	4.9737	-1.6593	0.0994585	0.637162	-4.34324
DPY19L1	0.0779308	4.94658	1.65904	0.099511	0.637162	-4.34359
TFPT	0.0598667	4.62046	1.6583	0.0996606	0.637162	-4.34459
NGRN	-0.104943	5.95958	-1.65804	0.099712	0.637162	-4.34494
LOC100133080	-0.0604188	4.60393	-1.65796	0.0997286	0.637162	-4.34505
LOC100133773	0.175393	5.11019	1.65758	0.0998055	0.637162	-4.34556
ATP5SL	-0.080926	5.35834	-1.65755	0.0998111	0.637162	-4.3456
CCDC136	0.134988	5.01324	1.65736	0.0998496	0.637162	-4.34586
GPN3	0.0969719	5.13505	1.65729	0.0998631	0.637162	-4.34595
MAD2L1BP	-0.0687816	4.73797	-1.65729	0.0998639	0.637162	-4.34595
BRP44	0.171401	7.93152	1.65714	0.0998938	0.637162	-4.34615
LOC652489	-0.138041	5.78533	-1.65712	0.0998982	0.637162	-4.34618
PRPF19	-0.0611287	4.58284	-1.65699	0.0999239	0.637162	-4.34635
SEPT2	-0.106628	6.93824	-1.65682	0.09996	0.637162	-4.34659
RNF216	-0.0759943	4.66491	-1.65656	0.100012	0.637162	-4.34694
ATP5F1	-0.111231	6.51113	-1.65625	0.100075	0.637162	-4.34736
PPP1CA	-0.0780345	5.58368	-1.65531	0.100265	0.637162	-4.34863
DNASE2	0.129113	6.00396	1.65508	0.100313	0.637162	-4.34895
NNAT	0.181032	5.51508	1.65426	0.100479	0.637162	-4.35004
LOC344382	0.065435	4.54105	1.65349	0.100637	0.637162	-4.35109
SLAIN1	0.0486264	4.52124	1.65341	0.100653	0.637162	-4.3512
MKLN1	-0.138997	5.86264	-1.65331	0.100672	0.637162	-4.35133
CMTM7	-0.11273	5.66261	-1.65198	0.100945	0.637162	-4.35313
APEX1	-0.1113	6.10801	-1.65195	0.100949	0.637162	-4.35316
EHD1	0.114489	8.29017	1.65185	0.100971	0.637162	-4.3533
MIR335	0.0480697	4.50741	1.65144	0.101054	0.637162	-4.35385
CYLD	0.123008	5.41947	1.6511	0.101124	0.637162	-4.35431
ADAM10	-0.0832547	4.71681	-1.65099	0.101146	0.637162	-4.35445
RAB40B	0.0560807	4.54814	1.65092	0.10116	0.637162	-4.35455
LOC441151	0.0994942	4.78845	1.65085	0.101175	0.637162	-4.35464
USP3	-0.102978	6.65237	-1.65055	0.101237	0.637162	-4.35505
DSCC1	0.0834528	4.71714	1.65013	0.101321	0.637162	-4.35561
SPTBN1	-0.0907019	4.78662	-1.64972	0.101406	0.637162	-4.35617
PRKAB1	0.0696091	4.55629	1.649	0.101554	0.637162	-4.35714
NBPF3	-0.0876247	4.81716	-1.64863	0.10163	0.637162	-4.35763
SEPT1	-0.0570441	4.681	-1.64853	0.101651	0.637162	-4.35777
LOC651738	-0.168895	5.70031	-1.64827	0.101703	0.637162	-4.35811
MUDENG	-0.0598467	4.67799	-1.64823	0.101712	0.637162	-4.35817
LOC151162	-0.112289	5.40095	-1.64813	0.101732	0.637162	-4.35831
SERTAD2	-0.141193	6.39355	-1.648	0.101759	0.637162	-4.35848
HIST2H2BF	0.0593026	4.61095	1.64799	0.101762	0.637162	-4.3585
ATG5	0.0519891	4.54908	1.64757	0.101848	0.637162	-4.35906
LOC100134379	-0.0803045	4.52555	-1.64751	0.101861	0.637162	-4.35914
TPI1	-0.133747	7.07253	-1.64736	0.101892	0.637162	-4.35935
DHX36	-0.0442063	4.59949	-1.64701	0.101962	0.637162	-4.35981
TNIP2	-0.0556518	4.57515	-1.64665	0.102037	0.637162	-4.36029
CD151	0.0879511	5.49522	1.64618	0.102134	0.637162	-4.36093
SNX27	-0.130906	5.4206	-1.64613	0.102144	0.637162	-4.361
LOC401847	0.0613341	4.54544	1.64595	0.102182	0.637162	-4.36124
LOC728014	-0.0859045	4.85738	-1.64585	0.102202	0.637162	-4.36137
XAF1	-0.15693	5.25916	-1.64585	0.102203	0.637162	-4.36138
FTHL3	0.150887	7.91413	1.64577	0.102219	0.637162	-4.36148
TOR1AIP1	-0.103299	6.14289	-1.64562	0.10225	0.637162	-4.36168
PELI2	-0.107333	4.88009	-1.64532	0.102312	0.637162	-4.36209
KIAA1429	-0.0582966	4.62015	-1.64523	0.102329	0.637162	-4.3622
SFT2D2	0.0877949	4.66336	1.64523	0.10233	0.637162	-4.3622
URG4	0.214137	5.7947	1.64501	0.102374	0.637162	-4.36249
DCAF7	-0.114574	5.60558	-1.64187	0.103025	0.640497	-4.36671
TRABD	0.0929476	8.01362	1.64185	0.10303	0.640497	-4.36674
MRPL16	0.0841679	5.73154	1.64129	0.103146	0.640523	-4.36749
FSTL4	0.106149	4.96813	1.64125	0.103154	0.640523	-4.36754
A1BG	0.125008	5.03041	1.6396	0.103499	0.640654	-4.36976
LOC728093	0.0894639	4.58975	1.63902	0.103619	0.640654	-4.37053
LOC285053	-0.16886	10.6284	-1.639	0.103622	0.640654	-4.37055
SFRS1	-0.117416	6.63042	-1.63865	0.103696	0.640654	-4.37102
ARFIP1	-0.0864787	4.87683	-1.63819	0.103792	0.640654	-4.37164
MRPL3	-0.142242	5.95216	-1.63741	0.103956	0.640654	-4.37269
LOC729870	0.177833	6.73902	1.63734	0.103969	0.640654	-4.37277
MAN1A1	0.134793	5.58819	1.63716	0.104007	0.640654	-4.37301
LOC642017	0.145889	5.82369	1.63677	0.104088	0.640654	-4.37353
SNRPC	-0.0767704	5.364	-1.63651	0.104143	0.640654	-4.37388
NKTR	-0.102289	4.97609	-1.63644	0.104158	0.640654	-4.37398
GPBAR1	-0.107212	5.12389	-1.63634	0.104179	0.640654	-4.37411
LOC100129203	0.0840805	4.61707	1.63607	0.104235	0.640654	-4.37447
KPNB1	-0.111106	7.47536	-1.63599	0.104251	0.640654	-4.37457
C1orf144	0.113283	6.84798	1.63586	0.104279	0.640654	-4.37475
ARID5B	-0.101509	4.75187	-1.6358	0.104291	0.640654	-4.37483
LOC652045	0.216591	7.70535	1.63564	0.104325	0.640654	-4.37504
KIAA0492	-0.0854852	4.64232	-1.63547	0.104361	0.640654	-4.37527
ADAM19	-0.172699	5.64476	-1.63519	0.104421	0.640654	-4.37565
ELF1	-0.108495	6.6297	-1.63455	0.104554	0.640654	-4.3765
HRASLS3	-0.0884058	4.65652	-1.63452	0.104561	0.640654	-4.37654
NAB2	0.105502	4.85228	1.63444	0.104578	0.640654	-4.37665
VPS37C	-0.0997502	5.99847	-1.63431	0.104605	0.640654	-4.37682
LOC400986	-0.0945839	4.8001	-1.634	0.104671	0.640654	-4.37724
FLJ44674	0.0971535	4.74225	1.63372	0.104728	0.640654	-4.3776
ATP6V1B2	-0.160014	7.8529	-1.63321	0.104835	0.640654	-4.37828
LRMP	-0.123026	5.85349	-1.63321	0.104836	0.640654	-4.37829
TRMT12	-0.0777483	4.79543	-1.6326	0.104965	0.640654	-4.3791
OSTM1	-0.0831473	4.72829	-1.63246	0.104995	0.640654	-4.37929
PFAAP5	0.0849323	5.23868	1.63198	0.105095	0.640654	-4.37992
GSTO1	0.183936	8.38842	1.63195	0.105103	0.640654	-4.37997
GFRA2	0.100282	5.01485	1.63108	0.105286	0.640654	-4.38113
GBP4	-0.0960778	4.73013	-1.63079	0.105346	0.640654	-4.38151
DOK3	0.096373	4.73471	1.63021	0.105469	0.640654	-4.38228
ECD	-0.0555654	4.55348	-1.63012	0.10549	0.640654	-4.38241
TRPS1	0.0664555	4.58566	1.63009	0.105494	0.640654	-4.38244
SNHG9	0.13794	5.98767	1.62998	0.105519	0.640654	-4.3826
SMARCD1	-0.102848	5.23891	-1.62934	0.105654	0.640654	-4.38344
MIR29B1	0.0936015	4.68682	1.62932	0.105658	0.640654	-4.38347
LOC653773	0.142556	9.80358	1.62923	0.105676	0.640654	-4.38358
ARFIP2	0.0646884	4.59636	1.62911	0.105703	0.640654	-4.38375
C9orf95	0.0987564	4.97719	1.62807	0.105922	0.640654	-4.38513
RUNDC2B	0.157911	4.92821	1.62803	0.105931	0.640654	-4.38518
SLC25A39	0.0643837	12.7714	1.62789	0.105961	0.640654	-4.38537
LOC285741	0.142879	9.38784	1.62773	0.105995	0.640654	-4.38558
C12orf26	-0.0507633	4.53892	-1.62773	0.105996	0.640654	-4.38559
PSORS1C1	0.115133	4.97308	1.6275	0.106043	0.640654	-4.38588
LOC441019	-0.195263	5.29212	-1.62723	0.106102	0.640654	-4.38625
YPEL2	-0.105961	5.07085	-1.62655	0.106246	0.640654	-4.38715
MRPL15	0.12097	5.34938	1.62568	0.106432	0.640654	-4.38831
IGHMBP2	0.166159	5.24757	1.62533	0.106505	0.640654	-4.38877
LETMD1	-0.0560674	4.6538	-1.62516	0.106542	0.640654	-4.38899
ARPP19	-0.0656612	4.86439	-1.62483	0.106612	0.640654	-4.38943
SCNN1D	0.0603295	4.58764	1.62439	0.106707	0.640654	-4.39002
SPINT2	-0.126536	5.4314	-1.62409	0.106771	0.640654	-4.39042
TRIM17	0.17846	5.76723	1.624	0.10679	0.640654	-4.39054
LOC729978	-0.201573	8.92406	-1.62398	0.106795	0.640654	-4.39057
TPR	-0.107373	5.14032	-1.62353	0.106891	0.640654	-4.39116
ATP5C1	-0.147462	5.70858	-1.62352	0.106892	0.640654	-4.39117
SUCLG1	-0.108694	5.53817	-1.62351	0.106895	0.640654	-4.39119
NCAPD2	-0.103497	4.77364	-1.62315	0.106973	0.640654	-4.39167
SMARCA5	0.0464501	4.6294	1.6225	0.10711	0.640654	-4.39252
PITPNC1	-0.110909	4.90739	-1.62208	0.107201	0.640654	-4.39308
HCP5	-0.138172	6.95172	-1.62206	0.107205	0.640654	-4.3931
PCDHAC2	0.0795453	4.77184	1.62202	0.107214	0.640654	-4.39316
KIAA0261	-0.0682677	4.67075	-1.62175	0.107272	0.640654	-4.39352
CCR7	-0.181829	7.10149	-1.62152	0.107322	0.640654	-4.39383
FCRLA	-0.18004	5.32085	-1.62124	0.10738	0.640654	-4.39419
TMUB2	0.0920716	5.29989	1.62108	0.107415	0.640654	-4.3944
DKFZp686K1684	0.184298	5.75515	1.62099	0.107434	0.640654	-4.39452
RIC8A	-0.0843807	5.13389	-1.6207	0.107496	0.640654	-4.3949
PEA15	-0.115586	5.113	-1.6205	0.107541	0.640654	-4.39518
SNORD12C	-0.0555839	4.53999	-1.62039	0.107563	0.640654	-4.39531
ZSWIM4	0.0975501	5.28683	1.6202	0.107604	0.640654	-4.39556
H1F0	-0.275715	6.54658	-1.61981	0.107688	0.640799	-4.39608
SNRPB2	-0.092126	5.87684	-1.61912	0.107837	0.641143	-4.397
FLJ32011	-0.0650978	4.59246	-1.61818	0.10804	0.641143	-4.39824
LPHN1	0.103825	5.15336	1.61762	0.10816	0.641143	-4.39898
CPLX2	0.0532138	4.52198	1.61758	0.108169	0.641143	-4.39904
CYBASC3	-0.126938	5.16473	-1.61747	0.108193	0.641143	-4.39918
PIAS1	-0.143674	5.73594	-1.61733	0.108223	0.641143	-4.39936
SECISBP2	-0.0949397	5.35361	-1.61629	0.108447	0.641143	-4.40073
ENO1	-0.145687	7.98355	-1.61606	0.108498	0.641143	-4.40104
FKBP8	0.183263	7.39843	1.61599	0.108512	0.641143	-4.40113
ZNF252	-0.0546776	4.55771	-1.6156	0.108596	0.641143	-4.40164
LOC648403	0.126573	5.0287	1.61542	0.108636	0.641143	-4.40189
KIR3DP1	0.132956	4.91678	1.61504	0.108719	0.641143	-4.40239
UTP14A	-0.0448016	4.60816	-1.61503	0.10872	0.641143	-4.4024
ZNF713	0.0902924	4.83761	1.615	0.108727	0.641143	-4.40244
LOC650853	0.0600993	4.57405	1.61417	0.108906	0.641143	-4.40353
LOC647947	0.0751339	4.64737	1.61415	0.108911	0.641143	-4.40356
SAMD4A	-0.0786862	4.56194	-1.61406	0.10893	0.641143	-4.40367
GPSM3	-0.118212	8.13982	-1.61383	0.108982	0.641143	-4.40399
CD2	-0.156784	6.23924	-1.61379	0.10899	0.641143	-4.40404
OR2A1	0.0633193	4.57484	1.61367	0.109016	0.641143	-4.40419
NSUN4	0.0791123	5.16167	1.61347	0.109059	0.641143	-4.40446
TTTY11	0.12238	5.36756	1.61342	0.109071	0.641143	-4.40453
NDUFB2	0.120572	8.00191	1.61318	0.109123	0.641143	-4.40485
MEGF9	-0.125642	4.9616	-1.61078	0.109645	0.643855	-4.408
TAF10	0.115957	7.51076	1.6099	0.109838	0.643992	-4.40916
USP16	-0.0765665	5.17647	-1.60972	0.109877	0.643992	-4.4094
SLCO1B1	0.120816	4.88185	1.60883	0.110072	0.643992	-4.41057
GLG1	-0.140659	5.95637	-1.60845	0.110155	0.643992	-4.41107
GPC6	0.141892	5.99642	1.60815	0.110221	0.643992	-4.41146
C22orf40	0.0738131	4.76711	1.60805	0.110243	0.643992	-4.41159
CLCN7	-0.138402	6.1353	-1.608	0.110253	0.643992	-4.41165
KBTBD4	-0.0542685	4.5887	-1.60751	0.11036	0.643992	-4.41229
CEP350	-0.116536	5.29444	-1.60748	0.110367	0.643992	-4.41234
ZNF74	0.159034	5.38906	1.60736	0.110394	0.643992	-4.4125
LMF2	-0.0792686	4.83853	-1.60717	0.110436	0.643992	-4.41275
NAAA	-0.0576672	4.58307	-1.60696	0.110482	0.643992	-4.41303
KILLIN	0.160058	5.84164	1.60672	0.110534	0.643992	-4.41334
POLM	-0.04619	4.54204	-1.60668	0.110543	0.643992	-4.41339
SLC22A7	0.0738794	4.59872	1.60607	0.110676	0.643992	-4.41419
TIRAP	0.16913	5.69907	1.60605	0.110682	0.643992	-4.41422
TMEM86B	0.166836	8.22906	1.60591	0.110712	0.643992	-4.4144
CPXM2	0.127432	4.95023	1.60573	0.110751	0.643992	-4.41463
FAIM3	-0.161569	5.80555	-1.6052	0.110868	0.644058	-4.41533
KIAA0101	-0.102658	8.07913	-1.60513	0.110883	0.644058	-4.41542
JTB	0.0922836	9.7319	1.60464	0.11099	0.644076	-4.41606
UCRC	-0.0578557	4.94486	-1.60399	0.111135	0.644076	-4.41692
COX10	-0.0692629	4.66623	-1.60373	0.111192	0.644076	-4.41726
MITD1	-0.112287	5.39487	-1.60369	0.111202	0.644076	-4.41731
GSR	0.127474	6.25582	1.60361	0.111219	0.644076	-4.41742
VAT1L	0.0494837	4.54842	1.60263	0.111436	0.644076	-4.4187
GABPA	-0.0472637	4.51738	-1.60253	0.111457	0.644076	-4.41883
C8orf77	0.0620271	4.52816	1.60237	0.111492	0.644076	-4.41904
ZNHIT1	0.137524	7.41302	1.60215	0.11154	0.644076	-4.41932
SECISBP2L	-0.0930185	5.04589	-1.60192	0.111593	0.644076	-4.41963
CTSD	0.159346	6.72331	1.60188	0.111601	0.644076	-4.41968
LOC649143	-0.304832	5.71544	-1.60161	0.11166	0.644076	-4.42003
LOC100134363	0.110108	4.90089	1.60158	0.111668	0.644076	-4.42008
LOC100133568	0.218498	5.82256	1.60081	0.111838	0.644127	-4.42108
LY9	0.125754	4.87953	1.60076	0.11185	0.644127	-4.42115
DENND2D	-0.121489	6.21339	-1.60013	0.111989	0.644127	-4.42197
OGFR	-0.0832669	4.8534	-1.60009	0.111997	0.644127	-4.42202
SHB	0.180342	5.50478	1.59876	0.112293	0.644127	-4.42376
LOC100134420	0.154364	5.23813	1.5985	0.112351	0.644127	-4.4241
LOC388654	-0.159203	10.2477	-1.59777	0.112514	0.644127	-4.42506
CCDC130	0.0983344	6.33804	1.59775	0.112518	0.644127	-4.42508
RAG1AP1	0.0653657	4.80241	1.59765	0.112541	0.644127	-4.42522
NUPL2	-0.0639692	4.73271	-1.59756	0.112561	0.644127	-4.42533
HOXB6	0.16062	5.56417	1.59734	0.11261	0.644127	-4.42562
PFDN2	0.104303	4.78107	1.59718	0.112645	0.644127	-4.42582
CCDC47	0.0629759	4.72744	1.59668	0.112758	0.644127	-4.42648
NOP58	-0.125415	5.65306	-1.59661	0.112773	0.644127	-4.42657
NELL2	-0.122133	5.14389	-1.59655	0.112787	0.644127	-4.42665
PTGDS	0.107507	4.66782	1.59654	0.112789	0.644127	-4.42666
NBPF20	-0.27916	8.05405	-1.59634	0.112833	0.644127	-4.42692
MAN2B1	-0.0645684	4.76182	-1.59626	0.112851	0.644127	-4.42703
OR2A4	0.151305	4.87387	1.59602	0.112904	0.644127	-4.42733
ALPK1	-0.167405	5.52271	-1.5959	0.112931	0.644127	-4.4275
ADD1	0.110641	7.14668	1.59548	0.113025	0.644127	-4.42804
CYP2R1	-0.0511342	4.49548	-1.59547	0.113027	0.644127	-4.42806
C4orf14	-0.112843	5.1521	-1.59532	0.113061	0.644127	-4.42825
LOC647340	-0.0974837	7.40457	-1.59339	0.113494	0.644161	-4.43077
P2RX2	0.0816149	4.72293	1.59332	0.113508	0.644161	-4.43086
LOC728457	0.11271	5.63792	1.59311	0.113555	0.644161	-4.43113
CHD9	-0.126619	6.27968	-1.59201	0.113803	0.644161	-4.43256
LOC728873	-0.175023	7.38537	-1.59198	0.113811	0.644161	-4.43261
TMEM123	-0.147265	7.22508	-1.59167	0.11388	0.644161	-4.43301
CTU2	0.139933	5.10196	1.59159	0.113897	0.644161	-4.43311
FLJ11795	-0.0906811	4.65629	-1.59134	0.113953	0.644161	-4.43343
LOC646508	0.202746	9.21858	1.59111	0.114005	0.644161	-4.43373
KLRC1	-0.0832763	4.73228	-1.59101	0.114027	0.644161	-4.43386
SEMA4D	-0.122217	6.86431	-1.59098	0.114035	0.644161	-4.43391
LDOC1L	-0.0636036	4.62189	-1.59085	0.114064	0.644161	-4.43407
HSPC157	-0.0468666	4.61181	-1.59085	0.114064	0.644161	-4.43407
TMEM137	-0.147461	5.06663	-1.59075	0.114086	0.644161	-4.4342
DKFZp686O24166	0.111031	4.9043	1.59074	0.11409	0.644161	-4.43422
LOC100134234	0.0453264	4.51757	1.59063	0.114114	0.644161	-4.43436
C6orf138	0.0728357	4.78939	1.58994	0.11427	0.644161	-4.43526
GLT25D1	-0.121677	5.70635	-1.58979	0.114302	0.644161	-4.43545
MIF	-0.12655	6.86953	-1.5894	0.114392	0.644161	-4.43596
C1orf50	0.0884655	5.925	1.58939	0.114394	0.644161	-4.43597
LOC644879	-0.0534718	4.48945	-1.58933	0.114406	0.644161	-4.43604
NCSTN	-0.144604	5.99921	-1.58896	0.114491	0.644161	-4.43653
CCDC56	-0.0662029	5.31596	-1.58867	0.114556	0.644161	-4.43691
KLC1	0.0626453	4.7101	1.58845	0.114605	0.644161	-4.43719
PDZK1IP1	0.288095	6.48272	1.58828	0.114644	0.644161	-4.43741
LAMP1	-0.113831	6.48489	-1.58789	0.114732	0.644161	-4.43791
MAN1B1	-0.0811873	4.81363	-1.58784	0.114743	0.644161	-4.43798
NAPSB	-0.110622	5.28347	-1.5878	0.114752	0.644161	-4.43803
LOC653147	-0.0692903	5.00175	-1.58705	0.114922	0.644603	-4.439
RMI1	-0.0612001	4.87925	-1.58693	0.114951	0.644603	-4.43917
RNF13	-0.109205	5.61708	-1.58637	0.115077	0.644611	-4.43989
RNU12	0.126827	4.68138	1.58613	0.115131	0.644611	-4.4402
HNRPA1P4	-0.111568	6.33053	-1.58563	0.115243	0.644611	-4.44084
MIR1976	0.276441	6.85246	1.58557	0.115258	0.644611	-4.44093
PILRA	-0.0984533	5.0357	-1.58549	0.115276	0.644611	-4.44103
LOC728658	-0.0999698	11.8702	-1.58497	0.115395	0.644611	-4.44171
SAMD11	0.0588802	4.54434	1.58479	0.115436	0.644611	-4.44194
LOC100132299	-0.134884	5.22954	-1.58476	0.115443	0.644611	-4.44198
PAFAH1B1	-0.103905	5.56909	-1.58435	0.115535	0.644611	-4.44251
ADNP2	0.0790774	4.72484	1.58419	0.115572	0.644611	-4.44272
LOC647954	-0.0746511	4.54727	-1.584	0.115615	0.644611	-4.44296
U2AF2	-0.125026	5.56694	-1.58354	0.11572	0.644851	-4.44356
FAM109A	0.109091	5.01067	1.58329	0.115778	0.644851	-4.44389
FNBP4	-0.137013	5.69005	-1.58247	0.115963	0.64498	-4.44494
IFIT2	-0.229388	6.37031	-1.58245	0.115969	0.64498	-4.44497
TLK2	-0.064425	4.84502	-1.58239	0.115982	0.64498	-4.44504
ZNF251	0.0449954	4.54079	1.58198	0.116076	0.645166	-4.44558
MARCH1	-0.0609237	4.59332	-1.58168	0.116143	0.645208	-4.44596
IL1RN	-0.204129	5.60149	-1.58055	0.116403	0.645318	-4.44743
ANKFY1	-0.0823059	4.74416	-1.5804	0.116438	0.645318	-4.44762
ZNF671	-0.0585151	4.6753	-1.57985	0.116564	0.645318	-4.44833
PDLIM1	-0.0931569	4.97492	-1.57977	0.116581	0.645318	-4.44843
EFS	0.0548173	4.54553	1.57878	0.116808	0.645318	-4.44971
SIT1	-0.0617794	4.65582	-1.57855	0.116862	0.645318	-4.45001
EEF2	0.0693021	9.29166	1.5783	0.11692	0.645318	-4.45034
PDCL	0.0464731	4.53811	1.57807	0.116972	0.645318	-4.45063
TRIM56	-0.0764021	4.69218	-1.57763	0.117073	0.645318	-4.45119
LOC643949	0.155698	7.63543	1.57748	0.117107	0.645318	-4.45139
CCDC12	-0.102668	5.3363	-1.57745	0.117114	0.645318	-4.45143
LOC644162	-0.130498	5.49324	-1.57732	0.117143	0.645318	-4.45159
FLJ12078	-0.119655	4.97728	-1.57715	0.117182	0.645318	-4.45181
TMEM99	-0.0592003	4.58677	-1.57707	0.117202	0.645318	-4.45192
NSMCE1	-0.10771	5.53978	-1.57646	0.117341	0.645318	-4.4527
LOC100133600	0.155944	6.17298	1.57643	0.117349	0.645318	-4.45275
LOC441426	0.143512	5.40889	1.57636	0.117365	0.645318	-4.45283
CHMP1B	-0.146229	6.15057	-1.57629	0.117382	0.645318	-4.45293
MGC52000	0.0929695	5.13014	1.57614	0.117415	0.645318	-4.45311
EPHA10	0.106037	5.16609	1.57605	0.117436	0.645318	-4.45323
MNDA	-0.221414	7.56744	-1.57586	0.117479	0.645318	-4.45347
IL2RB	-0.191916	5.54634	-1.57582	0.117489	0.645318	-4.45353
TCF25	-0.11448	5.62908	-1.57425	0.117852	0.646321	-4.45555
SPOPL	-0.0779164	4.722	-1.57346	0.118035	0.646321	-4.45657
LOC92755	-0.0755192	4.86994	-1.57322	0.118089	0.646321	-4.45687
QRICH1	-0.106642	5.23335	-1.57293	0.118158	0.646321	-4.45726
ITGB4BP	-0.12011	5.73984	-1.57279	0.11819	0.646321	-4.45743
WASH1	0.0843731	4.86062	1.57265	0.118222	0.646321	-4.45761
ZNF473	0.113524	5.69476	1.57241	0.118279	0.646321	-4.45792
KIR3DL3	0.0806895	4.6908	1.5724	0.118279	0.646321	-4.45793
ATP6AP1	-0.124269	6.69903	-1.57143	0.118506	0.646321	-4.45918
PSMA4	-0.0941317	6.5626	-1.57102	0.118599	0.646321	-4.4597
SLC30A3	0.213326	6.85838	1.57073	0.118669	0.646321	-4.46008
LOC641806	0.0911934	4.73848	1.57066	0.118683	0.646321	-4.46016
GPR143	0.115733	5.0123	1.57044	0.118736	0.646321	-4.46045
TOB1	-0.147829	5.2968	-1.57014	0.118806	0.646321	-4.46084
dJ341D10.1	-0.0905224	4.82891	-1.5701	0.118814	0.646321	-4.46089
C4orf32	-0.0655674	4.77549	-1.56984	0.118875	0.646321	-4.46122
TRAPPC6A	-0.0998746	5.45603	-1.5697	0.118907	0.646321	-4.4614
MAPK8IP2	0.0778127	4.65737	1.56947	0.118961	0.646321	-4.4617
GRK5	0.0560652	5.45412	1.56896	0.119079	0.646321	-4.46235
TWF2	-0.103859	5.75298	-1.56889	0.119095	0.646321	-4.46243
GPRASP1	0.0530973	4.55479	1.56845	0.119199	0.646321	-4.463
LOC100128370	0.0891836	4.7618	1.56822	0.119253	0.646321	-4.4633
GPR27	0.0609699	4.53889	1.56758	0.119401	0.646321	-4.46412
FGL1	0.131877	6.30828	1.56748	0.119426	0.646321	-4.46425
SNRPF	-0.134941	6.50629	-1.56741	0.119441	0.646321	-4.46433
LTBP3	-0.0531065	4.5348	-1.56739	0.119446	0.646321	-4.46436
LOC148915	-0.111605	7.06406	-1.56724	0.119481	0.646321	-4.46455
LOC100133800	-0.159723	5.69553	-1.56677	0.119591	0.646321	-4.46516
LOC653610	0.055196	4.5401	1.56668	0.119612	0.646321	-4.46527
GPHB5	0.0589091	4.56751	1.56667	0.119615	0.646321	-4.46529
HUS1	0.0584387	4.57666	1.5664	0.119678	0.646321	-4.46563
PRKCA	0.0733736	4.78449	1.56635	0.119689	0.646321	-4.4657
SMPD2	0.163528	5.35498	1.56581	0.119816	0.646321	-4.46639
LOC652839	0.103453	4.85749	1.5658	0.119819	0.646321	-4.46641
LOC643357	-0.152687	7.2206	-1.56574	0.119833	0.646321	-4.46648
RRAGC	-0.0897077	5.09449	-1.56568	0.119846	0.646321	-4.46655
LOC100128916	0.0839762	4.67888	1.56529	0.119937	0.646486	-4.46705
ORM1	-0.244501	7.00863	-1.56499	0.120009	0.646525	-4.46744
KYNU	-0.103827	4.93031	-1.56475	0.120065	0.646525	-4.46775
WDHD1	0.0735249	4.65322	1.56417	0.1202	0.646739	-4.46849
DNAJB2	0.10332	7.16843	1.56406	0.120225	0.646739	-4.46862
MAPKAPK3	-0.0979096	7.08605	-1.56332	0.120399	0.647088	-4.46957
SKIV2L2	-0.0664609	4.65774	-1.56317	0.120435	0.647088	-4.46977
FLJ43093	-0.0822499	4.58528	-1.56302	0.120471	0.647088	-4.46996
LOC723805	0.131174	5.18191	1.56255	0.120582	0.647182	-4.47057
SEZ6L2	0.0858157	4.72176	1.56221	0.12066	0.647182	-4.47099
ANGEL1	-0.0609912	4.57941	-1.56217	0.12067	0.647182	-4.47104
WARS	-0.148241	5.67852	-1.56134	0.120867	0.647912	-4.47211
SCAPER	-0.0531614	4.55809	-1.56045	0.121076	0.648606	-4.47324
[truncated: 8,707 more rows]

## Sheet: S3 - DGE Results for TB Dx
Table S3: The DGE results between children with active TB disease diagnosis before 5 years of age and children who are not diagnosed with active TB before 5 years of age.
Gene	logFC	AveExpr	t	P.Value	adj.P.Val	B
SULT1A3	-0.161914	4.85942	-3.91064	0.000147311	0.639123	-0.190572
LOC643357	-0.460211	7.2206	-3.86279	0.00017574	0.639123	-0.30396
HMBS	-0.808742	8.54408	-3.76273	0.000252937	0.639123	-0.537776
LOC100130561	-0.484861	6.11622	-3.69579	0.000321504	0.639123	-0.691656
NCOA3	0.192748	5.66124	3.64101	0.000390352	0.639123	-0.816035
CYBA	-0.5051	8.81752	-3.63616	0.000397082	0.639123	-0.826988
CSTB	-0.495672	7.801	-3.52771	0.000579333	0.639123	-1.0688
ASXL1	0.257948	5.25894	3.50801	0.000619942	0.639123	-1.11213
HIST1H2AC	-0.511303	6.50321	-3.46969	0.000706729	0.639123	-1.19587
ACTG1	-0.34307	9.72863	-3.43688	0.000789989	0.639123	-1.267
CD37	-0.326389	6.70237	-3.43617	0.000791882	0.639123	-1.26853
YY1	0.287869	7.06411	3.42981	0.00080909	0.639123	-1.28226
PSMC1	-0.246848	7.42822	-3.42233	0.000829768	0.639123	-1.29837
LOC440589	-0.302814	11.4732	-3.41761	0.000843078	0.639123	-1.30852
LOC390466	-0.308166	5.47252	-3.39966	0.000895549	0.639123	-1.34705
FAM21D	0.306788	4.98569	3.37404	0.000975715	0.652815	-1.40174
NOP14	0.176079	4.70267	3.33822	0.00109919	0.681278	-1.47769
PRKAB1	0.174025	4.55629	3.32573	0.00114554	0.681278	-1.504
PARP1	0.328378	5.95379	3.30398	0.00123071	0.693409	-1.54967
LOC643319	-0.386151	6.0979	-3.25108	0.00146312	0.701926	-1.65972
SNURF	-0.437277	6.02743	-3.23463	0.00154334	0.701926	-1.69365
RPL36AL	-0.220962	9.51936	-3.23287	0.00155219	0.701926	-1.69728
ARPC4	-0.331226	7.51165	-3.22752	0.00157924	0.701926	-1.70826
LOC643176	0.16267	4.54129	3.22475	0.00159347	0.701926	-1.71395
ICOS	0.321612	5.33926	3.21598	0.00163925	0.701926	-1.73195
GGA2	0.131372	4.55302	3.1995	0.00172859	0.710779	-1.76565
LOC389342	-0.479688	9.86692	-3.14667	0.00204636	0.710779	-1.87271
VNN2	-0.5779	7.85015	-3.14376	0.00206541	0.710779	-1.87858
C1orf41	-0.266029	5.03563	-3.14159	0.00207967	0.710779	-1.88294
MAPK1	-0.216761	6.53163	-3.13476	0.00212515	0.710779	-1.89665
STAG3	0.194331	4.62539	3.13123	0.00214902	0.710779	-1.90373
PPP1CA	-0.182885	5.58368	-3.11435	0.00226674	0.710779	-1.93751
LOC651143	-0.244949	5.0835	-3.11022	0.00229641	0.710779	-1.94574
TACC3	0.247247	5.00678	3.07701	0.0025486	0.710779	-2.01169
LOC100134537	-0.231587	6.11351	-3.0745	0.00256865	0.710779	-2.01664
KIAA1949	-0.301722	7.32831	-3.06518	0.00264438	0.710779	-2.03501
HERC6	0.1618	4.64274	3.0536	0.00274148	0.710779	-2.05781
TMEM101	-0.239537	5.84428	-3.05257	0.00275025	0.710779	-2.05983
ARPC1B	-0.406445	6.65854	-3.05124	0.00276164	0.710779	-2.06244
ZBTB44	0.293723	5.78783	3.05047	0.00276822	0.710779	-2.06394
BANF1	-0.323547	6.14514	-3.04542	0.00281199	0.710779	-2.07386
ARRB2	-0.268082	5.69546	-3.04337	0.00282991	0.710779	-2.07787
ARHGEF11	0.170132	4.60724	3.04051	0.00285507	0.710779	-2.08346
BRD9	0.292665	5.7086	2.99014	0.00333411	0.811175	-2.18136
VPS11	0.114821	4.54492	2.9678	0.00356948	0.832896	-2.22436
EWSR1	0.170651	5.65264	2.96204	0.00363255	0.832896	-2.23539
LGALS9	-0.272616	5.25494	-2.95705	0.00368805	0.832896	-2.24495
RPLP0	-0.530014	8.79199	-2.95292	0.00373461	0.832896	-2.25285
ACRC	0.128932	4.53478	2.94459	0.00383005	0.835994	-2.26873
GRWD1	0.185613	4.67086	2.92721	0.00403654	0.835994	-2.30178
HOXA6	0.22356	4.79203	2.92522	0.0040608	0.835994	-2.30555
LOC644153	0.111641	4.54832	2.92082	0.00411492	0.835994	-2.31388
FBXO7	-0.7693	8.32422	-2.91306	0.00421214	0.835994	-2.32856
KLRD1	-0.429293	5.17566	-2.89078	0.00450283	0.835994	-2.3705
LOC641750	0.13415	4.51563	2.88885	0.00452892	0.835994	-2.37413
EFS	0.12525	4.54553	2.88409	0.0045936	0.835994	-2.38303
HIST1H2BD	-0.315631	5.92627	-2.86539	0.00485652	0.835994	-2.41797
ZNF695	0.157612	4.54435	2.86532	0.00485744	0.835994	-2.41809
LOC646791	-0.278816	5.53366	-2.86129	0.00491589	0.835994	-2.4256
PLXDC1	0.115955	4.53206	2.85611	0.00499198	0.835994	-2.43523
ALDOA	-0.272684	6.82911	-2.85113	0.00506606	0.835994	-2.44447
NCF1	-0.495957	7.17469	-2.83733	0.00527682	0.835994	-2.47002
EIF3A	0.364055	6.02151	2.82262	0.0055101	0.835994	-2.49712
LOC100130707	-0.230586	4.98414	-2.82056	0.00554352	0.835994	-2.50091
GPSM3	-0.25865	8.13982	-2.81839	0.00557898	0.835994	-2.5049
GAK	0.211965	6.09246	2.81463	0.00564074	0.835994	-2.5118
RWDD2B	0.150227	4.57111	2.81441	0.00564436	0.835994	-2.5122
ERGIC3	-0.252934	6.68653	-2.80867	0.00574013	0.835994	-2.52273
ITCH	0.135037	4.65858	2.80756	0.00575871	0.835994	-2.52475
LOC728698	-0.414698	6.45788	-2.8067	0.00577332	0.835994	-2.52634
LOC100131381	0.159248	4.56209	2.80661	0.00577481	0.835994	-2.5265
RAE1	-0.267342	5.74516	-2.8047	0.00580716	0.835994	-2.53
ACER2	0.157701	4.70947	2.80369	0.00582436	0.835994	-2.53185
KLRC1	-0.183623	4.73228	-2.79974	0.0058919	0.835994	-2.53906
SRI	-0.117458	4.66411	-2.79509	0.00597229	0.835994	-2.54754
LOC100133372	-0.406081	6.92535	-2.7948	0.00597732	0.835994	-2.54807
RPS2	-0.287717	10.4638	-2.79275	0.00601322	0.835994	-2.55181
NUP93	0.150883	4.62685	2.76895	0.00644367	0.869366	-2.59503
FTL	-0.145697	12.9663	-2.76568	0.006505	0.869366	-2.60095
GSTM1	-0.180757	4.65963	-2.76508	0.00651613	0.869366	-2.60202
SUMF1	0.158779	4.75013	2.76181	0.00657811	0.869366	-2.60793
NARS	0.263341	6.50538	2.74904	0.00682515	0.891015	-2.63095
ACP1	-0.37269	8.88026	-2.73755	0.00705433	0.893707	-2.65155
LOC644863	-0.284715	8.04026	-2.73686	0.00706839	0.893707	-2.6528
KHSRP	0.192292	4.93057	2.72741	0.00726263	0.893707	-2.6697
LOC440093	-0.337892	7.2727	-2.71972	0.00742423	0.893707	-2.68342
LOC285053	-0.351492	10.6284	-2.71674	0.00748774	0.893707	-2.68873
PARP8	-0.253659	5.6924	-2.71493	0.00752639	0.893707	-2.69194
PPP1R11	-0.297878	6.59029	-2.70775	0.00768226	0.893707	-2.70471
SSR2	-0.313646	6.2661	-2.70384	0.00776812	0.893707	-2.71163
LOC92755	-0.162853	4.86994	-2.70282	0.0077909	0.893707	-2.71345
LOC644844	0.109778	4.55432	2.68445	0.00820778	0.893707	-2.74589
YWHAG	0.130761	4.98457	2.67894	0.0083368	0.893707	-2.7556
UQCRB	-0.157118	5.52936	-2.67604	0.00840558	0.893707	-2.76071
LOC642817	-0.319116	6.67109	-2.67455	0.0084409	0.893707	-2.76331
SEC61A1	0.200281	5.6587	2.67404	0.00845303	0.893707	-2.76421
IMPDH1	-0.178263	5.45545	-2.6728	0.00848268	0.893707	-2.76638
MAD2L1	-0.15924	4.60209	-2.67276	0.00848362	0.893707	-2.76645
SOX8	0.212464	4.86208	2.67272	0.0084846	0.893707	-2.76652
CXCR4	-0.454034	5.67151	-2.67057	0.00853622	0.893707	-2.77029
ATP5J	-0.218376	7.79953	-2.67055	0.00853685	0.893707	-2.77034
GRINA	-0.352882	7.90443	-2.6654	0.00866152	0.893707	-2.77935
LOC340113	0.152849	4.57855	2.65914	0.00881573	0.893707	-2.79032
LOC642740	0.157817	4.57704	2.65817	0.0088397	0.893707	-2.792
FGFBP2	-0.538865	5.41391	-2.65628	0.0088867	0.893707	-2.7953
LOC402175	-0.253716	7.28137	-2.64359	0.00920891	0.893707	-2.81741
SH3BGRL3	-0.304684	8.7791	-2.64259	0.0092348	0.893707	-2.81916
RAB40B	0.112779	4.54814	2.63914	0.00932437	0.893707	-2.82515
LOC650128	0.180089	4.75638	2.63713	0.00937689	0.893707	-2.82863
GNG10	-0.340934	6.57977	-2.63676	0.00938657	0.893707	-2.82927
LOC654121	-0.224294	5.72424	-2.63482	0.00943757	0.893707	-2.83263
LOC100134304	-0.119547	4.7012	-2.63168	0.00952064	0.893707	-2.83807
LOC652489	-0.275676	5.78533	-2.63023	0.00955935	0.893707	-2.84059
PDCL	0.0971901	4.53811	2.62492	0.009702	0.893707	-2.84977
MAPK3	-0.192356	5.67511	-2.62237	0.00977101	0.893707	-2.85417
LOC643590	0.260909	4.84012	2.62213	0.00977771	0.893707	-2.85459
SRGN	-0.465781	10.4736	-2.61388	0.0100045	0.893707	-2.8688
STAT2	0.33987	6.67683	2.61229	0.0100487	0.893707	-2.87154
LOC643668	-0.169882	5.05707	-2.60636	0.0102156	0.893707	-2.88174
SPG21	-0.227526	4.99324	-2.60553	0.010239	0.893707	-2.88316
RPS25	-0.1568	12.2432	-2.60211	0.0103365	0.893707	-2.88903
NAMPT	-0.536491	6.67663	-2.59734	0.0104738	0.893707	-2.8972
RARS2	-0.131313	4.83884	-2.59589	0.0105159	0.893707	-2.89968
ATP6V0D1	-0.222394	6.29524	-2.59321	0.0105942	0.893707	-2.90427
KIAA1267	0.13314	5.97803	2.59182	0.0106348	0.893707	-2.90664
TAGLN2	-0.303826	7.78085	-2.59171	0.010638	0.893707	-2.90683
PRDX2	-0.471216	10.4907	-2.59137	0.0106481	0.893707	-2.90741
C10orf78	-0.16277	4.75126	-2.58764	0.0107583	0.893707	-2.91378
PRB3	0.14604	4.56496	2.58423	0.01086	0.893707	-2.91961
UBE4A	0.212436	5.04587	2.58022	0.0109803	0.893707	-2.92642
TFPT	0.117286	4.62046	2.57937	0.0110063	0.893707	-2.92788
ALPI	0.136617	4.60948	2.57642	0.011096	0.893707	-2.9329
USP10	-0.474625	6.35596	-2.57617	0.0111035	0.893707	-2.93332
SRP14	-0.193146	7.26826	-2.57277	0.0112077	0.895361	-2.9391
PHF16	0.126284	4.65438	2.56355	0.0114948	0.904966	-2.95473
ADRA1B	0.157998	4.63835	2.56333	0.0115017	0.904966	-2.9551
PTMA	0.275107	6.07062	2.55983	0.0116125	0.904966	-2.96102
EEF1G	-0.286637	9.665	-2.55582	0.0117406	0.904966	-2.9678
TSC22D3	-0.31567	8.19379	-2.55005	0.0119271	0.904966	-2.97753
CHX10	0.195526	4.61855	2.54944	0.0119469	0.904966	-2.97855
LOC729941	0.130434	4.66717	2.54364	0.0121374	0.904966	-2.98832
LOC100132717	-0.194942	5.12563	-2.53964	0.0122701	0.904966	-2.99502
LOC647302	-0.23384	6.52768	-2.53349	0.012477	0.904966	-3.00534
CRY1	0.157762	4.69315	2.52937	0.0126173	0.904966	-3.01223
LOC653438	-0.208367	5.14219	-2.52804	0.0126631	0.904966	-3.01447
CDAN1	0.343011	10.0785	2.52756	0.0126795	0.904966	-3.01527
EMP3	-0.209101	8.25232	-2.52746	0.0126831	0.904966	-3.01544
PRKCA	0.148787	4.78449	2.52197	0.0128731	0.904966	-3.02461
SOX13	0.151307	4.64874	2.51971	0.0129522	0.904966	-3.02838
LOC100130552	0.122367	4.54197	2.51604	0.0130812	0.904966	-3.03449
LOC100133477	-0.228778	8.47381	-2.51527	0.0131085	0.904966	-3.03577
DENR	0.212569	6.26817	2.51512	0.0131139	0.904966	-3.03602
LOC648024	-0.317806	5.60579	-2.51423	0.0131455	0.904966	-3.03751
LOC652685	0.0975238	4.56026	2.51037	0.013283	0.904966	-3.04391
LOC653696	0.150649	4.63732	2.50988	0.0133007	0.904966	-3.04474
DCTN4	0.270165	5.59375	2.50696	0.0134058	0.904966	-3.04958
LOC730432	0.291842	6.87522	2.50672	0.0134146	0.904966	-3.04999
LOC388621	0.314279	10.3353	2.5056	0.0134549	0.904966	-3.05183
HOPX	-0.556349	6.16319	-2.50201	0.013586	0.904966	-3.0578
SULT1A2	-0.267132	5.17259	-2.4987	0.0137073	0.904966	-3.06327
SYNCRIP	0.140683	4.86213	2.49518	0.0138378	0.904966	-3.0691
LOC401238	0.107613	4.55587	2.49446	0.0138643	0.904966	-3.07028
RPL35A	-0.153115	11.9486	-2.49436	0.0138683	0.904966	-3.07046
TRIM3	0.201543	4.8348	2.49145	0.0139768	0.904966	-3.07525
EEF1A1	-0.239312	11.9428	-2.49096	0.0139954	0.904966	-3.07607
LOC646916	0.114196	4.56542	2.48723	0.0141361	0.904966	-3.08222
UBE2Q2	0.241322	5.48219	2.48121	0.0143659	0.904966	-3.09213
BCL3	-0.312641	5.82861	-2.47981	0.0144198	0.904966	-3.09443
CNPY3	-0.199486	5.22227	-2.47444	0.0146283	0.904966	-3.10325
LOC286157	-0.270285	8.26814	-2.47166	0.0147374	0.904966	-3.10781
LOC653663	0.0924898	4.52398	2.47078	0.0147718	0.904966	-3.10925
ARHGAP15	-0.234356	7.72829	-2.47009	0.014799	0.904966	-3.11038
QPCT	-0.387225	6.98793	-2.46834	0.0148684	0.904966	-3.11325
C2orf25	-0.211455	7.06767	-2.46748	0.0149025	0.904966	-3.11466
C18orf10	-0.344566	7.41949	-2.46508	0.0149981	0.904966	-3.11858
LOC645693	-0.149983	4.97261	-2.4644	0.0150252	0.904966	-3.11969
CD38	0.11322	4.57432	2.46346	0.015063	0.904966	-3.12123
HSD17B11	-0.298858	6.2878	-2.46324	0.0150717	0.904966	-3.12159
IFITM2	-0.363162	11.47	-2.46174	0.0151321	0.904966	-3.12404
USH1G	0.186034	4.77217	2.4589	0.0152469	0.906769	-3.12868
DAP	-0.296853	5.90182	-2.44918	0.0156454	0.921505	-3.14451
TNFAIP8	-0.273567	5.34458	-2.44866	0.0156669	0.921505	-3.14535
OR2T12	0.202904	4.76427	2.44022	0.016021	0.937184	-3.15905
SOCS7	0.112388	4.5848	2.4369	0.0161622	0.940305	-3.16443
RAB5C	-0.215032	5.36216	-2.43216	0.0163655	0.940468	-3.17209
ZNF446	0.130457	4.5855	2.43004	0.0164575	0.940468	-3.17552
MAN2A1	0.230724	5.06974	2.42909	0.0164987	0.940468	-3.17705
THRAP5	-0.138527	4.66746	-2.42849	0.016525	0.940468	-3.17803
IL17C	0.136792	4.63445	2.42667	0.0166042	0.940468	-3.18096
LOC339192	0.15688	4.75607	2.42404	0.0167196	0.94202	-3.1852
CD1C	0.125467	4.5822	2.41851	0.0169647	0.94549	-3.1941
LOC388076	0.325473	7.22271	2.41025	0.0173363	0.94549	-3.20736
TRIB2	0.204558	5.11177	2.40879	0.0174028	0.94549	-3.2097
ECSCR	0.126405	4.57387	2.40862	0.0174108	0.94549	-3.20998
LOC654187	0.134061	4.62089	2.40704	0.0174829	0.94549	-3.21251
SLC2A4RG	-0.101974	4.54916	-2.40327	0.0176563	0.94549	-3.21854
LOC644988	-0.206146	5.15626	-2.4031	0.0176641	0.94549	-3.21882
DCTN6	-0.194097	4.95686	-2.40304	0.0176667	0.94549	-3.2189
SERPINH1	0.104757	4.51995	2.40304	0.0176667	0.94549	-3.2189
WSB1	0.341673	6.11252	2.4019	0.0177195	0.94549	-3.22073
CD52	-0.349058	9.83881	-2.40118	0.0177528	0.94549	-3.22188
MNDA	-0.425469	7.56744	-2.39893	0.0178574	0.946354	-3.22547
FAM18B	-0.129095	4.78609	-2.39316	0.0181285	0.95599	-3.23467
BTBD10	-0.161463	5.17813	-2.38984	0.0182861	0.956565	-3.23996
LOC255167	0.319296	9.08662	2.38715	0.0184146	0.956565	-3.24424
ISY1	-0.126854	5.07754	-2.38505	0.0185154	0.956565	-3.24757
LOC401206	-0.151519	12.5	-2.38231	0.0186482	0.956565	-3.25193
COX8A	-0.215618	8.56145	-2.38036	0.0187429	0.956565	-3.25502
EIF2S1	0.162469	4.77445	2.37964	0.018778	0.956565	-3.25616
MAP3K1	0.318374	7.90575	2.3775	0.0188826	0.956565	-3.25955
TSLP	0.125367	4.57722	2.37557	0.0189775	0.956565	-3.26261
ATP5G2	-0.277925	8.54661	-2.37477	0.0190166	0.956565	-3.26386
ROCK1	0.131335	4.57561	2.3728	0.0191141	0.956565	-3.26698
GPBP1L1	0.173091	5.544	2.36958	0.0192741	0.956565	-3.27207
CHMP1B	-0.277616	6.15057	-2.36948	0.019279	0.956565	-3.27222
MUT	-0.127469	4.9518	-2.36354	0.0195779	0.956565	-3.2816
NAPA	-0.229774	5.6025	-2.36326	0.019592	0.956565	-3.28204
ZFP91	0.236074	6.07179	2.35735	0.0198931	0.956565	-3.29133
SPTBN5	0.145265	4.72194	2.35403	0.0200642	0.956565	-3.29655
WDR27	0.155105	4.75533	2.34868	0.0203426	0.956565	-3.30494
RGMA	0.173475	5.2006	2.3486	0.0203466	0.956565	-3.30506
FKBP1A	-0.230341	6.0249	-2.3482	0.0203678	0.956565	-3.30569
SLC29A1	0.173544	4.71158	2.34597	0.0204851	0.956565	-3.30919
LYAR	-0.227768	5.66448	-2.34269	0.0206583	0.956565	-3.31431
MGC71993	-0.154753	8.03025	-2.34026	0.0207874	0.956565	-3.3181
OSTF1	-0.280296	7.3077	-2.34024	0.0207889	0.956565	-3.31815
DENND4A	0.25088	5.32847	2.33967	0.0208189	0.956565	-3.31902
CEBPD	-0.3434	8.70322	-2.33962	0.0208218	0.956565	-3.31911
LOC286512	0.261211	7.17729	2.33387	0.0211309	0.956565	-3.32807
CA1	-0.4653	11.3562	-2.3299	0.0213467	0.956565	-3.33425
LOC439992	0.122567	4.62684	2.32908	0.0213917	0.956565	-3.33553
SON	0.0848829	4.68008	2.32852	0.0214225	0.956565	-3.3364
TMEM216	-0.19933	5.3082	-2.32701	0.0215055	0.956565	-3.33875
CHST13	-0.22837	4.88128	-2.32652	0.0215321	0.956565	-3.3395
FLJ90757	0.141319	4.67752	2.32514	0.0216083	0.956565	-3.34165
PIPSL	-0.24059	6.02652	-2.32346	0.021701	0.956565	-3.34425
ACIN1	0.167351	5.27981	2.32299	0.0217275	0.956565	-3.34499
RIPK1	0.122978	4.72985	2.32091	0.0218428	0.956565	-3.34821
SP140	0.104741	4.81748	2.31949	0.0219225	0.956565	-3.35042
S100A11	-0.376056	7.26106	-2.31865	0.0219693	0.956565	-3.35171
NCK2	0.225451	6.18993	2.31862	0.0219709	0.956565	-3.35176
STX6	0.136893	5.1879	2.31686	0.0220698	0.956565	-3.35448
LOC648390	-0.142948	12.7958	-2.31562	0.0221395	0.956565	-3.3564
SERINC1	0.213758	5.95408	2.31439	0.0222088	0.956565	-3.3583
COX6B1	-0.217889	10.2068	-2.3135	0.0222596	0.956565	-3.35968
NFKBID	0.156545	4.87261	2.30973	0.022474	0.956565	-3.3655
SYF2	-0.145357	6.42345	-2.30856	0.0225411	0.956565	-3.36731
LOC441081	-0.402434	8.28456	-2.30787	0.0225803	0.956565	-3.36837
MAP2K1IP1	-0.181422	6.76861	-2.30414	0.0227954	0.956565	-3.37412
NDUFA12	-0.264797	6.53325	-2.30277	0.0228747	0.956565	-3.37622
LOC643031	-0.299219	9.15249	-2.3027	0.0228787	0.956565	-3.37633
HHEX	0.22804	5.53554	2.30228	0.0229031	0.956565	-3.37698
LOC347544	-0.309446	9.58959	-2.30071	0.0229946	0.956565	-3.3794
PLCB1	0.109801	4.53416	2.29896	0.0230968	0.956565	-3.38208
LOC388248	0.153995	4.6246	2.29868	0.0231132	0.956565	-3.38251
RDH11	0.134755	5.5626	2.29598	0.0232719	0.956565	-3.38666
LOC286208	0.152395	4.80676	2.29406	0.0233852	0.956565	-3.38961
DERL1	0.243207	6.0065	2.29379	0.0234013	0.956565	-3.39002
CACYBP	-0.186972	4.8453	-2.29167	0.023527	0.956565	-3.39327
SERF2	-0.186707	8.466	-2.29016	0.023617	0.956565	-3.39558
MRLC2	-0.196096	9.11158	-2.28981	0.0236381	0.956565	-3.39613
LOC728931	0.0834489	4.53946	2.28944	0.0236603	0.956565	-3.39669
EDARADD	0.165616	4.85045	2.2894	0.0236624	0.956565	-3.39675
KLRB1	-0.428969	8.3248	-2.28499	0.0239276	0.956565	-3.4035
LDHC	0.090833	4.51637	2.28257	0.0240739	0.956565	-3.40719
LOC100130553	-0.169154	12.6283	-2.28232	0.0240891	0.956565	-3.40757
DUSP6	0.255842	7.16582	2.28088	0.024177	0.956565	-3.40978
TMEM126A	-0.209446	5.4926	-2.28086	0.0241784	0.956565	-3.40981
XRN1	0.272906	6.40149	2.27938	0.0242682	0.956565	-3.41206
MTX3	0.0874407	4.53223	2.27935	0.0242703	0.956565	-3.41211
RRAGB	0.18173	5.03937	2.27891	0.0242974	0.956565	-3.41279
SRPR	0.149833	4.97843	2.27805	0.0243498	0.956565	-3.41409
HMOX1	-0.16047	4.67856	-2.27543	0.0245111	0.956565	-3.41808
SFRS10	0.210771	5.98244	2.27407	0.0245952	0.956565	-3.42016
VPS37A	0.187264	5.0158	2.27358	0.0246253	0.956565	-3.4209
ETFA	-0.212492	6.09939	-2.27171	0.0247411	0.956565	-3.42374
LOC650950	0.0989307	4.5808	2.26835	0.0249509	0.956565	-3.42884
CRTAP	-0.172287	4.7297	-2.26632	0.0250784	0.956565	-3.43192
SFT2D1	-0.242084	7.07102	-2.26554	0.0251279	0.956565	-3.43312
KRT10	-0.232683	5.29289	-2.26453	0.0251917	0.956565	-3.43465
PTGER2	-0.2028	4.94653	-2.26388	0.0252322	0.956565	-3.43562
CSMD1	0.0903269	4.5992	2.26231	0.025332	0.956565	-3.43801
ZFP36	-0.351431	7.7009	-2.26207	0.0253469	0.956565	-3.43836
MTHFS	-0.293924	6.5055	-2.25988	0.0254865	0.956565	-3.44168
LYSMD4	0.101351	4.59851	2.25914	0.0255339	0.956565	-3.44281
LOC646936	0.30569	5.60506	2.25879	0.0255561	0.956565	-3.44333
L3MBTL3	0.106108	4.56438	2.2574	0.0256454	0.956565	-3.44544
RAP1B	0.226033	5.30028	2.25381	0.0258763	0.958165	-3.45085
TOPBP1	0.175687	5.40877	2.25168	0.0260147	0.958165	-3.45408
C20orf27	-0.200838	5.4752	-2.25026	0.0261073	0.958165	-3.45622
KIAA1602	0.165836	5.04157	2.24896	0.0261916	0.958165	-3.45817
LOC730074	-0.26468	5.22994	-2.24658	0.0263476	0.958165	-3.46175
HIST1H2BK	-0.19838	6.98878	-2.24048	0.0267511	0.958165	-3.47093
CCL4L2	-0.494843	5.81205	-2.23866	0.0268724	0.958165	-3.47366
PDE5A	0.118496	4.65001	2.23749	0.026951	0.958165	-3.47541
RCN2	-0.208428	5.16022	-2.23663	0.0270088	0.958165	-3.47671
GTF2A2	-0.193429	7.06623	-2.23586	0.0270605	0.958165	-3.47786
KRT73	0.131952	4.70122	2.2356	0.0270778	0.958165	-3.47825
COX5B	-0.176516	8.48351	-2.23342	0.0272251	0.958165	-3.48152
TPI1	-0.229537	7.07253	-2.23137	0.0273639	0.958165	-3.48458
ANKRD55	-0.172562	4.67085	-2.23073	0.0274076	0.958165	-3.48555
PELI1	-0.264891	5.76023	-2.22736	0.027637	0.958165	-3.49057
FAM75A6	0.106154	4.58765	2.22535	0.0277751	0.958165	-3.49357
LOC730278	-0.37431	8.11362	-2.2245	0.027834	0.958165	-3.49485
HDLBP	0.0992425	4.55337	2.22284	0.0279486	0.958165	-3.49733
LOC128192	-0.204699	5.38556	-2.22151	0.0280405	0.958165	-3.4993
SYT5	0.1399	4.67069	2.22133	0.0280531	0.958165	-3.49957
CDA	-0.279448	6.11981	-2.22101	0.028075	0.958165	-3.50004
TMED1	0.199691	5.44449	2.21785	0.0282956	0.958165	-3.50476
LOC729992	-0.372051	7.73513	-2.21483	0.0285073	0.958165	-3.50924
ZNF650	-0.0944774	4.62911	-2.21446	0.0285331	0.958165	-3.50979
ANAPC13	-0.209597	6.07591	-2.21042	0.028819	0.958165	-3.51579
CCDC72	-0.169721	9.33605	-2.20754	0.0290242	0.958165	-3.52005
IKBIP	-0.0960097	4.55477	-2.20728	0.0290427	0.958165	-3.52044
UBA7	0.207718	5.44269	2.20636	0.0291088	0.958165	-3.52181
ENTPD5	0.115309	4.64222	2.2052	0.0291923	0.958165	-3.52353
FSTL4	0.180724	4.96813	2.20458	0.0292365	0.958165	-3.52444
SPNS3	0.0917703	4.53317	2.20413	0.0292692	0.958165	-3.52511
AK2	-0.173826	5.00908	-2.20358	0.0293088	0.958165	-3.52592
TLK1	0.15036	4.78755	2.20261	0.0293785	0.958165	-3.52735
YPEL1	-0.128478	4.73509	-2.20098	0.029497	0.958165	-3.52977
PLD1	-0.09799	4.58119	-2.1965	0.0298231	0.958165	-3.53638
PRMT2	-0.189602	5.4646	-2.19617	0.0298474	0.958165	-3.53687
ABTB1	-0.195417	7.13587	-2.19533	0.0299088	0.958165	-3.53811
RBM4	-0.112958	4.75034	-2.19389	0.0300148	0.958165	-3.54023
MRPL20	-0.159071	5.27923	-2.19242	0.0301226	0.958165	-3.54239
FBXL7	0.171287	4.84124	2.19029	0.0302804	0.958165	-3.54552
HNRPUL2	0.169989	5.36858	2.18862	0.0304049	0.958165	-3.54799
DCPS	0.111927	4.61665	2.18637	0.0305729	0.958165	-3.55129
SULT1B1	-0.116538	4.64493	-2.18617	0.0305875	0.958165	-3.55158
LOC641844	-0.246735	5.61085	-2.18581	0.0306145	0.958165	-3.55211
LOC645100	-0.12899	4.59365	-2.18558	0.0306317	0.958165	-3.55245
CALCOCO2	0.0984296	4.56732	2.18538	0.0306464	0.958165	-3.55274
ACLY	0.17124	5.72591	2.18448	0.0307143	0.958165	-3.55406
KIAA0748	0.172108	4.73961	2.18365	0.0307769	0.958165	-3.55529
UBE2J2	0.122758	4.69915	2.1836	0.0307801	0.958165	-3.55535
USF2	-0.136303	5.09584	-2.18356	0.0307834	0.958165	-3.55541
WDR57	-0.146899	4.81973	-2.18262	0.0308545	0.958165	-3.5568
LOC346950	0.277848	5.17214	2.1819	0.0309088	0.958165	-3.55785
HECTD3	0.0873308	4.55014	2.18173	0.0309213	0.958165	-3.5581
FLJ23584	0.127361	4.77894	2.18133	0.0309519	0.958165	-3.55869
PTBP1	0.178559	7.60212	2.18107	0.0309712	0.958165	-3.55906
GPX4	-0.419609	9.051	-2.18104	0.0309734	0.958165	-3.55911
SAMSN1	-0.219145	4.91434	-2.18076	0.0309948	0.958165	-3.55952
TRAPPC6B	0.182569	5.6284	2.17965	0.0310789	0.958165	-3.56115
MED31	-0.166281	5.08824	-2.17819	0.0311895	0.958165	-3.56328
FBLN2	0.106146	4.68284	2.17791	0.0312114	0.958165	-3.5637
SNRPC	-0.129544	5.364	-2.1778	0.0312192	0.958165	-3.56385
S100A4	-0.249192	10.394	-2.17607	0.0313514	0.958165	-3.56638
SLAIN1	0.081165	4.52124	2.17577	0.0313747	0.958165	-3.56683
FAM108A2	-0.18521	5.12963	-2.17239	0.0316337	0.958165	-3.57176
SHC1	0.194742	5.79303	2.17197	0.031666	0.958165	-3.57237
RNF122	0.145828	4.96423	2.17123	0.0317233	0.958165	-3.57346
HTRA2	-0.168996	4.96769	-2.16913	0.0318861	0.958165	-3.57652
NEDD8	-0.1387	7.55102	-2.16726	0.0320313	0.958165	-3.57925
LOC100134504	0.277894	7.00107	2.16713	0.0320414	0.958165	-3.57944
MRPL21	-0.15793	5.49191	-2.16471	0.0322306	0.958165	-3.58296
CCL5	-0.308749	7.89369	-2.16323	0.0323463	0.958165	-3.58511
LOC100129086	-0.360228	7.13631	-2.16294	0.032369	0.958165	-3.58553
TXN	-0.202482	9.59353	-2.16129	0.0324992	0.958165	-3.58793
dJ341D10.1	-0.157753	4.82891	-2.15899	0.0326805	0.958165	-3.59127
TUBB1	0.393301	7.79125	2.15835	0.0327313	0.958165	-3.5922
DDX50	0.0940832	4.54215	2.15697	0.0328414	0.958165	-3.59421
TMEM219	0.16805	4.88832	2.1558	0.0329347	0.958165	-3.5959
NCF1B	-0.145395	4.76046	-2.15429	0.0330549	0.958165	-3.59809
KLHL3	0.142935	4.63234	2.15298	0.0331602	0.958165	-3.59999
ZNF627	0.140859	4.80527	2.15189	0.0332474	0.958165	-3.60156
C4orf34	0.208523	6.45155	2.15026	0.0333794	0.958165	-3.60393
C11orf10	-0.171571	9.12074	-2.14939	0.033449	0.958165	-3.60518
DIS3L	0.168365	5.13166	2.14925	0.0334608	0.958165	-3.60539
LOC645094	-0.129141	4.78227	-2.1467	0.0336676	0.958165	-3.60907
CETN1	0.12478	4.57709	2.14621	0.033707	0.958165	-3.60977
KLHL36	-0.118171	4.74948	-2.14502	0.0338044	0.958165	-3.6115
FAM165B	-0.127283	4.79743	-2.14375	0.0339081	0.958165	-3.61333
LOC653147	-0.118628	5.00175	-2.14287	0.0339799	0.958165	-3.61459
ASH1L	0.117776	4.59234	2.14286	0.0339811	0.958165	-3.61461
ZAP70	0.11171	4.75702	2.14222	0.0340338	0.958165	-3.61554
ABCC13	-0.271842	6.2709	-2.14045	0.0341788	0.958165	-3.61808
NOMO2	0.171944	4.91533	2.13922	0.0342805	0.958165	-3.61986
THOC7	-0.208115	8.56606	-2.13848	0.034342	0.958165	-3.62093
PGM1	-0.184545	5.5539	-2.13752	0.0344213	0.958165	-3.62231
BCCIP	-0.108723	4.84525	-2.13737	0.0344339	0.958165	-3.62253
FGFBP3	0.141457	4.66394	2.13712	0.034454	0.958165	-3.62287
IFIT1L	-0.411085	10.7229	-2.13558	0.0345825	0.958165	-3.6251
CD47	0.147313	5.35584	2.1354	0.0345969	0.958165	-3.62535
C14orf156	-0.217594	8.17425	-2.13474	0.0346519	0.958165	-3.6263
FIT1	0.159454	4.79724	2.13403	0.0347112	0.958165	-3.62732
SLC25A26	0.164401	4.98642	2.13316	0.0347844	0.958165	-3.62858
LOC391692	0.121216	4.64936	2.1313	0.03494	0.958165	-3.63124
C3orf75	0.0761844	4.64061	2.13089	0.0349748	0.958165	-3.63184
GADD45GIP1	0.148219	4.52573	2.13025	0.0350285	0.958165	-3.63275
SNRPN	-0.207316	5.25166	-2.12956	0.0350865	0.958165	-3.63374
CCDC47	0.106436	4.72744	2.12746	0.0352637	0.960555	-3.63675
H2AFZ	-0.213407	7.92962	-2.12263	0.0356746	0.96928	-3.64366
CLPP	0.120868	4.88637	2.12003	0.0358976	0.972871	-3.64738
MAPKAP1	-0.100445	4.65431	-2.11664	0.03619	0.974511	-3.65222
PAX7	0.139768	4.64167	2.11184	0.0366071	0.974511	-3.65905
RPL27	-0.162087	11.5353	-2.10992	0.0367751	0.974511	-3.66178
ECH1	-0.227036	6.11786	-2.10934	0.0368267	0.974511	-3.66261
AMZ2	-0.142436	6.12102	-2.109	0.0368562	0.974511	-3.66309
UBL7	-0.240855	6.1127	-2.10867	0.036885	0.974511	-3.66356
N4BP2L1	0.116903	4.7258	2.10743	0.0369946	0.974511	-3.66532
PLEKHF2	0.132529	4.68709	2.10695	0.037037	0.974511	-3.666
CST7	-0.43615	6.92691	-2.10682	0.037048	0.974511	-3.66618
ORM1	-0.416962	7.00863	-2.10422	0.0372781	0.974511	-3.66987
PGAM1	-0.210547	4.91431	-2.10296	0.0373905	0.974511	-3.67166
LOC100132247	-0.375866	7.77436	-2.10167	0.0375054	0.974511	-3.67349
RAG1AP1	-0.109093	4.80241	-2.10123	0.0375449	0.974511	-3.67411
NUB1	0.176902	5.75926	2.10107	0.0375591	0.974511	-3.67434
FBXL10	0.203348	5.68334	2.09786	0.0378472	0.974511	-3.67889
TM6SF1	-0.157086	4.762	-2.09764	0.0378666	0.974511	-3.67919
SLC4A1	-0.465844	9.07537	-2.09744	0.0378849	0.974511	-3.67948
LOC651680	0.132983	4.65739	2.09723	0.0379035	0.974511	-3.67977
LOC729495	-0.134262	5.08711	-2.09721	0.0379051	0.974511	-3.6798
SUPT6H	0.0897895	4.5584	2.09571	0.0380409	0.974511	-3.68193
GNG5	-0.200627	5.60857	-2.09464	0.0381374	0.974511	-3.68343
FRMPD3	0.0910132	4.54137	2.09201	0.0383758	0.974511	-3.68714
LOC100129795	0.0947386	4.5836	2.09143	0.038429	0.974511	-3.68796
PRKCG	0.11901	4.61534	2.09064	0.0385012	0.974511	-3.68908
GPR137	-0.151176	6.11701	-2.09046	0.0385175	0.974511	-3.68933
ZCCHC9	-0.165496	5.27813	-2.08784	0.0387576	0.974511	-3.69303
CCS	-0.23392	6.11798	-2.08285	0.039218	0.974511	-3.70005
ELAVL3	0.205567	5.26375	2.08274	0.0392277	0.974511	-3.70019
LOC399804	-0.257229	5.47098	-2.08156	0.039338	0.974511	-3.70186
BAZ1B	0.101634	4.67797	2.08085	0.0394041	0.974511	-3.70286
RHOG	-0.242288	8.71402	-2.07941	0.039538	0.974511	-3.70487
TMEM189	-0.0792597	4.85602	-2.07934	0.0395444	0.974511	-3.70497
P2RX7	0.170704	5.03246	2.07706	0.0397582	0.974511	-3.70817
BAX	-0.108561	4.83134	-2.07618	0.0398406	0.974511	-3.7094
OR52B6	0.186331	5.0592	2.0761	0.0398481	0.974511	-3.70951
KIF6	0.0813302	4.53056	2.07573	0.0398828	0.974511	-3.71003
LOC100134728	-0.225124	5.05106	-2.07562	0.0398934	0.974511	-3.71019
PPP2R5A	-0.190238	6.14455	-2.07515	0.039938	0.974511	-3.71085
RPL13L	0.147607	5.42829	2.07373	0.0400716	0.974511	-3.71283
SEC24D	0.0844917	4.55638	2.07349	0.0400947	0.974511	-3.71317
TESK1	-0.084947	4.55004	-2.07257	0.0401814	0.974511	-3.71446
ZMAT5	-0.116562	4.70489	-2.07073	0.0403554	0.974511	-3.71702
ZFAND3	-0.123059	4.80875	-2.06875	0.0405444	0.974511	-3.71979
DYNLT1	-0.197264	6.88389	-2.06805	0.0406117	0.974511	-3.72078
TMEM159	0.107772	4.98671	2.06463	0.0409393	0.974511	-3.72554
LCOR	0.17243	5.18425	2.06196	0.0411969	0.974511	-3.72926
PSMC6	-0.194071	6.00583	-2.06143	0.0412485	0.974511	-3.73
B3GALT4	-0.0863688	4.57259	-2.05904	0.0414804	0.974511	-3.73333
PCGF3	0.138325	4.68342	2.05814	0.0415682	0.974511	-3.73458
RCN3	0.0791818	4.56872	2.05788	0.0415936	0.974511	-3.73494
LOC441775	-0.23285	9.78432	-2.05682	0.0416963	0.974511	-3.7364
CLEC12A	-0.391726	5.86151	-2.05196	0.0421739	0.974511	-3.74315
ARHGAP21	0.221899	5.31356	2.05195	0.0421752	0.974511	-3.74317
GTF2B	-0.232704	5.63738	-2.05043	0.0423259	0.974511	-3.74528
TUBB	-0.205417	5.53745	-2.05041	0.0423269	0.974511	-3.74529
PDS5B	0.0942743	4.62467	2.04958	0.0424099	0.974511	-3.74645
LOC100131572	0.238296	5.26274	2.04843	0.0425237	0.974511	-3.74804
HSPE1	-0.217882	5.65966	-2.04827	0.0425393	0.974511	-3.74826
MRPS18C	-0.202988	6.91935	-2.04777	0.04259	0.974511	-3.74896
COPE	-0.195687	6.75025	-2.04731	0.0426356	0.974511	-3.7496
RPL30	-0.155196	11.513	-2.04676	0.0426906	0.974511	-3.75036
LOC644774	-0.2782	5.56141	-2.04264	0.0431032	0.974511	-3.75605
MANSC1	-0.113127	4.64128	-2.0408	0.0432883	0.974511	-3.75859
LOC100129566	-0.142688	5.02957	-2.03847	0.0435235	0.974511	-3.76179
HSPC047	0.102745	4.58565	2.03711	0.0436623	0.974511	-3.76367
PSMD5	0.102707	4.57904	2.03602	0.0437727	0.974511	-3.76516
THYN1	-0.120551	4.95575	-2.03387	0.0439926	0.974511	-3.76813
TMBIM4	-0.20067	8.21523	-2.03302	0.0440798	0.974511	-3.7693
MRPS2	0.0895841	4.54985	2.03188	0.0441966	0.974511	-3.77086
LOC646869	0.112404	4.61575	2.03185	0.0441994	0.974511	-3.7709
UCP2	-0.414745	9.0036	-2.03179	0.0442061	0.974511	-3.77099
PMS2L5	-0.0920245	4.61833	-2.03152	0.044233	0.974511	-3.77135
RAC2	-0.236438	9.6088	-2.03116	0.0442707	0.974511	-3.77185
DKFZp564N2472	0.114173	4.60308	2.03028	0.0443607	0.974511	-3.77305
UBTD1	-0.102295	4.5471	-2.03019	0.04437	0.974511	-3.77317
CLSTN3	0.213609	4.7673	2.02955	0.0444367	0.974511	-3.77406
COL20A1	0.134879	4.74336	2.02865	0.0445296	0.974511	-3.77529
SULT1A4	-0.156923	5.40134	-2.02798	0.044599	0.974511	-3.77622
ORM2	-0.160804	4.67921	-2.0266	0.0447413	0.974511	-3.7781
ALPPL2	0.120777	4.62094	2.02555	0.0448506	0.974511	-3.77954
PNKD	-0.42673	5.77151	-2.02552	0.0448536	0.974511	-3.77958
LOC641710	-0.0935614	4.58838	-2.02344	0.0450705	0.974511	-3.78243
ILF3	0.170431	5.21248	2.02165	0.045258	0.974511	-3.78488
HIST2H4B	0.093599	4.56477	2.02161	0.0452621	0.974511	-3.78493
MAPK4	0.126971	4.6402	2.02083	0.0453446	0.974511	-3.786
LOC653884	-0.169675	5.12986	-2.02044	0.0453855	0.974511	-3.78654
INO80E	-0.12625	5.03972	-2.01968	0.0454651	0.974511	-3.78757
WBSCR22	0.107612	4.62772	2.01214	0.0462647	0.974511	-3.79785
LOC729777	0.0914906	4.54026	2.0119	0.0462904	0.974511	-3.79818
FBXL5	-0.256617	6.27291	-2.01088	0.046399	0.974511	-3.79956
SNAPC3	0.128287	5.05125	2.01071	0.0464177	0.974511	-3.7998
GLUL	-0.224105	5.81118	-2.01057	0.0464325	0.974511	-3.79999
FZD8	0.0995055	4.56036	2.01025	0.0464673	0.974511	-3.80043
LOC341457	-0.268472	9.40353	-2.00889	0.0466124	0.974511	-3.80227
PLXNB2	0.145417	4.93404	2.0087	0.0466332	0.974511	-3.80253
SCP2	0.140999	4.70132	2.00847	0.0466583	0.974511	-3.80284
RNF121	0.0814865	4.50615	2.00843	0.046662	0.974511	-3.80289
C3orf38	0.102676	4.61905	2.00837	0.0466688	0.974511	-3.80298
CMTM6	-0.253487	6.6802	-2.00812	0.0466954	0.974511	-3.80331
LOC100130332	0.236057	6.61353	2.00634	0.0468873	0.974511	-3.80573
CWF19L1	0.174829	5.96215	2.00597	0.0469281	0.974511	-3.80624
MAEA	-0.15822	4.72934	-2.00564	0.0469633	0.974511	-3.80668
RAB33B	0.268984	5.23378	2.00441	0.0470964	0.974511	-3.80835
TEX261	0.0828957	4.5665	2.00438	0.0471005	0.974511	-3.8084
NOP10	-0.180811	8.91619	-2.00282	0.0472696	0.974511	-3.81051
FAM127A	-0.148768	4.93429	-2.00249	0.047305	0.974511	-3.81095
LOC100129585	-0.128138	4.83188	-1.99952	0.0476294	0.974511	-3.81498
CCNDBP1	-0.286212	9.14135	-1.99893	0.0476941	0.974511	-3.81578
NDUFA11	-0.195732	7.30191	-1.99854	0.0477365	0.974511	-3.8163
ZNF738	0.310747	8.67036	1.99693	0.0479137	0.974511	-3.81848
SCARNA21	0.190335	4.80004	1.99681	0.0479266	0.974511	-3.81864
LOC727825	0.116463	4.77457	1.9959	0.0480274	0.974511	-3.81988
MCRS1	-0.142533	5.71347	-1.99539	0.0480831	0.974511	-3.82056
LOC439949	0.311655	6.24262	1.99397	0.0482408	0.974511	-3.82248
ASAH1	-0.144101	5.13439	-1.9937	0.048271	0.974511	-3.82285
C7orf70	-0.16039	5.47707	-1.99329	0.0483154	0.974511	-3.82339
FAM133B	0.123621	5.00972	1.99136	0.0485304	0.974511	-3.826
C9orf95	0.153587	4.97719	1.99132	0.0485349	0.974511	-3.82606
ACAP2	-0.147863	4.87032	-1.99127	0.0485403	0.974511	-3.82612
LY9	0.198812	4.87953	1.991	0.0485701	0.974511	-3.82649
NUDT6	0.0903743	4.55937	1.99095	0.0485759	0.974511	-3.82656
ZFAND6	-0.142372	5.14492	-1.98968	0.0487172	0.974511	-3.82826
PAQR8	0.153047	4.99905	1.98945	0.0487433	0.974511	-3.82858
SUGT1L1	0.091978	4.57986	1.98905	0.0487884	0.974511	-3.82912
RPL26L1	-0.10747	5.09954	-1.98897	0.0487966	0.974511	-3.82922
C2CD2	0.0713986	4.50164	1.98885	0.0488105	0.974511	-3.82939
TMEM69	-0.128811	5.68071	-1.98829	0.0488733	0.974511	-3.83014
NUP43	0.197185	5.44284	1.98785	0.0489225	0.974511	-3.83074
LOC653136	0.121017	4.68922	1.98721	0.0489939	0.974511	-3.83159
ABCG1	0.0865179	4.61938	1.98715	0.0490002	0.974511	-3.83167
CKLF	-0.264974	8.89102	-1.98708	0.0490089	0.974511	-3.83177
LOC644642	0.266978	5.60824	1.98564	0.0491704	0.974511	-3.83371
LOC283332	0.0900184	4.54329	1.98479	0.0492661	0.974511	-3.83485
ZNF641	-0.167732	4.84198	-1.98449	0.0493002	0.974511	-3.83526
PEX6	0.0871216	4.52956	1.98416	0.0493365	0.974511	-3.83569
CRYGA	0.113395	4.59798	1.9813	0.0496609	0.974511	-3.83954
ARL6IP5	0.182554	8.13684	1.98084	0.049713	0.974511	-3.84016
PCID2	-0.170012	6.22991	-1.98046	0.0497556	0.974511	-3.84066
LOC642934	0.198794	4.93344	1.98023	0.0497816	0.974511	-3.84096
MTMR14	0.104301	4.87226	1.97982	0.0498288	0.974511	-3.84152
LOC653623	-0.109337	4.53937	-1.97959	0.0498553	0.974511	-3.84183
COPS2	0.115104	4.63104	1.97936	0.0498807	0.974511	-3.84213
SEC11A	-0.175389	6.6955	-1.97874	0.0499521	0.974511	-3.84297
C19orf23	0.212201	5.15105	1.97694	0.0501576	0.974511	-3.84538
MYL2	0.0924521	4.56438	1.97599	0.0502659	0.974511	-3.84665
METTL4	-0.0660551	4.55296	-1.97579	0.0502891	0.974511	-3.84692
PTPRO	0.147722	4.70401	1.97488	0.050393	0.974511	-3.84813
HIST1H4E	0.102356	4.57454	1.97423	0.0504677	0.974511	-3.849
GALNT6	0.112329	4.70724	1.9715	0.0507831	0.974511	-3.85266
GNG2	-0.19164	4.89352	-1.97082	0.050862	0.974511	-3.85357
LOC653505	-0.200364	6.12145	-1.97064	0.0508824	0.974511	-3.8538
LOC641801	0.0751533	4.53349	1.97029	0.0509236	0.974511	-3.85428
SARS2	0.0938684	4.65149	1.96786	0.0512049	0.974511	-3.85751
CORO1A	-0.197262	8.00638	-1.9677	0.0512241	0.974511	-3.85773
ELMO2	0.145204	5.27006	1.96763	0.0512319	0.974511	-3.85782
CA2	-0.410529	8.17016	-1.96586	0.0514384	0.974511	-3.86018
CD81	-0.386551	7.91208	-1.96529	0.0515057	0.974511	-3.86094
KIR2DL3	-0.327642	5.01658	-1.96334	0.0517338	0.974511	-3.86353
ZNF223	0.341995	6.72257	1.96326	0.0517437	0.974511	-3.86365
FAM120AOS	-0.173371	5.82127	-1.96318	0.0517528	0.974511	-3.86375
LOC441019	-0.299499	5.29212	-1.96215	0.0518743	0.974511	-3.86512
ACAD11	0.0958353	4.59369	1.96118	0.0519886	0.974511	-3.86641
LOC642962	0.12307	4.64574	1.96057	0.0520608	0.974511	-3.86723
DAPP1	0.14381	7.04946	1.96021	0.0521031	0.974511	-3.8677
CDC34	-0.350012	9.21337	-1.96002	0.0521252	0.974511	-3.86795
TOM1L2	-0.120115	4.67401	-1.95971	0.0521621	0.974511	-3.86837
IRAK4	-0.0783316	4.52312	-1.95888	0.0522597	0.974511	-3.86946
HDAC9	0.106945	4.61537	1.9582	0.0523409	0.974511	-3.87037
NDUFB3	-0.173729	8.79761	-1.95778	0.0523906	0.974511	-3.87093
FERD3L	0.103888	4.60975	1.95691	0.0524936	0.974511	-3.87208
PSMG2	-0.15255	6.1035	-1.95551	0.0526607	0.974511	-3.87394
CRYAA	0.153763	4.82449	1.95474	0.0527521	0.974511	-3.87495
FLJ40722	0.282104	6.72549	1.9545	0.052781	0.974511	-3.87527
UFC1	-0.141222	6.83841	-1.95402	0.0528379	0.974511	-3.87591
GFM1	0.166054	4.94785	1.95071	0.0532358	0.974511	-3.8803
BHLHB2	-0.284038	5.96997	-1.94897	0.0534449	0.974511	-3.88259
TMEM179B	-0.155264	5.52659	-1.94868	0.0534801	0.974511	-3.88298
LOC729623	-0.0875982	4.56864	-1.94767	0.0536022	0.974511	-3.88431
LYRM7	0.126506	4.81964	1.94759	0.0536125	0.974511	-3.88442
MLLT10	0.0516022	4.55287	1.94745	0.0536286	0.974511	-3.8846
LOC401847	0.0923104	4.54544	1.94643	0.0537524	0.974511	-3.88595
PDGFB	0.121379	4.62438	1.94451	0.0539864	0.974511	-3.88849
HIST2H2AA4	-0.236483	7.92841	-1.94387	0.0540638	0.974511	-3.88932
SYAP1	0.146395	5.39963	1.93938	0.0546132	0.974511	-3.89524
LOC126520	0.104501	4.59701	1.93921	0.0546344	0.974511	-3.89546
LOC727913	-0.0842229	4.53603	-1.93635	0.0549878	0.974511	-3.89923
ATP13A1	0.0679349	4.53019	1.93512	0.0551397	0.974511	-3.90084
LOC647340	-0.15059	7.40457	-1.93504	0.0551494	0.974511	-3.90094
PPP3R1	-0.346924	8.08198	-1.93413	0.0552623	0.974511	-3.90214
WDR4	0.116819	4.79463	1.93305	0.0553962	0.974511	-3.90355
DAZAP2	-0.218234	9.20467	-1.93136	0.0556073	0.974511	-3.90577
HMGN2	-0.132967	6.29195	-1.93066	0.0556949	0.974511	-3.90669
RSC1A1	0.179695	4.8809	1.93045	0.0557209	0.974511	-3.90696
PTTG1IP	-0.16033	6.48345	-1.93043	0.0557237	0.974511	-3.90699
PRR14	-0.144433	6.69182	-1.93014	0.0557594	0.974511	-3.90737
LOC401397	-0.195888	5.65213	-1.92798	0.0560303	0.974511	-3.9102
BTBD11	0.152785	4.97727	1.92782	0.0560504	0.974511	-3.9104
ACTL6B	0.097309	4.53467	1.92762	0.0560759	0.974511	-3.91067
PGLYRP4	0.101373	4.63199	1.92755	0.0560844	0.974511	-3.91076
FASTKD1	0.0576013	4.48998	1.92746	0.0560958	0.974511	-3.91088
AKAP8	0.0953619	4.63085	1.9273	0.056116	0.974511	-3.91109
SRP19	-0.163558	6.11271	-1.9271	0.0561418	0.974511	-3.91135
ATP5H	-0.139281	8.07062	-1.92504	0.0564012	0.974511	-3.91404
DEFA1	-0.539419	11.9047	-1.92472	0.0564413	0.974511	-3.91446
LOC653489	0.33914	7.84685	1.92356	0.0565879	0.974511	-3.91597
FLOT1	-0.219052	6.50962	-1.92353	0.056592	0.974511	-3.91601
CCL26	0.084691	4.54491	1.92333	0.0566172	0.974511	-3.91627
TMCO3	-0.104253	4.60501	-1.9231	0.0566461	0.974511	-3.91657
LOC648815	0.0809477	4.53958	1.92249	0.0567243	0.974511	-3.91738
LSM3	-0.191435	6.97981	-1.9221	0.0567736	0.974511	-3.91788
CCDC45	0.11717	5.26436	1.92132	0.0568731	0.974511	-3.9189
ZNF70	0.108829	4.55539	1.92085	0.0569331	0.974511	-3.91952
HLA-G	0.197044	5.39734	1.92056	0.0569694	0.974511	-3.91989
PRDX3	-0.168384	6.11481	-1.91956	0.0570965	0.974511	-3.92119
CLIC3	-0.314127	5.17086	-1.91953	0.0571014	0.974511	-3.92124
LOC100132323	0.141996	4.78078	1.91921	0.0571417	0.974511	-3.92165
VPS41	0.199958	5.90066	1.91863	0.0572157	0.974511	-3.9224
C10orf64	0.110616	4.60472	1.91794	0.0573043	0.974511	-3.92331
ZNF644	0.100665	4.92262	1.9175	0.0573612	0.974511	-3.92388
NUP205	0.121133	4.72548	1.91734	0.0573816	0.974511	-3.92409
LRRN3	0.263943	6.09155	1.91725	0.057392	0.974511	-3.9242
MLL3	0.0968034	4.53535	1.91636	0.0575072	0.974511	-3.92537
RAC1	-0.132649	6.84761	-1.91574	0.0575861	0.974511	-3.92616
MTF2	0.123633	4.83464	1.91461	0.057732	0.974511	-3.92764
CABIN1	0.125689	4.90492	1.91381	0.0578347	0.974511	-3.92867
HBP1	-0.167159	5.77474	-1.91378	0.0578386	0.974511	-3.92871
CUEDC2	-0.127183	5.33244	-1.91333	0.0578972	0.974511	-3.9293
DOPEY2	0.146683	5.29139	1.91219	0.0580444	0.974511	-3.93078
LOC728014	0.127055	4.85738	1.91181	0.0580934	0.974511	-3.93127
ANKRD46	0.107992	4.66898	1.91165	0.0581142	0.974511	-3.93148
RBM15	0.147278	4.90902	1.91146	0.0581395	0.974511	-3.93174
C7orf38	0.102019	4.68295	1.91106	0.0581913	0.974511	-3.93225
LOC100128266	-0.20748	6.04948	-1.91059	0.0582514	0.974511	-3.93286
LOC728658	-0.153279	11.8702	-1.90997	0.0583323	0.974511	-3.93366
ASAH2C	0.0818822	4.57277	1.90987	0.058345	0.974511	-3.93379
LOC728835	-0.423329	5.51774	-1.90899	0.0584602	0.974511	-3.93494
RBMS1	-0.191319	5.64014	-1.90876	0.0584904	0.974511	-3.93524
ARHGEF1	-0.112914	5.28218	-1.90851	0.058522	0.974511	-3.93555
LOC400446	0.315564	6.99774	1.90846	0.0585293	0.974511	-3.93563
LOC643446	-0.105296	4.61364	-1.90827	0.0585534	0.974511	-3.93587
MMAB	0.123203	4.77365	1.90801	0.058588	0.974511	-3.93621
HSPA1B	-0.372779	5.55292	-1.90788	0.0586051	0.974511	-3.93638
LOC641768	0.402182	8.27563	1.90663	0.0587673	0.974511	-3.93799
TMEM150B	0.0689189	4.52208	1.90636	0.058803	0.974511	-3.93834
F2R	0.149949	12.5822	1.90527	0.0589459	0.974511	-3.93975
ACAA1	-0.154914	5.73322	-1.90489	0.0589957	0.974511	-3.94024
DTWD2	0.28934	7.66713	1.90354	0.0591728	0.974511	-3.94199
LOC653737	0.1667	8.11697	1.89919	0.0597478	0.974511	-3.94761
FBXO42	0.0963363	4.56933	1.8983	0.059866	0.974511	-3.94876
NMRAL1	-0.124953	4.77632	-1.89825	0.0598726	0.974511	-3.94883
RHOC	-0.159773	5.5604	-1.89804	0.0599001	0.974511	-3.94909
C21orf45	0.10572	4.6276	1.89783	0.0599285	0.974511	-3.94937
FAM73A	0.305357	6.97435	1.89744	0.0599796	0.974511	-3.94986
BCL2L1	-0.312176	9.80613	-1.89704	0.0600328	0.974511	-3.95038
G3BP1	0.109149	4.60082	1.89335	0.0605258	0.974511	-3.95513
HARS	0.0973407	4.59505	1.89139	0.0607895	0.974511	-3.95766
C1orf38	0.0722769	4.54143	1.89112	0.0608254	0.974511	-3.958
ACBD3	0.182431	5.3556	1.89004	0.0609716	0.974511	-3.95939
KIAA1143	-0.0772013	4.55752	-1.8893	0.0610708	0.974511	-3.96034
TMEM85	-0.164953	5.92621	-1.88903	0.0611075	0.974511	-3.96069
CETN3	-0.165639	5.70716	-1.88825	0.061213	0.974511	-3.96169
C10orf58	0.297449	9.42973	1.88793	0.0612563	0.974511	-3.9621
ALDH5A1	0.247925	6.08465	1.88654	0.0614448	0.974511	-3.96388
CNN2	-0.219214	7.39832	-1.88616	0.061497	0.974511	-3.96437
FCAR	-0.163306	4.682	-1.88475	0.0616887	0.974511	-3.96618
NDUFA1	-0.149439	9.69457	-1.88423	0.0617594	0.974511	-3.96684
CHMP5	-0.17293	6.46659	-1.88396	0.0617963	0.974511	-3.96719
FMO2	0.192565	4.88657	1.88367	0.0618361	0.974511	-3.96756
SF3B14	-0.146504	6.70715	-1.8828	0.0619546	0.974511	-3.96868
LOC646996	0.280837	7.54327	1.88195	0.0620709	0.974511	-3.96976
SMCR7L	0.0855738	4.589	1.88162	0.0621156	0.974511	-3.97018
FAM108B1	0.0939799	4.59013	1.88144	0.0621404	0.974511	-3.97041
LOC100131787	0.278298	6.35252	1.88112	0.0621849	0.974511	-3.97083
LOC541471	-0.115292	4.62735	-1.8805	0.0622697	0.974511	-3.97162
RHEB	-0.184489	6.2453	-1.87949	0.0624084	0.974511	-3.97291
RPL8	-0.0727871	4.51957	-1.87907	0.0624664	0.974511	-3.97345
NUP37	-0.150555	4.98305	-1.87743	0.0626925	0.974511	-3.97554
WDR6	0.18218	5.8005	1.87578	0.0629208	0.974511	-3.97765
SRP14P1	-0.175213	6.9909	-1.87574	0.0629258	0.974511	-3.97769
CRCP	0.195434	6.7221	1.87455	0.0630911	0.974511	-3.97921
LOC387867	-0.181747	9.96072	-1.87361	0.0632209	0.974511	-3.98041
ATPBD1B	0.11203	4.87384	1.87332	0.0632622	0.974511	-3.98078
M6PR	-0.213049	5.31829	-1.87314	0.0632873	0.974511	-3.98101
TRIM38	0.170612	4.9	1.87294	0.0633148	0.974511	-3.98126
CDCA8	0.0912151	4.56635	1.87262	0.0633596	0.974511	-3.98167
PPP1CC	0.141368	7.47177	1.87247	0.0633796	0.974511	-3.98186
LOC653377	-0.224149	6.57492	-1.87158	0.063505	0.974511	-3.983
FAM108A3	-0.125284	4.69702	-1.8709	0.0635992	0.974511	-3.98386
COX17	-0.199043	8.53319	-1.87032	0.0636806	0.974511	-3.9846
KRTAP4-7	0.111501	4.62138	1.86987	0.0637433	0.974511	-3.98517
CAPG	0.0875694	4.62176	1.86886	0.0638843	0.974511	-3.98645
IGBP1	-0.139968	6.21036	-1.86849	0.0639374	0.974511	-3.98693
LOC729423	-0.0953515	4.74831	-1.86748	0.0640786	0.974511	-3.98821
IL11RA	0.226992	6.06939	1.86739	0.0640913	0.974511	-3.98832
RPS6KA5	0.154565	5.36208	1.86614	0.0642672	0.974511	-3.98991
LOC100128627	0.0757994	4.51015	1.86585	0.0643088	0.974511	-3.99029
OS9	-0.0954324	4.60088	-1.86537	0.0643764	0.974511	-3.99089
DBNDD2	-0.167929	5.39351	-1.86483	0.064452	0.974511	-3.99157
FPR1	-0.284844	8.4948	-1.86399	0.0645715	0.974511	-3.99264
AGBL5	-0.137973	4.86579	-1.86307	0.0647015	0.974511	-3.99381
NKG7	-0.379154	8.43852	-1.86304	0.0647059	0.974511	-3.99385
LOC646562	0.154883	4.95405	1.86254	0.0647764	0.974511	-3.99448
GCNT1	0.0657918	4.53721	1.8623	0.0648101	0.974511	-3.99478
C2orf21	0.0893084	4.58331	1.86205	0.0648468	0.974511	-3.99511
ZHX2	0.08769	4.51818	1.86202	0.06485	0.974511	-3.99513
LOC646567	-0.207461	6.03312	-1.86156	0.0649159	0.974511	-3.99572
FAM89A	-0.174368	4.68292	-1.86143	0.0649349	0.974511	-3.99589
MAB21L2	0.0962362	4.56787	1.85847	0.0653556	0.974511	-3.99963
LONP2	0.0565729	4.5583	1.85841	0.065365	0.974511	-3.99971
PITPNC1	-0.161834	4.90739	-1.85805	0.0654161	0.974511	-4.00016
C16orf48	0.113745	5.03395	1.85776	0.0654578	0.974511	-4.00053
PITPNB	0.113552	4.93299	1.85765	0.0654731	0.974511	-4.00066
LOC100129552	0.237116	5.35249	1.85753	0.06549	0.974511	-4.00081
PPP2R5C	-0.140543	5.475	-1.8575	0.0654945	0.974511	-4.00085
CERKL	-0.105297	4.66771	-1.85738	0.0655126	0.974511	-4.00101
TGIF1	-0.133893	4.98175	-1.85726	0.0655289	0.974511	-4.00116
TOMM70A	0.142098	5.91457	1.85719	0.0655399	0.974511	-4.00125
C2orf88	0.173894	4.70961	1.85676	0.0656015	0.974511	-4.0018
CXorf48	0.162858	4.9175	1.85646	0.0656447	0.974511	-4.00218
SIRT7	-0.0837558	4.63495	-1.85577	0.0657426	0.974511	-4.00304
KTELC1	0.120012	5.26432	1.85447	0.0659305	0.974511	-4.00469
ZNF692	0.204501	5.24455	1.85343	0.0660807	0.974511	-4.006
DNAJC10	0.153425	5.36829	1.85312	0.0661245	0.974511	-4.00639
TBC1D10C	0.172742	6.82343	1.85289	0.0661585	0.974511	-4.00668
FAM113B	0.198584	6.17966	1.85241	0.0662278	0.974511	-4.00729
USP8	0.0897095	4.71455	1.85216	0.0662628	0.974511	-4.00759
LOC100129502	0.294469	6.84665	1.85127	0.0663917	0.974511	-4.00872
ZMYM6	-0.162519	5.26926	-1.85031	0.066532	0.974511	-4.00993
PHC2	-0.173518	5.04435	-1.84965	0.0666269	0.974511	-4.01076
ACAD8	-0.122425	4.85482	-1.84906	0.0667128	0.974511	-4.0115
LOC649679	0.18936	4.87142	1.84876	0.0667567	0.974511	-4.01188
LOC388532	0.225011	9.86331	1.84747	0.0669449	0.974511	-4.01351
ARPC3	-0.221767	9.3458	-1.84719	0.0669858	0.974511	-4.01386
PKDREJ	0.106967	4.57472	1.84694	0.0670222	0.974511	-4.01417
DPY30	-0.151009	6.60138	-1.84682	0.06704	0.974511	-4.01433
HN1	-0.11152	4.65132	-1.84676	0.0670477	0.974511	-4.01439
TRIM52	0.0908501	4.60596	1.84603	0.0671553	0.974511	-4.01532
PRPH	0.161251	4.78545	1.84468	0.0673529	0.974511	-4.01701
FKBP5	-0.196193	7.18884	-1.84441	0.067392	0.974511	-4.01735
HSPA9	0.172696	5.83653	1.84418	0.0674255	0.974511	-4.01764
CDCA4	0.105147	4.79077	1.84326	0.0675608	0.974511	-4.01879
LOC100133118	0.105776	4.62402	1.8432	0.0675696	0.974511	-4.01887
DKFZp434K191	0.291195	5.2775	1.84268	0.0676455	0.974511	-4.01951
SPTAN1	0.0969517	4.58886	1.84078	0.0679257	0.974511	-4.0219
LOC728855	-0.228607	5.67032	-1.83922	0.0681563	0.974511	-4.02385
HECTD2	0.118724	4.62823	1.83865	0.0682412	0.974511	-4.02457
CIDEB	-0.0897811	4.57452	-1.8385	0.0682633	0.974511	-4.02476
CRISP2	0.116563	4.61914	1.83848	0.0682669	0.974511	-4.02479
TBL2	0.0844115	4.54282	1.83833	0.0682887	0.974511	-4.02497
LOC388654	-0.233158	10.2477	-1.83698	0.0684892	0.974511	-4.02666
CDC42EP4	-0.159197	5.07469	-1.83675	0.0685238	0.974511	-4.02695
C5orf5	0.158622	5.22721	1.83633	0.0685855	0.974511	-4.02747
NFE2L2	-0.193785	5.76645	-1.83604	0.0686285	0.974511	-4.02783
P2RX1	0.128196	4.80773	1.83581	0.0686637	0.974511	-4.02813
TECR	-0.166078	5.62084	-1.83543	0.0687196	0.974511	-4.0286
LOC728564	0.077827	4.90776	1.83472	0.0688259	0.974511	-4.02949
PTPN9	-0.0640187	4.49285	-1.83471	0.0688274	0.974511	-4.0295
SACM1L	0.217644	5.54584	1.83458	0.0688464	0.974511	-4.02966
CDC7	0.0886265	4.55402	1.83402	0.0689299	0.974511	-4.03036
LOC100131531	-0.155431	6.19376	-1.83272	0.069124	0.974511	-4.03198
TPM1	-0.318895	7.22328	-1.83215	0.0692103	0.974511	-4.0327
PECR	-0.0806048	4.53782	-1.83063	0.0694376	0.974511	-4.03459
LOC641814	-0.165112	10.5491	-1.8299	0.0695482	0.974511	-4.0355
TTC15	0.140866	5.00723	1.82911	0.0696672	0.974511	-4.03649
TGDS	-0.0883156	4.58484	-1.82784	0.0698591	0.974511	-4.03807
LOC653829	0.197682	5.09161	1.82697	0.06999	0.974511	-4.03915
TMEM120A	-0.141975	4.93471	-1.82578	0.0701708	0.974511	-4.04063
SFRS6	0.188413	7.91178	1.82437	0.0703852	0.974511	-4.04239
MLEC	0.110404	4.8192	1.82428	0.0703981	0.974511	-4.04249
SLTM	0.162434	5.51342	1.82389	0.0704578	0.974511	-4.04298
INTS8	0.128507	4.66257	1.82387	0.0704605	0.974511	-4.043
LOC643007	0.205492	5.73121	1.82367	0.0704917	0.974511	-4.04326
LOC642103	-0.23997	5.16764	-1.82248	0.0706731	0.974511	-4.04474
MYL4	-0.228415	9.1628	-1.82219	0.0707174	0.974511	-4.0451
C6orf136	-0.0778257	4.56654	-1.82165	0.0707997	0.974511	-4.04577
PRKRIP1	0.0782518	4.65775	1.82147	0.0708264	0.974511	-4.04598
STAC2	0.115701	4.59467	1.82098	0.070902	0.974511	-4.0466
ACADS	0.125111	4.75594	1.82072	0.0709418	0.974511	-4.04692
MORF4L2	-0.128962	4.85848	-1.82007	0.0710415	0.974511	-4.04773
PTPLAD2	0.340308	6.55762	1.81818	0.0713306	0.974511	-4.05006
PCBD1	-0.0947851	4.60104	-1.81815	0.0713362	0.974511	-4.05011
ZMYND11	0.198378	6.21429	1.81738	0.0714539	0.974511	-4.05105
CHM	0.0898921	4.60845	1.81659	0.0715761	0.974511	-4.05204
MAP3K7	0.154053	5.76432	1.81619	0.0716371	0.974511	-4.05253
DEFA3	-0.591492	11.2561	-1.81541	0.071758	0.974511	-4.0535
CRKRS	0.101683	4.70983	1.81392	0.0719877	0.974511	-4.05533
SH3BGRL2	0.226142	5.26852	1.81351	0.0720518	0.974511	-4.05584
LOC392522	0.0987852	4.62512	1.81097	0.0724461	0.974511	-4.05898
LOC387753	0.265589	6.133	1.81094	0.0724517	0.974511	-4.05902
IDO2	0.12664	4.65938	1.8108	0.0724735	0.974511	-4.05919
SCYL3	0.0880858	4.72718	1.80983	0.0726248	0.974511	-4.06039
SMAP2	-0.21801	7.86062	-1.80937	0.0726957	0.974511	-4.06095
MBNL1	0.156312	7.37124	1.80898	0.0727571	0.974511	-4.06144
KIR2DL4	-0.159559	4.85206	-1.80889	0.0727708	0.974511	-4.06154
WBP5	-0.1188	4.77987	-1.80862	0.0728141	0.974511	-4.06189
ANKRD13C	0.120959	4.67454	1.80695	0.0730754	0.974511	-4.06394
RNGTT	0.209041	5.76769	1.80455	0.0734515	0.974511	-4.06689
SDPR	0.454487	7.31792	1.80433	0.0734875	0.974511	-4.06717
PTPLB	0.134239	5.14984	1.80421	0.0735059	0.974511	-4.06731
LOC641983	0.14967	4.96129	1.80379	0.0735712	0.974511	-4.06782
LOC646294	-0.165974	9.74851	-1.8037	0.0735865	0.974511	-4.06794
ANP32A	-0.134106	4.76275	-1.80363	0.0735967	0.974511	-4.06802
FAM102A	0.116506	4.81978	1.80135	0.0739576	0.974511	-4.07083
NOLA1	0.0919657	4.61974	1.80121	0.0739799	0.974511	-4.071
DDX27	-0.0873871	4.68862	-1.79955	0.074243	0.974511	-4.07304
TINF2	-0.182348	6.11837	-1.79799	0.074492	0.974511	-4.07495
PTGS1	0.14217	5.00659	1.79623	0.0747717	0.974511	-4.0771
NUDCD3	0.120606	4.84937	1.79565	0.0748646	0.974511	-4.07781
OPTN	0.231733	7.95091	1.79524	0.074931	0.974511	-4.07832
CALM3	-0.220341	7.56129	-1.795	0.0749694	0.974511	-4.07862
C18orf21	-0.131898	5.17472	-1.79493	0.07498	0.974511	-4.0787
LOC728791	0.25413	5.84099	1.7928	0.0753217	0.974511	-4.0813
FAM39DP	0.173584	5.48188	1.79223	0.0754134	0.974511	-4.082
FAM13B	0.18342	5.86604	1.79216	0.0754248	0.974511	-4.08208
KIAA1545	0.0728535	4.57692	1.79191	0.0754659	0.974511	-4.0824
LOC402644	-0.209994	5.37343	-1.7917	0.0754986	0.974511	-4.08264
CTDSP1	-0.0776087	5.3919	-1.79109	0.0755983	0.974511	-4.0834
SETD5	-0.127633	4.87955	-1.79062	0.0756731	0.974511	-4.08397
RAN	-0.18927	7.32128	-1.78999	0.0757753	0.974511	-4.08474
LOC653086	0.307565	8.5521	1.78983	0.0758015	0.974511	-4.08494
LOC653689	0.171906	5.16441	1.78966	0.075829	0.974511	-4.08514
SLC38A2	0.246947	6.27646	1.78916	0.075909	0.974511	-4.08575
MGEA5	0.203523	7.96175	1.78891	0.0759494	0.974511	-4.08605
LOC646347	-0.13398	5.02016	-1.78816	0.0760712	0.974511	-4.08697
UBA6	0.14014	4.94582	1.78784	0.0761238	0.974511	-4.08736
LOC100129094	0.148	4.94872	1.78737	0.0762005	0.974511	-4.08794
FAM101B	-0.0830105	4.68325	-1.78562	0.0764843	0.974511	-4.09007
COX19	0.197908	5.48522	1.78546	0.0765102	0.974511	-4.09026
LOC100134053	0.246227	6.10611	1.78484	0.076611	0.974511	-4.09101
LOC647741	0.230932	5.43378	1.78445	0.0766755	0.974511	-4.0915
SPCS1	-0.156097	7.21187	-1.78388	0.0767678	0.974511	-4.09218
ZNF658B	0.081682	4.6235	1.78356	0.0768207	0.974511	-4.09258
LOC100128086	-0.0789325	4.67615	-1.78281	0.0769436	0.974511	-4.09349
LOC388796	0.137833	5.02643	1.78239	0.0770124	0.974511	-4.094
LOC644978	0.0865474	4.56372	1.78215	0.0770512	0.974511	-4.09429
RHCE	-0.370114	7.55933	-1.78121	0.0772058	0.974511	-4.09544
C19orf66	0.135122	4.94734	1.78097	0.0772454	0.974511	-4.09573
TTC30A	0.162799	5.04196	1.77981	0.0774351	0.974511	-4.09713
LOC127602	0.0646607	4.52488	1.77946	0.0774929	0.974511	-4.09756
NUP214	-0.235112	7.22366	-1.77812	0.0777134	0.974511	-4.09918
COX7A2	-0.177056	10.1686	-1.77811	0.0777153	0.974511	-4.0992
MCM5	-0.144644	4.97623	-1.77773	0.0777785	0.974511	-4.09966
LOC100129681	0.170454	5.27875	1.77733	0.077845	0.974511	-4.10015
FBXO9	-0.318245	6.19473	-1.7768	0.0779322	0.974511	-4.10079
GIT2	-0.0923488	4.60889	-1.77671	0.0779467	0.974511	-4.1009
OGFRL1	-0.0760337	4.58673	-1.77643	0.0779934	0.974511	-4.10124
ACADM	0.18078	5.64388	1.77633	0.0780097	0.974511	-4.10136
DNAL4	-0.110867	4.91749	-1.7763	0.0780146	0.974511	-4.10139
CES8	0.0916146	4.53196	1.77616	0.0780385	0.974511	-4.10157
LOC400145	0.102204	4.74447	1.7753	0.0781797	0.974511	-4.1026
ZNF207	0.110498	5.81942	1.77503	0.0782255	0.974511	-4.10294
GPAA1	-0.125302	4.83427	-1.77397	0.0784013	0.974511	-4.10422
TOB1	-0.212792	5.2968	-1.77334	0.0785056	0.974511	-4.10498
LOC648980	0.0864867	4.60085	1.77327	0.0785174	0.974511	-4.10506
TMEM167A	-0.170483	5.7785	-1.77306	0.0785524	0.974511	-4.10532
MGC12982	0.0842579	4.53727	1.77281	0.0785938	0.974511	-4.10562
PLEKHA2	0.166669	6.6484	1.77233	0.0786739	0.974511	-4.1062
HSPA6	-0.149915	5.79403	-1.77014	0.0790401	0.974511	-4.10885
GGPS1	-0.156499	5.88978	-1.76974	0.0791068	0.974511	-4.10933
FOXJ3	0.173624	5.17294	1.76962	0.0791272	0.974511	-4.10948
BOLA3	-0.258528	7.46207	-1.76905	0.0792233	0.974511	-4.11017
LOC100190938	0.229924	10.6332	1.76838	0.0793352	0.974511	-4.11098
LOC648921	0.275477	6.4398	1.76823	0.0793599	0.974511	-4.11115
LOC653566	-0.136833	5.13492	-1.7682	0.0793651	0.974511	-4.11119
SDF2	-0.146877	6.0869	-1.76771	0.079448	0.974511	-4.11179
LOC643997	-0.167256	4.99228	-1.76756	0.0794726	0.974511	-4.11196
LOC100128353	-0.15389	6.51217	-1.76668	0.0796206	0.974511	-4.11302
LOC651612	-0.126693	4.61144	-1.76631	0.0796831	0.974511	-4.11347
FPR2	-0.231796	5.05423	-1.7656	0.0798026	0.974511	-4.11433
FEM1A	0.194635	7.4893	1.76546	0.0798255	0.974511	-4.11449
CLEC7A	-0.18915	5.00357	-1.76437	0.0800098	0.974511	-4.11581
FKSG30	-0.286065	8.10353	-1.76417	0.0800433	0.974511	-4.11604
ZNF557	-0.157604	5.16774	-1.76389	0.0800923	0.974511	-4.11639
RAB3GAP1	0.144696	5.25646	1.76333	0.0801857	0.974511	-4.11706
BRD2	0.123682	7.23745	1.76311	0.0802243	0.974511	-4.11733
SDCBP	-0.308239	7.08837	-1.76267	0.0802985	0.974511	-4.11786
BCHE	0.10831	4.61903	1.76235	0.0803517	0.974511	-4.11824
METTL7A	0.270618	5.63383	1.76206	0.0804018	0.974511	-4.11859
CMPK1	0.161225	6.42316	1.76014	0.0807283	0.974511	-4.1209
TRAF5	0.128778	4.7695	1.75964	0.0808129	0.974511	-4.1215
DYNLRB1	-0.139683	6.8272	-1.75901	0.0809206	0.974511	-4.12226
OSBPL1A	-0.109301	4.60776	-1.75754	0.081172	0.974511	-4.12402
DDIT4	-0.30292	6.3628	-1.75709	0.0812489	0.974511	-4.12456
ZCWPW1	0.0675107	4.55424	1.75624	0.0813946	0.974511	-4.12558
GNAT1	0.111405	4.76944	1.7562	0.0814008	0.974511	-4.12563
CRADD	-0.123111	5.05373	-1.75352	0.0818621	0.974511	-4.12884
AFF4	-0.0709558	4.58626	-1.75238	0.0820574	0.974511	-4.1302
LOC647673	-0.217601	8.38254	-1.75186	0.0821477	0.974511	-4.13083
CNOT1	0.169565	6.15261	1.75162	0.0821897	0.974511	-4.13112
PPIE	-0.0656436	4.58674	-1.75121	0.0822594	0.974511	-4.1316
ZFPM1	-0.124458	5.06725	-1.75061	0.0823639	0.974511	-4.13232
LOC338870	0.175195	10.4863	1.74948	0.0825594	0.974511	-4.13367
LYZ	-0.324968	8.8692	-1.74824	0.0827743	0.974511	-4.13515
ACVR1	0.101859	4.62243	1.74703	0.0829851	0.974511	-4.1366
ZNF622	-0.137289	5.24212	-1.74645	0.0830866	0.974511	-4.13729
KCTD5	-0.117543	5.71061	-1.74604	0.083158	0.974511	-4.13778
PDZK1IP1	-0.403627	6.48272	-1.74494	0.0833509	0.974511	-4.1391
RPA3	-0.212544	6.80485	-1.74467	0.083398	0.974511	-4.13942
LOC643665	0.221608	6.1949	1.74452	0.0834239	0.974511	-4.1396
TIMP2	-0.184584	5.16357	-1.74448	0.0834313	0.974511	-4.13965
PEX11G	-0.0788909	4.63789	-1.74368	0.0835704	0.974511	-4.14059
TMEM50B	0.0767111	4.89876	1.74344	0.0836131	0.974511	-4.14088
RPUSD3	-0.11209	5.22539	-1.74315	0.0836642	0.974511	-4.14123
PATE2	0.211249	5.04169	1.74312	0.0836688	0.974511	-4.14126
TARP	-0.109401	4.61275	-1.74162	0.0839318	0.974511	-4.14304
CCDC126	-0.0861538	4.53314	-1.74155	0.0839443	0.974511	-4.14313
H2AFY	-0.150992	6.52129	-1.74128	0.0839923	0.974511	-4.14345
YTHDF1	0.126841	5.45708	1.7404	0.0841463	0.974511	-4.14449
PTEN	-0.1141	6.79597	-1.74023	0.0841776	0.974511	-4.14471
LOC651149	-0.162994	5.13667	-1.73997	0.0842227	0.974511	-4.14501
LOC401286	0.0850527	4.53249	1.7399	0.0842358	0.974511	-4.1451
HEMGN	-0.360108	8.53917	-1.73966	0.0842766	0.974511	-4.14537
VPS36	0.203898	5.74363	1.73944	0.0843163	0.974511	-4.14564
IL17RC	0.151515	4.91607	1.73895	0.0844035	0.974511	-4.14623
AXIN1	-0.151788	5.29135	-1.73826	0.0845249	0.974511	-4.14704
LOC653479	-0.104902	4.72143	-1.73796	0.084577	0.974511	-4.14739
PPIG	-0.11511	4.77784	-1.73742	0.0846736	0.974511	-4.14804
KRT23	-0.152592	4.71872	-1.73731	0.0846924	0.974511	-4.14817
FLJ43663	-0.067975	4.55775	-1.73642	0.0848509	0.974511	-4.14923
TMEM177	-0.0769588	4.63722	-1.73588	0.084947	0.974511	-4.14987
COMMD8	-0.204768	5.87183	-1.7345	0.0851915	0.974511	-4.1515
LOC647074	0.090805	4.66927	1.73435	0.0852174	0.974511	-4.15168
LOC440092	0.0958687	4.58302	1.73319	0.0854252	0.974511	-4.15306
LOC653874	-0.0830198	4.58099	-1.73275	0.0855028	0.974511	-4.15357
BNIP3L	0.209018	9.75468	1.73228	0.0855876	0.974511	-4.15414
FLJ20581	0.0749409	4.61357	1.73116	0.085787	0.974511	-4.15546
CXCL10	0.151067	4.72764	1.73097	0.0858215	0.974511	-4.15568
CLEC2B	-0.19195	4.9899	-1.72983	0.0860253	0.974511	-4.15703
NIPAL4	0.0983074	4.60266	1.72845	0.0862735	0.974511	-4.15866
STAT3	-0.141632	5.3341	-1.72728	0.0864836	0.974511	-4.16004
TBCA	-0.181428	7.97729	-1.72662	0.0866036	0.974511	-4.16083
CCDC59	-0.136586	6.26893	-1.72611	0.0866958	0.974511	-4.16143
DHRS13	-0.173191	5.16635	-1.72595	0.0867242	0.974511	-4.16162
RBPJ	-0.164697	4.85836	-1.72434	0.0870158	0.974511	-4.16352
LOC645317	-0.134223	8.37533	-1.72396	0.0870843	0.974511	-4.16396
TRNT1	-0.0942617	4.5589	-1.72376	0.0871197	0.974511	-4.16419
SMCHD1	-0.1283	4.91469	-1.72361	0.0871477	0.974511	-4.16438
MLX	-0.0689796	4.52026	-1.72324	0.087215	0.974511	-4.16481
RAXL1	0.271869	6.21513	1.7221	0.0874207	0.974511	-4.16615
DUSP11	-0.149225	5.19596	-1.72074	0.0876698	0.974511	-4.16776
IBTK	0.12271	4.76905	1.72017	0.0877738	0.974511	-4.16843
CTGLF1	0.313062	4.78093	1.71999	0.0878066	0.974511	-4.16864
ESYT1	0.205966	5.85588	1.7189	0.0880047	0.974511	-4.16992
EEF1AL7	0.183446	9.75205	1.71864	0.0880522	0.974511	-4.17022
LOC648744	-0.0771622	4.52562	-1.71842	0.088093	0.974511	-4.17048
ZZZ3	0.0898427	4.75079	1.71831	0.0881121	0.974511	-4.17061
LOC645231	0.139914	4.72876	1.71823	0.0881276	0.974511	-4.17071
ZC3HAV1L	0.129124	4.75791	1.71797	0.0881751	0.974511	-4.17101
YARS	0.129651	5.42208	1.71684	0.0883826	0.974511	-4.17234
LOC641806	0.12713	4.73848	1.71669	0.0884087	0.974511	-4.17251
FAM86B1	0.184132	5.09779	1.71656	0.0884336	0.974511	-4.17267
LOC646316	-0.0912554	4.65742	-1.71629	0.0884823	0.974511	-4.17298
SSH3	-0.0843485	4.55577	-1.7159	0.0885536	0.974511	-4.17344
CCNA2	-0.163445	4.79198	-1.71515	0.088693	0.974511	-4.17433
ERH	-0.17087	6.41156	-1.71496	0.0887264	0.974511	-4.17454
KIAA1160	-0.131634	5.31141	-1.71485	0.0887468	0.974511	-4.17467
BCL11A	0.221362	5.67317	1.71479	0.0887585	0.974511	-4.17474
MED30	-0.169798	5.41307	-1.71471	0.0887734	0.974511	-4.17484
CD1D	0.176004	5.35201	1.71424	0.0888593	0.974511	-4.17539
LAGE3	-0.17943	5.88099	-1.71302	0.0890846	0.974511	-4.17682
TEDDM1	0.0716296	4.53713	1.71265	0.0891525	0.974511	-4.17725
MAP2K3	-0.30761	6.35224	-1.71254	0.0891732	0.974511	-4.17738
SYNJ1	0.186616	5.22517	1.71193	0.0892851	0.974511	-4.17809
FAM36A	-0.128579	4.99147	-1.71052	0.0895475	0.974511	-4.17975
ACO1	0.0876726	4.71711	1.71007	0.089631	0.974511	-4.18028
CCL3L3	-0.371361	5.06104	-1.70837	0.0899465	0.974511	-4.18226
RPL27A	-0.0930016	11.8223	-1.70818	0.0899813	0.974511	-4.18248
ITGB7	0.202161	5.52165	1.70743	0.0901216	0.974511	-4.18336
ASB3	0.104052	4.96541	1.70588	0.0904096	0.974511	-4.18516
ADARB1	0.102151	4.84863	1.70452	0.0906655	0.974511	-4.18676
LOC648984	0.176865	4.87725	1.70373	0.0908132	0.974511	-4.18768
PFAAP5	0.113187	5.23868	1.7036	0.0908378	0.974511	-4.18783
ELK1	0.0791921	4.65853	1.70309	0.0909324	0.974511	-4.18842
ZC3H11B	0.118803	6.03315	1.70207	0.091124	0.974511	-4.18961
C21orf2	0.0776479	4.55015	1.70199	0.0911384	0.974511	-4.1897
FAM98A	0.132624	4.89916	1.70199	0.09114	0.974511	-4.18971
SEL1L3	0.108307	4.75401	1.70137	0.0912555	0.974511	-4.19042
VARS2	0.0967195	4.70571	1.70077	0.0913686	0.974511	-4.19112
LOC283174	0.139455	4.85466	1.70073	0.0913765	0.974511	-4.19117
MYO9B	0.130599	5.12741	1.70064	0.0913936	0.974511	-4.19127
LOC648099	0.138629	4.87174	1.70063	0.0913953	0.974511	-4.19128
SDHB	-0.124992	7.84512	-1.69899	0.0917057	0.974511	-4.1932
ABCD3	0.0710712	4.61276	1.69875	0.0917502	0.974511	-4.19347
SYT11	-0.104987	5.00845	-1.69843	0.0918104	0.974511	-4.19384
GART	0.113965	4.98161	1.69827	0.0918416	0.974511	-4.19403
LOC730060	0.180724	5.08211	1.69804	0.0918843	0.974511	-4.19429
LOC100130556	0.169585	4.80878	1.69737	0.0920111	0.974511	-4.19507
MTR	0.0870461	4.76398	1.69714	0.0920554	0.974511	-4.19534
AGTRAP	-0.149326	5.47757	-1.69677	0.092126	0.974511	-4.19578
GNLY	-0.27502	5.91101	-1.69585	0.0922987	0.974511	-4.19683
CASP3	0.0877498	5.18114	1.69574	0.0923199	0.974511	-4.19696
TGM5	0.105652	4.69376	1.69551	0.0923651	0.974511	-4.19724
LUZP2	0.142482	4.79912	1.69445	0.0925653	0.974511	-4.19846
PIK3R2	-0.266824	7.49543	-1.69438	0.092579	0.974511	-4.19854
CMTM2	-0.270334	7.62258	-1.69424	0.0926058	0.974511	-4.1987
FNBP1L	0.210516	4.86737	1.69395	0.092662	0.974511	-4.19905
KLRC3	-0.159747	4.89991	-1.69318	0.0928075	0.974511	-4.19993
LOC100128056	0.139889	5.20926	1.6931	0.0928242	0.974511	-4.20003
MGC15763	-0.128243	4.73992	-1.69228	0.09298	0.974511	-4.20098
IGHMBP2	0.220797	5.24757	1.6917	0.0930898	0.974511	-4.20164
SEC22B	-0.14978	5.93731	-1.69162	0.0931052	0.974511	-4.20174
TXNDC5	0.168226	5.95008	1.69157	0.0931162	0.974511	-4.2018
AGPAT1	-0.115635	4.96252	-1.69004	0.0934092	0.974511	-4.20357
ZNF784	-0.0685758	4.51378	-1.68998	0.0934211	0.974511	-4.20364
RPS24	-0.0840798	8.59286	-1.68989	0.0934381	0.974511	-4.20375
LOC100129118	-0.159439	6.15068	-1.68912	0.0935856	0.974511	-4.20464
SNORA7B	-0.121123	4.89014	-1.68902	0.0936054	0.974511	-4.20475
LOC100129141	0.106626	12.2456	1.68857	0.0936916	0.974511	-4.20527
KCNK4	0.0750888	4.56602	1.68809	0.093783	0.974511	-4.20582
HMGB2	-0.232694	6.36001	-1.68737	0.0939217	0.974511	-4.20665
NUDT16L1	-0.122801	5.07566	-1.68722	0.0939509	0.974511	-4.20683
LOC727934	0.074857	4.53172	1.68665	0.0940599	0.974511	-4.20748
PDIA6	-0.104347	4.71804	-1.68525	0.0943316	0.974511	-4.20911
RIT1	-0.114868	4.93657	-1.68269	0.0948263	0.974511	-4.21205
LOC728262	0.0948353	4.57194	1.68261	0.0948419	0.974511	-4.21214
LINS1	0.060542	4.6622	1.68245	0.0948745	0.974511	-4.21233
NCF4	-0.221571	6.4621	-1.68235	0.0948928	0.974511	-4.21244
KLF12	0.115537	4.74626	1.68035	0.0952819	0.974511	-4.21475
LOC100133823	0.288691	5.85799	1.6803	0.0952926	0.974511	-4.21481
BEST1	-0.142232	4.98961	-1.68026	0.0953006	0.974511	-4.21486
NDUFA3	-0.170759	9.13734	-1.67937	0.0954732	0.974511	-4.21587
LOC652624	-0.162238	9.2953	-1.67854	0.0956362	0.974511	-4.21683
ZFYVE20	0.110081	5.08381	1.67837	0.0956695	0.974511	-4.21703
ROPN1L	-0.158013	5.16223	-1.67794	0.0957525	0.974511	-4.21752
MFSD6	0.0852778	5.32028	1.67756	0.0958284	0.974511	-4.21796
TMEM14C	-0.280241	7.64853	-1.67748	0.0958427	0.974511	-4.21804
LOC645157	0.261413	8.74678	1.67694	0.0959487	0.974511	-4.21867
MAP1LC3A	-0.135089	6.01029	-1.67623	0.0960881	0.974511	-4.21948
ACTR3	0.1572	6.52704	1.67605	0.096123	0.974511	-4.21969
C14orf121	0.097274	4.62867	1.67595	0.096144	0.974511	-4.21981
DPCR1	0.0770009	4.52001	1.67564	0.0962038	0.974511	-4.22016
COIL	0.103824	5.07628	1.67524	0.0962836	0.974511	-4.22062
ATG5	0.0675213	4.54908	1.67505	0.0963207	0.974511	-4.22084
FAM44B	0.127182	4.99363	1.6731	0.0967047	0.974511	-4.22308
SUMO2	-0.138649	6.67326	-1.67293	0.096738	0.974511	-4.22327
CEBPA	-0.193652	5.89053	-1.67266	0.0967915	0.974511	-4.22358
LOC100131989	0.258478	6.36386	1.67258	0.0968073	0.974511	-4.22367
RNASEK	-0.124851	7.71127	-1.67254	0.0968152	0.974511	-4.22372
ZNF486	0.289394	9.22979	1.67216	0.0968889	0.974511	-4.22414
LOC728031	0.177982	9.10059	1.67171	0.0969785	0.974511	-4.22466
FLJ35740	0.144542	4.79696	1.67095	0.0971299	0.974511	-4.22554
ZFP36L2	-0.187461	6.06025	-1.67039	0.0972396	0.974511	-4.22617
LOC728026	0.181413	5.57876	1.66913	0.0974907	0.974511	-4.22762
EBPL	-0.11336	4.83962	-1.66861	0.0975927	0.974511	-4.22821
LOC728572	0.127359	4.75284	1.66852	0.0976104	0.974511	-4.22831
LDB1	0.120379	4.7341	1.66835	0.0976446	0.974511	-4.22851
UCRC	-0.0767773	4.94486	-1.66703	0.0979081	0.974511	-4.23002
C12orf37	0.182878	5.11142	1.66631	0.098052	0.974511	-4.23084
DSTYK	0.0718697	4.62955	1.66577	0.0981585	0.974511	-4.23145
DNAJC4	-0.101468	5.48869	-1.66569	0.0981754	0.974511	-4.23155
N4BP2L2	0.162151	5.36339	1.66539	0.0982339	0.974511	-4.23188
WBSCR27	0.07494	4.54147	1.66523	0.0982675	0.974511	-4.23207
LRP6	-0.0685505	4.51496	-1.66503	0.0983067	0.974511	-4.2323
MGST3	-0.297651	7.30855	-1.665	0.0983119	0.974511	-4.23233
SHARPIN	-0.248192	6.32744	-1.66461	0.0983916	0.974511	-4.23278
GPD1L	0.0955824	4.91066	1.664	0.0985135	0.974511	-4.23348
LOC100132727	0.300102	8.35833	1.66343	0.0986271	0.974511	-4.23412
LOC642590	-0.110195	5.06159	-1.66301	0.098711	0.974511	-4.2346
SCARNA9	-0.242259	5.71491	-1.66253	0.0988074	0.974511	-4.23515
NETO1	0.134553	4.79995	1.6619	0.0989337	0.974511	-4.23586
SAR1A	0.123995	4.91895	1.66183	0.098948	0.974511	-4.23594
RPP40	0.118202	5.24362	1.6609	0.0991352	0.974511	-4.237
C5orf62	0.0722218	4.60728	1.66077	0.0991622	0.974511	-4.23715
NSMAF	-0.175597	5.83154	-1.66061	0.0991932	0.974511	-4.23733
CLK1	-0.170458	6.47347	-1.6606	0.0991953	0.974511	-4.23734
LOC100130092	-0.0848315	4.71468	-1.65944	0.0994287	0.974511	-4.23866
NOL6	0.134301	4.90156	1.65944	0.0994294	0.974511	-4.23866
LRRC29	-0.0857845	4.64526	-1.65923	0.0994714	0.974511	-4.2389
ZP3	0.0803411	4.65214	1.65915	0.0994875	0.974511	-4.23899
MGC29506	0.18265	5.60125	1.6588	0.0995577	0.974511	-4.23939
LOC389293	0.230123	8.75141	1.65841	0.0996373	0.974511	-4.23983
PAX9	0.0958528	4.62311	1.6583	0.0996589	0.974511	-4.23995
PQLC1	-0.437379	8.32097	-1.6577	0.0997809	0.974511	-4.24064
FLJ20718	0.0974474	4.66267	1.65766	0.0997889	0.974511	-4.24068
LOC642809	0.0878061	4.56782	1.65759	0.0998038	0.974511	-4.24077
LOC100128737	-0.0737632	4.53894	-1.65719	0.0998835	0.974511	-4.24122
RPS6KB1	0.161559	5.55574	1.65681	0.0999617	0.974511	-4.24165
WDFY1	0.199826	6.20044	1.65635	0.100055	0.974511	-4.24218
CCDC125	0.260086	7.19256	1.65627	0.10007	0.974511	-4.24226
UQCC	0.0807291	4.62939	1.65604	0.100116	0.974511	-4.24252
LOC387790	0.117297	4.65129	1.65599	0.100127	0.974511	-4.24258
RHBDL2	0.145121	5.32015	1.65586	0.100153	0.974511	-4.24273
LOC642161	-0.121307	4.71802	-1.65543	0.100241	0.974511	-4.24322
PHPT1	-0.138264	5.5216	-1.65391	0.10055	0.974511	-4.24494
EIF2A	-0.138154	5.40199	-1.65377	0.100579	0.974511	-4.2451
THOC4	-0.160424	4.95917	-1.65282	0.100772	0.974511	-4.24617
DHFRL1	0.067781	4.54265	1.6526	0.100818	0.974511	-4.24643
ZNF700	0.0939024	5.06579	1.65234	0.100871	0.974511	-4.24672
SNRPF	-0.181561	6.50629	-1.65219	0.100901	0.974511	-4.24689
VCL	0.137179	6.25211	1.65167	0.101008	0.974511	-4.24748
C20orf3	-0.237621	6.00318	-1.6507	0.101206	0.974511	-4.24858
GAPT	-0.177687	5.65586	-1.64965	0.101421	0.974511	-4.24977
ARL17P1	0.080136	4.55297	1.64945	0.101462	0.974511	-4.24999
KIR3DL3	0.108048	4.6908	1.64932	0.101488	0.974511	-4.25013
PRR13	-0.16423	9.57789	-1.64879	0.101598	0.974511	-4.25074
TBCE	-0.0951056	4.70173	-1.64852	0.101653	0.974511	-4.25104
ATG3	-0.168078	7.14865	-1.64728	0.101907	0.974511	-4.25244
LOC729208	0.255782	8.76205	1.64711	0.101942	0.974511	-4.25263
LOC723972	-0.0682903	4.54366	-1.64692	0.101981	0.974511	-4.25285
MRPL47	0.068363	4.57895	1.64685	0.101996	0.974511	-4.25293
CCNG1	-0.146797	6.49322	-1.64659	0.102049	0.974511	-4.25322
DIAPH2	0.105562	4.66188	1.64647	0.102074	0.974511	-4.25335
LOC645385	-0.171499	7.78606	-1.64644	0.10208	0.974511	-4.25338
LOC648249	-0.18336	9.3362	-1.64602	0.102168	0.974511	-4.25387
LOC401561	0.0841618	4.70911	1.64473	0.102432	0.974511	-4.25531
DDX41	0.0763935	4.54323	1.64437	0.102509	0.974511	-4.25573
BTF3L4	-0.0833304	4.79266	-1.6442	0.102543	0.974511	-4.25592
PAF1	0.0963891	4.70793	1.64388	0.10261	0.974511	-4.25628
GPX8	0.116378	4.72999	1.64345	0.102698	0.974511	-4.25676
TRMT112	-0.15038	7.16156	-1.64321	0.102747	0.974511	-4.25702
PPP3CC	-0.0809164	4.55107	-1.64285	0.102822	0.974511	-4.25743
LOC100133154	0.0791214	4.55124	1.64245	0.102906	0.974511	-4.25789
YWHAZ	-0.102078	6.48334	-1.64215	0.102967	0.974511	-4.25822
TRIP12	0.18969	6.7663	1.6419	0.103019	0.974511	-4.25851
MAP3K5	-0.15662	5.75387	-1.64183	0.103033	0.974511	-4.25858
NRSN2	0.162384	5.30669	1.64124	0.103156	0.974511	-4.25925
LOC730281	-0.0711618	4.53147	-1.64116	0.103173	0.974511	-4.25934
CHD1	0.18338	5.6594	1.64086	0.103235	0.974511	-4.25967
MRPL35	-0.148127	5.39593	-1.64082	0.103244	0.974511	-4.25972
DHRS7B	-0.0548279	4.50309	-1.64044	0.103323	0.974511	-4.26015
DPM1	-0.139392	6.1059	-1.64006	0.103401	0.974511	-4.26057
KIAA1618	0.097831	4.62439	1.63771	0.103891	0.974511	-4.26321
LOC644057	0.0897368	4.5765	1.63767	0.1039	0.974511	-4.26326
BTG1	-0.173252	9.47684	-1.63695	0.104052	0.974511	-4.26407
ZNF559	0.0708516	4.57808	1.63683	0.104077	0.974511	-4.26421
TMEM33	0.0756715	4.54559	1.63448	0.104569	0.974511	-4.26684
C12orf31	-0.105243	4.66929	-1.63414	0.10464	0.974511	-4.26722
PFDN1	-0.13156	5.30776	-1.63396	0.104678	0.974511	-4.26742
CEBPB	-0.255841	9.32703	-1.63358	0.104759	0.974511	-4.26785
SNRPB2	-0.118735	5.87684	-1.6334	0.104796	0.974511	-4.26805
XBP1	-0.233986	6.45414	-1.63181	0.105132	0.974511	-4.26983
IQGAP2	0.145714	5.9396	1.63023	0.105466	0.974511	-4.2716
BIRC3	0.201325	6.71045	1.63014	0.105484	0.974511	-4.2717
LOC402221	-0.198558	5.73304	-1.63007	0.1055	0.974511	-4.27178
CRLS1	-0.166107	5.76386	-1.6298	0.105557	0.974511	-4.27208
AKIRIN1	-0.172814	5.65246	-1.62928	0.105666	0.974511	-4.27265
LOC645609	-0.1804	5.73571	-1.62919	0.105686	0.974511	-4.27276
ANGEL2	0.17355	5.81229	1.62896	0.105734	0.974511	-4.27301
OAS1	0.139366	4.70616	1.62895	0.105736	0.974511	-4.27303
SLC38A8	0.0802445	4.5579	1.62869	0.105791	0.974511	-4.27332
SUZ12	0.153563	7.28954	1.62855	0.105822	0.974511	-4.27348
PABPC4	-0.157247	6.40635	-1.62833	0.105867	0.974511	-4.27372
EIF2AK2	0.263061	5.58725	1.62821	0.105894	0.974511	-4.27385
TLR1	0.181579	5.0011	1.628	0.105937	0.974511	-4.27408
TP53I3	0.0803732	4.54459	1.62781	0.105978	0.974511	-4.2743
HNRPC	-0.133816	5.03036	-1.6276	0.106024	0.974511	-4.27454
HLA-C	-0.273714	5.5531	-1.62746	0.106053	0.974511	-4.27469
ACTR8	0.0615762	4.51807	1.62681	0.10619	0.974511	-4.27541
IL18	0.23228	10.2714	1.62589	0.106386	0.974511	-4.27644
GPC2	0.0923416	4.63213	1.6256	0.106448	0.974511	-4.27676
MS4A6A	-0.271678	7.67518	-1.62551	0.106467	0.974511	-4.27686
PROK2	-0.327828	8.64279	-1.62517	0.106539	0.974511	-4.27724
DDX46	0.0965563	4.7733	1.62488	0.106603	0.974511	-4.27757
KIAA0495	0.11006	4.87078	1.62477	0.106626	0.974511	-4.27769
TMC6	0.143878	5.42767	1.62464	0.106653	0.974511	-4.27783
DKFZP779L1853	0.0614708	4.59606	1.62455	0.106671	0.974511	-4.27793
C1orf81	0.0904095	4.63547	1.6243	0.106726	0.974511	-4.27821
LIG1	-0.0766286	4.61755	-1.62406	0.106776	0.974511	-4.27848
PRKCB	0.143393	6.03565	1.62398	0.106794	0.974511	-4.27857
COPS6	-0.0927435	4.68244	-1.62375	0.106843	0.974511	-4.27882
MTMR12	0.0680949	4.59379	1.62273	0.107061	0.974511	-4.27996
CST3	-0.185681	8.71712	-1.62248	0.107115	0.974511	-4.28024
LOC642456	0.0843084	4.58894	1.62245	0.107122	0.974511	-4.28028
RPS9	-0.168198	9.97701	-1.6204	0.107562	0.974511	-4.28256
USP6NL	-0.0660775	4.5698	-1.61994	0.107661	0.974511	-4.28307
LOC158301	0.0713562	4.5474	1.61989	0.107671	0.974511	-4.28312
RHOT2	0.10529	5.15803	1.61926	0.107807	0.974511	-4.28382
VPS29	-0.143095	7.1458	-1.61865	0.107937	0.974511	-4.28449
CCDC49	-0.109619	4.83946	-1.61844	0.107984	0.974511	-4.28474
CCDC77	0.091306	4.83131	1.61817	0.108042	0.974511	-4.28504
AXIN2	0.102377	4.67778	1.61754	0.108178	0.974511	-4.28574
LOC648868	-0.0972491	4.53636	-1.61752	0.108181	0.974511	-4.28575
SLC7A8	0.0812505	4.55795	1.61742	0.108202	0.974511	-4.28586
NOC3L	0.0993917	4.69302	1.61714	0.108264	0.974511	-4.28618
ETS2	-0.187835	5.3315	-1.61675	0.108348	0.974511	-4.28661
PM20D1	0.114826	4.72115	1.6166	0.10838	0.974511	-4.28677
LOC100131336	0.163183	6.69368	1.61572	0.108571	0.974511	-4.28775
LOC729513	0.131169	4.58201	1.61498	0.108732	0.974511	-4.28857
C8orf38	0.0743956	4.57806	1.61474	0.108782	0.974511	-4.28883
S100A10	-0.188798	8.49861	-1.6145	0.108835	0.974511	-4.2891
C1orf162	-0.190937	8.08374	-1.61435	0.108869	0.974511	-4.28927
ZNF222	0.0838763	4.55836	1.6143	0.10888	0.974511	-4.28933
LGALS12	0.149962	5.18438	1.61319	0.10912	0.974511	-4.29055
STAT4	-0.19363	5.2553	-1.61313	0.109132	0.974511	-4.29061
LOC728823	0.347666	7.53821	1.61297	0.109167	0.974511	-4.29079
NBEAL2	0.184392	5.27509	1.61241	0.109289	0.974511	-4.29141
LOC100133177	0.251176	10.4168	1.6123	0.109314	0.974511	-4.29154
FBXO46	0.154074	5.55532	1.61204	0.10937	0.974511	-4.29182
MCEE	-0.102565	4.72564	-1.61177	0.109429	0.974511	-4.29213
GPR143	0.151695	5.0123	1.61175	0.109434	0.974511	-4.29215
PSMD6	-0.117294	6.38059	-1.61142	0.109505	0.974511	-4.29251
LOC727935	-0.0754725	4.54673	-1.61136	0.109517	0.974511	-4.29257
RPL12	-0.127333	10.6307	-1.61116	0.109562	0.974511	-4.2928
LNPEP	-0.0739765	4.58913	-1.60991	0.109834	0.974511	-4.29418
SMARCA5	0.0589064	4.6294	1.60987	0.109844	0.974511	-4.29423
CHRNB3	0.0889202	4.6009	1.60883	0.110071	0.974511	-4.29537
LOC100129028	0.226671	9.17337	1.6082	0.11021	0.974511	-4.29607
NFKBIA	-0.225319	8.05924	-1.60777	0.110303	0.974511	-4.29654
ALG13	-0.180466	5.87153	-1.60734	0.110399	0.974511	-4.29702
CYB5R1	0.183747	6.42951	1.60687	0.110502	0.974511	-4.29754
PAK4	0.139674	5.0234	1.60593	0.110708	0.974511	-4.29857
LOC100127918	-0.132151	5.16016	-1.60588	0.110717	0.974511	-4.29862
GHDC	-0.0628641	4.53308	-1.60584	0.110726	0.974511	-4.29867
GIMAP8	0.15208	6.73755	1.60571	0.110755	0.974511	-4.29881
PSMB1	-0.12844	8.23488	-1.60454	0.111013	0.974511	-4.3001
TMEM14D	-0.241156	7.93518	-1.60428	0.11107	0.974511	-4.30039
LOC646527	0.234568	6.1538	1.60297	0.11136	0.974511	-4.30183
LOC441550	0.109964	4.74236	1.60279	0.111401	0.974511	-4.30203
MTPN	0.134065	7.85591	1.6018	0.111619	0.974511	-4.30312
LOC100128510	0.157629	5.94925	1.60179	0.111621	0.974511	-4.30313
CDYL2	0.0879094	4.63488	1.60133	0.111723	0.974511	-4.30363
RXRB	0.119632	5.63142	1.60062	0.111881	0.974511	-4.30442
CTGLF3	0.163964	5.97713	1.60039	0.11193	0.974511	-4.30466
XRCC1	0.0733954	4.56507	1.60005	0.112007	0.974511	-4.30504
LOC652627	0.084162	4.57921	1.59966	0.112093	0.974511	-4.30547
LOC729905	-0.117069	4.75459	-1.59949	0.11213	0.974511	-4.30565
LOC100134159	0.27162	9.0445	1.59923	0.112189	0.974511	-4.30594
PRCC	0.0580947	4.5699	1.59903	0.112233	0.974511	-4.30616
TESC	-0.195211	10.4849	-1.59902	0.112236	0.974511	-4.30617
LOC652777	0.0841095	4.59467	1.59897	0.112247	0.974511	-4.30623
LOC728873	-0.224535	7.38537	-1.59851	0.11235	0.974511	-4.30673
MARK2	-0.0764428	4.53053	-1.59835	0.112383	0.974511	-4.3069
LOC652672	-0.189606	5.43859	-1.59672	0.112747	0.974511	-4.30869
SRRM1	0.12509	6.68164	1.59642	0.112814	0.974511	-4.30902
EFR3A	0.167382	5.78021	1.59577	0.11296	0.974511	-4.30973
PLUNC	0.174309	5.17416	1.59514	0.113102	0.974511	-4.31043
LOC653226	-0.133637	6.93909	-1.59503	0.113127	0.974511	-4.31055
RAB8A	-0.163441	6.12057	-1.595	0.113133	0.974511	-4.31058
UBC	-0.1182	11.7307	-1.59441	0.113265	0.974511	-4.31123
CDC123	-0.162401	5.46079	-1.59391	0.113377	0.974511	-4.31177
CTGLF7	0.1106	7.65574	1.59326	0.113523	0.974511	-4.31249
LOC641848	0.21927	6.39337	1.59191	0.113824	0.974511	-4.31395
LARP7	-0.0984646	5.02562	-1.59122	0.11398	0.974511	-4.31471
LOC100134868	0.237155	6.24592	1.59064	0.114111	0.974511	-4.31534
LOC401056	0.119736	4.84619	1.59044	0.114157	0.974511	-4.31557
C16orf58	-0.162342	5.91542	-1.58998	0.114261	0.974511	-4.31607
ZNF787	-0.14115	5.38557	-1.58948	0.114373	0.974511	-4.31661
2023-09-07	0.103737	4.67543	1.58934	0.114405	0.974511	-4.31677
CHRNE	0.0901795	4.60443	1.58917	0.114443	0.974511	-4.31695
LOC731314	-0.171125	4.96366	-1.58913	0.114452	0.974511	-4.31699
DRAP1	0.132262	7.10958	1.58898	0.114486	0.974511	-4.31716
BCL7B	-0.0683382	4.54481	-1.58891	0.114501	0.974511	-4.31723
VAT1L	0.0626796	4.54842	1.58827	0.114645	0.974511	-4.31793
SF3A3	0.143604	5.27219	1.58795	0.114719	0.974511	-4.31828
FLI1	0.160429	5.78806	1.58787	0.114736	0.974511	-4.31837
LOC645436	-0.188876	7.37229	-1.58724	0.114878	0.974511	-4.31905
GAA	-0.0782099	4.56771	-1.58557	0.115257	0.974511	-4.32087
LOC645937	0.074069	4.54629	1.58535	0.115309	0.974511	-4.32112
RNY4	0.301103	9.35077	1.5852	0.115343	0.974511	-4.32128
WARS	0.19221	5.67852	1.58482	0.115429	0.974511	-4.32169
PTTG1	-0.290326	6.39612	-1.58471	0.115453	0.974511	-4.32181
ALPL	-0.343505	8.30812	-1.58291	0.115863	0.974511	-4.32376
ST3GAL4	-0.0902705	4.60389	-1.58289	0.115869	0.974511	-4.3238
LOC440353	-0.28323	9.09041	-1.58247	0.115965	0.974511	-4.32425
RFX7	0.183909	5.45802	1.58222	0.116021	0.974511	-4.32452
WDR45	-0.1768	6.10092	-1.5815	0.116185	0.974511	-4.3253
ALOX5AP	-0.288461	9.39929	-1.5815	0.116185	0.974511	-4.3253
NEFL	0.0826209	4.58797	1.58109	0.116279	0.974511	-4.32575
IFFO1	0.1559	5.54556	1.57934	0.11668	0.974511	-4.32764
LOC100129952	0.136091	5.13044	1.57879	0.116806	0.974511	-4.32824
KIF3B	-0.0727529	4.57238	-1.57879	0.116807	0.974511	-4.32824
ZNF277	-0.133397	5.24455	-1.5782	0.116941	0.974511	-4.32888
LOC642909	0.107552	5.00382	1.57754	0.117093	0.974511	-4.3296
LOC613037	-0.253283	7.85552	-1.57699	0.117219	0.974511	-4.33019
COG2	0.106339	5.16744	1.57686	0.117249	0.974511	-4.33033
GYPC	-0.201561	11.145	-1.57679	0.117265	0.974511	-4.33041
LOC727962	0.0929799	4.63075	1.5766	0.117309	0.974511	-4.33061
HLA-DQB1	-0.0916507	4.57898	-1.57641	0.117353	0.974511	-4.33082
LOC399942	-0.173246	4.80611	-1.57616	0.117411	0.974511	-4.33109
ABCF1	0.100403	5.25084	1.57493	0.117695	0.974511	-4.33243
EZR	0.206604	7.43503	1.57481	0.117723	0.974511	-4.33256
YAF2	0.075341	4.73096	1.57409	0.117889	0.974511	-4.33333
TUBA1A	-0.159384	7.6897	-1.57385	0.117944	0.974511	-4.33359
GAS2L3	0.11417	4.70968	1.57381	0.117953	0.974511	-4.33363
NF2	0.135463	4.97319	1.57325	0.118084	0.974511	-4.33424
ZNF493	0.140102	4.92497	1.57291	0.118161	0.974511	-4.3346
FCGR3B	-0.241498	8.17134	-1.57186	0.118405	0.974511	-4.33574
DYSFIP1	0.085334	4.58761	1.57176	0.11843	0.974511	-4.33585
C12orf35	-0.170073	6.53656	-1.57173	0.118436	0.974511	-4.33588
LOC389404	-0.09822	7.60765	-1.57169	0.118444	0.974511	-4.33592
CXorf36	-0.165974	4.76825	-1.57164	0.118458	0.974511	-4.33599
YBX1	0.171112	10.1068	1.5697	0.118908	0.974511	-4.33808
MFN1	0.0897489	4.65266	1.56957	0.118937	0.974511	-4.33821
AES	-0.159922	6.65348	-1.56956	0.11894	0.974511	-4.33822
RPS14	-0.106659	11.1981	-1.56937	0.118983	0.974511	-4.33843
PRG2	-0.30969	5.00031	-1.56934	0.118992	0.974511	-4.33846
LOC389517	0.214527	10.3522	1.56933	0.118993	0.974511	-4.33847
LOC100132547	0.220513	6.50247	1.56872	0.119136	0.974511	-4.33913
MRI1	0.115408	5.1679	1.56856	0.119172	0.974511	-4.3393
LOC648526	0.211557	5.78993	1.56855	0.119175	0.974511	-4.33931
TRAPPC4	-0.1329	5.42168	-1.56761	0.119394	0.974511	-4.34032
LOC641518	0.0940285	4.65579	1.56744	0.119435	0.974511	-4.34051
LOC100133591	-0.346548	5.79688	-1.56623	0.119717	0.974511	-4.34181
LOC642828	0.201156	7.60758	1.566	0.119771	0.974511	-4.34206
LOC389386	0.0621437	4.56355	1.56568	0.119845	0.974511	-4.3424
MTHFD2	0.0703863	4.62225	1.56554	0.119878	0.974511	-4.34255
LOC390557	0.127588	7.97234	1.56552	0.119884	0.974511	-4.34258
PLEKHJ1	-0.0720577	4.50739	-1.56545	0.119899	0.974511	-4.34265
IFITM1	-0.195585	9.26175	-1.56542	0.119907	0.974511	-4.34268
TWSG1	0.0791659	4.84318	1.56519	0.11996	0.974511	-4.34293
LOC729378	0.107895	4.67137	1.56475	0.120065	0.974511	-4.34341
FAM155B	0.0807512	4.57095	1.56393	0.120257	0.974511	-4.34428
NIPBL	-0.12692	5.14888	-1.56356	0.120343	0.974511	-4.34468
ADPRH	0.057711	4.51272	1.56355	0.120345	0.974511	-4.34469
CNIH2	0.155688	5.01362	1.56331	0.120403	0.974511	-4.34495
E2F3	0.161188	6.16437	1.56331	0.120403	0.974511	-4.34495
SMG7	0.0802231	5.12607	1.56289	0.120502	0.974511	-4.34541
FTSJD2	0.0790092	4.6854	1.56276	0.120532	0.974511	-4.34554
C11orf21	0.0697623	4.61879	1.56246	0.120603	0.974511	-4.34587
PDSS1	-0.0950215	4.81397	-1.56173	0.120775	0.974511	-4.34665
SH2D1B	-0.122735	4.79795	-1.56148	0.120833	0.974511	-4.34691
RPS26P10	0.156833	4.9257	1.56117	0.120906	0.974511	-4.34725
OR5P3	0.0881853	4.55691	1.56108	0.120928	0.974511	-4.34734
ANTXR1	-0.0620923	4.5165	-1.56107	0.120931	0.974511	-4.34736
RDX	-0.0721856	4.54693	-1.561	0.120945	0.974511	-4.34743
LMNB1	-0.187491	5.19353	-1.56092	0.120965	0.974511	-4.34752
GGCT	-0.0687318	4.77549	-1.56025	0.121124	0.974511	-4.34824
CDC42SE2	0.178456	5.85646	1.55955	0.121288	0.974511	-4.34898
PFN1	-0.149994	9.73585	-1.55909	0.121397	0.974511	-4.34948
LOC100129759	-0.0909682	4.72503	-1.55905	0.121406	0.974511	-4.34952
MLST8	0.129705	5.1193	1.55894	0.121432	0.974511	-4.34964
REPS2	-0.0853516	4.84423	-1.55878	0.121472	0.974511	-4.34981
RDH14	0.0883164	5.51463	1.55865	0.121502	0.974511	-4.34995
SOCS4	-0.0693829	4.56211	-1.55849	0.121541	0.974511	-4.35013
TPM3	-0.149173	5.46933	-1.55806	0.121643	0.974511	-4.35059
C19orf40	0.0732582	4.62195	1.55737	0.121805	0.974511	-4.35132
LOC387825	0.186861	5.85115	1.55685	0.121929	0.974511	-4.35188
HIST2H2BE	-0.179389	5.89462	-1.5562	0.122084	0.974511	-4.35257
KCND3	0.131183	4.65853	1.55591	0.122153	0.974511	-4.35289
TSC22D2	0.108656	5.28431	1.55571	0.122201	0.974511	-4.3531
LOC730236	0.106601	4.80363	1.5555	0.12225	0.974511	-4.35332
LOC92249	0.082823	4.62408	1.55542	0.122269	0.974511	-4.35341
AKAP7	0.166799	5.97089	1.5554	0.122274	0.974511	-4.35343
KATNB1	-0.0954592	4.83521	-1.55483	0.12241	0.974511	-4.35404
LOC729142	0.161416	5.27109	1.55465	0.122453	0.974511	-4.35423
SELL	-0.250251	8.13093	-1.55401	0.122604	0.974511	-4.35491
GDI2	0.12907	7.10158	1.55335	0.122762	0.974511	-4.35562
RP5-1022P6.2	0.195791	6.92544	1.55296	0.122857	0.974511	-4.35604
POLR2F	-0.135723	6.09564	-1.55245	0.122978	0.974511	-4.35658
VEGFA	-0.106581	4.72252	-1.5524	0.12299	0.974511	-4.35664
BLCAP	0.127418	5.45224	1.55166	0.123167	0.974511	-4.35743
DNAJC25-GNG10	-0.119258	4.70531	-1.55118	0.123281	0.974511	-4.35793
FRG1	0.142467	6.04343	1.55045	0.123457	0.974511	-4.35872
CPSF1	0.122746	4.95163	1.55026	0.123502	0.974511	-4.35892
TK1	-0.17943	5.12038	-1.54877	0.123859	0.974511	-4.3605
RALGAPA1	0.0587539	4.66182	1.54786	0.12408	0.974511	-4.36148
LOC399491	0.0787529	4.60325	1.54779	0.124095	0.974511	-4.36154
MFSD1	0.119003	7.34653	1.54766	0.124127	0.974511	-4.36169
HPRT1	-0.116252	5.44716	-1.54761	0.124139	0.974511	-4.36174
CEP27	0.264873	6.55364	1.54709	0.124264	0.974511	-4.36229
LOC650298	0.268985	5.86445	1.54694	0.124301	0.974511	-4.36245
PAQR4	-0.0581526	4.53542	-1.54641	0.124428	0.974511	-4.36301
CUL4A	0.177094	6.51959	1.54608	0.124507	0.974511	-4.36336
DNAJC9	-0.198965	5.14724	-1.54548	0.124652	0.974511	-4.364
LOC440348	-0.238199	6.03334	-1.54493	0.124785	0.974511	-4.36458
PPP2R5B	-0.203103	6.09406	-1.54468	0.124846	0.974511	-4.36485
PGP	0.0553688	4.51767	1.54449	0.124892	0.974511	-4.36505
KSR2	-0.071902	4.56724	-1.54444	0.124904	0.974511	-4.36511
LSP1	-0.0800945	4.81749	-1.54419	0.124964	0.974511	-4.36537
LOC642755	-0.118839	5.54212	-1.54338	0.125161	0.974511	-4.36623
LOC100129982	0.118558	5.07345	1.54337	0.125163	0.974511	-4.36624
LOC100131609	-0.155715	6.41928	-1.5433	0.12518	0.974511	-4.36631
LOC441377	0.338122	8.25607	1.54294	0.125267	0.974511	-4.3667
FFAR2	-0.280406	6.3521	-1.54199	0.125498	0.974511	-4.3677
MRPL33	-0.154404	7.17809	-1.54155	0.125604	0.974511	-4.36817
LOC441009	-0.132883	5.09156	-1.54152	0.125612	0.974511	-4.3682
TMSL3	0.15541	9.33091	1.54088	0.125769	0.974511	-4.36889
DDX24	0.136873	5.07871	1.53997	0.125989	0.974511	-4.36985
TARDBP	0.224396	6.0488	1.53982	0.126027	0.974511	-4.37001
ZCCHC24	0.090533	4.7477	1.53879	0.126277	0.974511	-4.3711
MTCP1	-0.111139	5.25554	-1.53828	0.126403	0.974511	-4.37164
SDHAF2	-0.105648	7.0828	-1.53785	0.126508	0.974511	-4.37209
MORN2	-0.0880489	4.63291	-1.53781	0.126518	0.974511	-4.37214
LOC730820	-0.207473	6.2194	-1.53695	0.126729	0.974511	-4.37305
RCOR3	0.168346	6.60791	1.53632	0.126882	0.974511	-4.37371
PRDX6	-0.171303	6.59035	-1.53623	0.126905	0.974511	-4.37381
LOC391334	0.0821607	4.87999	1.53552	0.127078	0.974511	-4.37455
ATP5F1	-0.131937	6.51113	-1.53527	0.12714	0.974511	-4.37482
UGCGL2	0.086984	4.60066	1.53498	0.127211	0.974511	-4.37513
LOC100128775	0.0743485	4.59715	1.53448	0.127334	0.974511	-4.37565
RPL5	0.15551	9.24931	1.53359	0.127552	0.974511	-4.37659
SNAPC1	0.214102	5.43802	1.53333	0.127616	0.974511	-4.37686
LOC645634	-0.0903073	4.55489	-1.53296	0.127708	0.974511	-4.37726
LLPH	0.213254	6.17789	1.53292	0.127718	0.974511	-4.3773
CCL3L1	-0.246072	4.82501	-1.53236	0.127855	0.974511	-4.37789
C17orf95	-0.121325	5.05513	-1.53225	0.127882	0.974511	-4.378
MRPS30	-0.122379	4.94091	-1.53222	0.127889	0.974511	-4.37803
LRRC37B	0.154593	5.29592	1.53213	0.127913	0.974511	-4.37814
RPS4X	-0.168298	9.33682	-1.53136	0.128103	0.974511	-4.37895
ANKRD30B	0.242935	8.32367	1.53082	0.128235	0.974511	-4.37951
VNN1	-0.156933	5.50203	-1.5306	0.128291	0.974511	-4.37975
C14orf109	-0.102148	5.37129	-1.53055	0.128303	0.974511	-4.3798
LOC643959	0.0923911	4.66265	1.53034	0.128355	0.974511	-4.38002
GNE	-0.0574448	4.50353	-1.53017	0.128397	0.974511	-4.3802
NDUFA9	0.111733	4.91476	1.52978	0.128493	0.974511	-4.38061
LOC90586	0.257273	8.43194	1.52937	0.128595	0.974511	-4.38104
C1QTNF1	0.0586483	4.51412	1.52931	0.128609	0.974511	-4.3811
LOC642333	0.185833	5.99226	1.52929	0.128614	0.974511	-4.38112
IL32	-0.156748	5.63892	-1.52926	0.128621	0.974511	-4.38115
ARMC10	-0.0778644	4.91084	-1.52808	0.128913	0.974511	-4.38239
GTF2H5	-0.110734	6.64901	-1.52732	0.129103	0.974511	-4.38319
LOC729776	-0.148677	6.11774	-1.52707	0.129165	0.974511	-4.38346
MS4A3	-0.291466	5.8	-1.52694	0.129197	0.974511	-4.38359
TNFRSF9	0.0889778	4.7003	1.52681	0.129229	0.974511	-4.38373
UQCRC1	-0.131042	5.47002	-1.52665	0.12927	0.974511	-4.3839
LOC651738	-0.200162	5.70031	-1.52658	0.129288	0.974511	-4.38397
PTK6	0.253618	5.66582	1.52632	0.12935	0.974511	-4.38424
IER3	-0.219271	5.40926	-1.52629	0.129359	0.974511	-4.38428
NEUROG3	0.109285	4.69534	1.52624	0.129371	0.974511	-4.38433
NME6	-0.0807972	4.79351	-1.52622	0.129375	0.974511	-4.38434
LRPPRC	0.0918013	4.92321	1.52618	0.129386	0.974511	-4.38439
TUBGCP6	0.0796315	4.562	1.52611	0.129402	0.974511	-4.38446
METTL5	-0.161886	5.68054	-1.526	0.12943	0.974511	-4.38458
EMD	-0.164367	6.11043	-1.52568	0.129511	0.974511	-4.38492
LOC644604	-0.106574	11.7945	-1.52561	0.129527	0.974511	-4.38498
EIF2B1	0.123398	5.27188	1.52526	0.129615	0.974511	-4.38536
ENTPD3	-0.144424	5.41672	-1.52517	0.129638	0.974511	-4.38545
MTMR6	0.138655	4.88195	1.52481	0.129728	0.974511	-4.38583
AP2A2	0.0614463	4.5481	1.52453	0.129798	0.974511	-4.38613
ARNTL	-0.0852713	4.62645	-1.52369	0.130008	0.974511	-4.38701
RALB	-0.222457	7.14392	-1.52309	0.130157	0.974511	-4.38763
CYP4V2	0.123751	4.77043	1.52199	0.130433	0.974511	-4.38879
EXOSC3	-0.113646	5.27968	-1.52182	0.130474	0.974511	-4.38896
HDC	0.169181	4.87492	1.52177	0.130486	0.974511	-4.38901
CBX4	-0.0852235	4.67481	-1.52063	0.130774	0.974511	-4.39021
AGPAT3	-0.0667718	4.56701	-1.52062	0.130775	0.974511	-4.39022
LOC729608	-0.125121	5.20954	-1.52059	0.130784	0.974511	-4.39025
IVD	0.0812703	4.66534	1.51998	0.130937	0.974511	-4.39089
LOC285423	0.0970013	4.6617	1.51992	0.13095	0.974511	-4.39094
TPM4	-0.0586436	4.51719	-1.51942	0.131076	0.974511	-4.39147
TP53INP1	-0.185062	6.08676	-1.51915	0.131145	0.974511	-4.39176
ATP6V0E2	-0.193573	5.72359	-1.51816	0.131394	0.974511	-4.39279
PNKP	0.110038	5.01622	1.51801	0.131433	0.974511	-4.39295
C8orf34	0.16801	4.99118	1.51682	0.131731	0.974511	-4.39418
PRMT1	-0.0865746	5.16178	-1.51608	0.131918	0.974511	-4.39496
VPS18	0.0581863	4.5166	1.51524	0.132132	0.974511	-4.39584
DEFA1B	-0.511964	11.0431	-1.51462	0.132288	0.974511	-4.39648
LHPP	-0.18718	6.04773	-1.51415	0.132408	0.974511	-4.39698
BTN3A1	0.10434	5.04721	1.51406	0.132429	0.974511	-4.39707
ATP6V0C	-0.172387	10.3719	-1.514	0.132444	0.974511	-4.39713
NAF1	0.1191	4.8269	1.51358	0.132552	0.974511	-4.39757
AIF1	-0.164698	8.6951	-1.51339	0.132599	0.974511	-4.39776
QARS	0.123665	7.59786	1.51267	0.132783	0.974511	-4.39852
CDKN2D	0.161915	7.36008	1.51257	0.132808	0.974511	-4.39862
RPF2	-0.136488	5.2778	-1.51222	0.132898	0.974511	-4.39899
APOL3	0.101628	4.78728	1.51189	0.132982	0.974511	-4.39933
CAPN12	-0.104037	4.62819	-1.51129	0.133134	0.974511	-4.39996
BRPF1	0.0706433	5.17133	1.5108	0.133257	0.974511	-4.40046
MGC40069	0.101875	4.67647	1.5108	0.133258	0.974511	-4.40046
MGAM	-0.131706	4.87158	-1.51051	0.133331	0.974511	-4.40076
LOC100133678	-0.323355	6.67506	-1.51008	0.133441	0.974511	-4.40121
AIRE	0.217938	9.7552	1.5099	0.133488	0.974511	-4.4014
CRYBB2	-0.189141	4.9072	-1.50973	0.133532	0.974511	-4.40158
GTF2E2	-0.123354	5.68799	-1.50903	0.133708	0.974511	-4.4023
MARCKSL1	-0.129706	5.46345	-1.50862	0.133815	0.974511	-4.40273
POFUT1	0.100698	7.67853	1.5084	0.13387	0.974511	-4.40295
LBR	-0.0835924	4.61154	-1.50772	0.134045	0.974511	-4.40367
LOC400721	0.230062	10.6013	1.50752	0.134095	0.974511	-4.40387
SIAH1	-0.0946919	6.98907	-1.50682	0.134275	0.974511	-4.4046
RINT1	-0.0557193	4.52806	-1.50677	0.134288	0.974511	-4.40465
SAPS2	0.170568	6.5489	1.50653	0.13435	0.974511	-4.4049
TNFAIP8L2	0.0804574	4.62629	1.50637	0.134389	0.974511	-4.40506
GBP1	0.163404	4.60613	1.50513	0.134708	0.974511	-4.40635
LOC100133479	0.169774	4.85777	1.50492	0.134762	0.974511	-4.40656
LOC652491	0.0982278	4.6269	1.50489	0.13477	0.974511	-4.40659
UTP11L	-0.106699	4.83724	-1.50462	0.13484	0.974511	-4.40688
FOXO1	0.144826	5.40397	1.50435	0.134909	0.974511	-4.40715
LOC647592	0.142406	4.87671	1.50334	0.135168	0.974511	-4.4082
MTO1	-0.103594	4.68017	-1.50284	0.135298	0.974511	-4.40872
NOMO1	0.0602067	4.75591	1.50278	0.135313	0.974511	-4.40878
RNF219	-0.103336	5.85976	-1.50211	0.135485	0.974511	-4.40947
POU6F1	-0.0852402	4.70766	-1.50188	0.135545	0.974511	-4.40971
AK3L1	-0.0701972	4.55801	-1.50171	0.135588	0.974511	-4.40988
NDUFB10	0.147237	5.72813	1.50157	0.135624	0.974511	-4.41003
WASH5P	-0.0543199	4.50948	-1.50103	0.135765	0.974511	-4.41059
HEPACAM2	-0.191887	5.44115	-1.50102	0.135766	0.974511	-4.4106
PROSC	-0.118841	5.36558	-1.5002	0.13598	0.974511	-4.41145
TXNIP	-0.190247	10.162	-1.49988	0.136062	0.974511	-4.41178
BASP1	-0.247659	9.74721	-1.4996	0.136134	0.974511	-4.41207
LOC100132585	0.269217	7.47598	1.4991	0.136265	0.974511	-4.41259
ABCC6P2	0.087756	4.676	1.49808	0.136529	0.974511	-4.41364
LOC650919	-0.0740167	4.54884	-1.49709	0.136787	0.974511	-4.41466
GOLGA8B	0.221906	6.07678	1.49693	0.136828	0.974511	-4.41482
CHES1	0.138615	6.84828	1.4964	0.136964	0.974511	-4.41537
C6orf130	-0.099373	4.98948	-1.4963	0.136992	0.974511	-4.41547
SAPS1	0.141314	5.82011	1.49545	0.137213	0.974511	-4.41635
KIAA1598	0.131022	4.71796	1.49538	0.137229	0.974511	-4.41641
LOC642295	-0.101888	4.79195	-1.49484	0.137371	0.974511	-4.41697
LOC642399	0.0893161	4.54842	1.49461	0.13743	0.974511	-4.41721
ECHDC1	0.0637433	4.55921	1.49401	0.137587	0.974511	-4.41782
CRELD2	0.113134	5.36147	1.49382	0.137637	0.974511	-4.41802
KIAA0556	0.0687244	4.62367	1.49374	0.137658	0.974511	-4.4181
HIST2H2AA3	-0.182997	7.40067	-1.49364	0.137685	0.974511	-4.41821
BLOC1S1	-0.164365	7.62058	-1.49321	0.137796	0.974511	-4.41865
LOC650780	0.0493104	4.55014	1.49314	0.137814	0.974511	-4.41872
LOC650029	-0.0972271	5.17827	-1.49289	0.137882	0.974511	-4.41898
DCAF10	0.139301	5.0033	1.49262	0.137952	0.974511	-4.41926
GALT	0.0552603	4.61317	1.49238	0.138013	0.974511	-4.4195
LOC442366	0.0721985	4.54915	1.49213	0.138079	0.974511	-4.41976
LOC652633	0.0661702	4.55615	1.49182	0.138161	0.974511	-4.42008
AKT1	-0.131166	5.98749	-1.49168	0.138197	0.974511	-4.42022
LOC648659	0.140812	4.91816	1.49166	0.138202	0.974511	-4.42024
LOC100129742	0.210879	8.86591	1.4916	0.138217	0.974511	-4.4203
HMGCS1	0.129625	5.0119	1.49159	0.138222	0.974511	-4.42032
SFRS3	0.104767	5.11795	1.49149	0.138247	0.974511	-4.42042
BLVRB	0.201185	9.92914	1.4914	0.13827	0.974511	-4.42051
VASP	-0.158998	5.48021	-1.49103	0.138367	0.974511	-4.42089
SIGLEC10	0.203019	5.94123	1.49079	0.13843	0.974511	-4.42114
GRASP	0.180917	4.93961	1.49063	0.138472	0.974511	-4.4213
RNASEH2C	0.182556	5.84561	1.49052	0.138502	0.974511	-4.42142
LOC100132395	-0.118816	4.70614	-1.49045	0.138521	0.974511	-4.42149
RPL31P10	0.102679	4.59489	1.48957	0.138752	0.974511	-4.42239
ZNF84	0.0602633	4.53848	1.48942	0.138792	0.974511	-4.42255
LOC400304	0.107686	4.66997	1.48883	0.138946	0.974511	-4.42315
ZNF638	-0.0941017	4.87342	-1.4882	0.139112	0.974511	-4.4238
MYL5	0.0664881	4.56211	1.48623	0.139632	0.974511	-4.42582
C4A	-0.0703291	4.53364	-1.48535	0.139864	0.974511	-4.42672
LOC100131971	0.25976	6.28233	1.48533	0.13987	0.974511	-4.42674
LTBP3	-0.064344	4.5348	-1.4847	0.140037	0.974511	-4.42738
LOC729760	0.0726536	4.59366	1.48425	0.140155	0.974511	-4.42784
KIAA1009	0.0627502	4.61132	1.48421	0.140166	0.974511	-4.42788
HCFC1R1	-0.146284	6.05499	-1.48375	0.140288	0.974511	-4.42835
FAM111A	0.115816	5.61717	1.48359	0.140329	0.974511	-4.42851
IL18RAP	-0.29929	7.15922	-1.48295	0.140501	0.974511	-4.42917
RAPGEFL1	0.0798795	4.62028	1.48203	0.140744	0.974511	-4.43011
GNAI2	-0.17197	7.09984	-1.48178	0.140811	0.974511	-4.43036
LOC650620	0.207683	5.47285	1.48177	0.140812	0.974511	-4.43037
TBCCD1	0.110716	4.84532	1.48177	0.140814	0.974511	-4.43038
DOCK8	0.185723	6.73937	1.48143	0.140903	0.974511	-4.43072
TSC22D1	0.144009	5.09451	1.48082	0.141066	0.974511	-4.43134
PRIM1	-0.0739727	4.82537	-1.47914	0.141514	0.974511	-4.43306
LOC100133224	-0.075237	4.61457	-1.47894	0.141567	0.974511	-4.43326
P2RY13	-0.212419	6.70042	-1.47815	0.141777	0.974511	-4.43406
LOC387930	-0.11654	11.6215	-1.47777	0.141879	0.974511	-4.43445
GLIPR1	-0.167161	5.95275	-1.47773	0.14189	0.974511	-4.43449
RFTN1	0.147476	5.71982	1.47656	0.142204	0.974511	-4.43568
OR51T1	0.0596971	4.50952	1.47629	0.142276	0.974511	-4.43596
LOC653421	-0.105619	4.84538	-1.47524	0.142557	0.974511	-4.43702
LOC347292	0.167412	6.15412	1.47488	0.142655	0.974511	-4.43739
RPRD2	0.0692149	4.58431	1.47485	0.142662	0.974511	-4.43742
LOC100133772	0.167004	9.1021	1.47451	0.142754	0.974511	-4.43777
C1orf151	0.0936409	4.99338	1.47441	0.14278	0.974511	-4.43786
LOC392437	-0.216116	10.5996	-1.47386	0.14293	0.974511	-4.43843
NPPA	0.0792487	4.55892	1.47369	0.142975	0.974511	-4.4386
PPIAL4A	-0.171979	8.91855	-1.47364	0.142989	0.974511	-4.43865
LOC645520	0.0812637	4.55015	1.4736	0.142997	0.974511	-4.43869
ABHD3	-0.157874	4.97174	-1.47237	0.143331	0.974511	-4.43994
ANKZF1	0.121598	5.50901	1.47152	0.143558	0.974511	-4.4408
ABHD2	-0.0968796	4.88699	-1.47073	0.143773	0.974511	-4.4416
KIAA1370	0.091496	4.62696	1.4697	0.14405	0.974511	-4.44264
OSTC	-0.154597	6.85617	-1.46891	0.144264	0.974511	-4.44344
TMEM8	-0.110923	4.96169	-1.46885	0.144282	0.974511	-4.44351
RPL24	-0.106897	10.8787	-1.46854	0.144365	0.974511	-4.44382
PIK3CD	0.122196	5.61334	1.46799	0.144513	0.974511	-4.44437
SCYL2	0.160512	6.38494	1.46782	0.144561	0.974511	-4.44455
CCR6	0.107944	8.27084	1.46776	0.144576	0.974511	-4.44461
LOC340274	0.0897533	4.59369	1.46768	0.144599	0.974511	-4.44469
PGM2	-0.0999764	4.73127	-1.4674	0.144673	0.974511	-4.44497
GCN1L1	0.111035	5.6272	1.46713	0.144747	0.974511	-4.44524
SNORD6	-0.0655516	4.56066	-1.46711	0.144754	0.974511	-4.44527
SNORA18	0.186587	5.42513	1.46671	0.144862	0.974511	-4.44567
FAM26F	0.137151	5.05527	1.46564	0.145151	0.974511	-4.44675
CCND3	-0.140438	8.44157	-1.46563	0.145154	0.974511	-4.44676
IMPA1	0.0860749	4.63686	1.4649	0.145353	0.974511	-4.4475
THOC1	0.0824836	4.59684	1.46479	0.145384	0.974511	-4.44761
ZGPAT	0.118766	5.37814	1.46476	0.145393	0.974511	-4.44764
MAP4K5	0.130346	5.65022	1.46435	0.145505	0.974511	-4.44806
IFT122	0.0611071	4.59236	1.46435	0.145505	0.974511	-4.44806
RXRA	0.133736	7.35677	1.46423	0.145537	0.974511	-4.44817
YY1AP1	0.0843918	6.22001	1.46372	0.145676	0.974511	-4.44869
LOC100133583	-0.166726	5.35034	-1.46362	0.145703	0.974511	-4.44879
LOC728006	0.105947	4.85906	1.4634	0.145763	0.974511	-4.44901
TMEM49	0.132836	7.99753	1.46295	0.145886	0.974511	-4.44946
APH1B	-0.111988	4.9764	-1.46288	0.145905	0.974511	-4.44953
TMEM189-UBE2V1	-0.0980565	5.91392	-1.46262	0.145975	0.974511	-4.44979
LOC100128115	0.0816441	4.65324	1.46237	0.146045	0.974511	-4.45005
LOC100130928	0.0762106	4.64619	1.4623	0.146065	0.974511	-4.45012
LOC255809	-0.165659	5.70935	-1.46148	0.14629	0.974511	-4.45095
PRR5	-0.188973	6.85484	-1.46104	0.14641	0.974511	-4.45139
EDEM2	0.0980635	4.92084	1.4609	0.146447	0.974511	-4.45153
BRWD1	0.0907563	4.89954	1.46025	0.146625	0.974511	-4.45218
KIAA1012	-0.140034	5.55379	-1.46007	0.146675	0.974511	-4.45237
SLC4A5	0.264164	6.63464	1.46004	0.146684	0.974511	-4.4524
LOC645133	0.0686887	4.59952	1.45969	0.146781	0.974511	-4.45275
LEPR	0.260582	6.07026	1.45935	0.146873	0.974511	-4.45309
LOC646034	0.129495	5.15634	1.45927	0.146895	0.974511	-4.45317
TMED2	-0.120621	5.71797	-1.4592	0.146915	0.974511	-4.45325
NAT14	0.0654295	4.59817	1.45917	0.146922	0.974511	-4.45327
XCR1	0.0839261	4.56398	1.45906	0.146952	0.974511	-4.45338
AGL	0.164656	5.45165	1.45852	0.147102	0.974511	-4.45393
DUS3L	0.0604257	4.559	1.45726	0.147448	0.974511	-4.45519
DYNLL2	0.184368	5.4022	1.45719	0.147467	0.974511	-4.45526
BTAF1	0.173222	5.5651	1.45711	0.14749	0.974511	-4.45535
PSMB10	0.138981	8.11797	1.45683	0.147567	0.974511	-4.45563
LOC646688	0.150307	8.33872	1.45531	0.147985	0.974511	-4.45715
TUBG1	-0.174508	5.31487	-1.45489	0.148102	0.974511	-4.45757
GTDC1	-0.0684649	4.56469	-1.45455	0.148196	0.974511	-4.45791
SEC13	-0.0791109	4.79415	-1.45451	0.148206	0.974511	-4.45795
NR1H2	-0.112521	4.91497	-1.45379	0.148406	0.974511	-4.45868
ENY2	-0.138775	6.90757	-1.45335	0.148528	0.974511	-4.45911
SEMA4A	0.15524	5.40827	1.45317	0.148579	0.974511	-4.4593
OAS2	0.20153	5.45522	1.45296	0.148636	0.974511	-4.45951
CD1A	0.0511681	4.525	1.45244	0.148781	0.974511	-4.46003
IL27RA	0.132618	5.86745	1.45218	0.148853	0.974511	-4.46029
TBC1D9	0.101813	4.65211	1.45119	0.149127	0.974511	-4.46128
TMEM194A	0.0787827	4.65144	1.45119	0.149127	0.974511	-4.46128
CCM2	-0.127102	5.90743	-1.45036	0.149359	0.974511	-4.46211
CROP	0.135583	5.42781	1.45027	0.149383	0.974511	-4.4622
GUCA1A	0.117402	4.84435	1.45011	0.149427	0.974511	-4.46235
LOC100129243	0.0949031	4.76402	1.44994	0.149475	0.974511	-4.46253
SPRED3	0.0746976	4.57914	1.44975	0.149528	0.974511	-4.46272
LOC100131672	0.17925	6.32789	1.44953	0.149589	0.974511	-4.46294
HLA-DPA1	-0.217813	7.46457	-1.44841	0.149903	0.974511	-4.46406
SENP5	0.0568925	4.55327	1.44838	0.149911	0.974511	-4.46409
PSMB2	-0.138435	5.54788	-1.44782	0.150067	0.974511	-4.46465
MAP3K14	0.098033	4.68497	1.44772	0.150095	0.974511	-4.46475
PORCN	0.0784461	4.51704	1.4476	0.150127	0.974511	-4.46486
FAM104B	0.10409	4.79197	1.44754	0.150145	0.974511	-4.46493
UBXN4	0.13572	7.06162	1.44739	0.150185	0.974511	-4.46507
LOC653994	-0.0914712	4.65371	-1.44738	0.150188	0.974511	-4.46508
RCSD1	0.1038	5.394	1.44652	0.150429	0.974511	-4.46594
RNF144A	0.0757175	4.69492	1.4465	0.150435	0.974511	-4.46596
LDHAL6A	0.087754	4.7232	1.44637	0.150472	0.974511	-4.46609
FKTN	0.292245	10.252	1.44573	0.150652	0.974511	-4.46673
LOC389765	0.213737	5.92845	1.44557	0.150695	0.974511	-4.46689
FBXW5	0.0731239	4.98384	1.44533	0.150762	0.974511	-4.46713
CD8B	-0.0651629	4.56301	-1.4451	0.150828	0.974511	-4.46736
FAM117B	0.149561	6.07152	1.4449	0.150883	0.974511	-4.46756
LOC151162	0.126062	5.40095	1.44463	0.150958	0.974511	-4.46782
MED23	0.0740177	4.85099	1.44421	0.151078	0.974511	-4.46825
FAM116B	0.191776	8.70977	1.44328	0.15134	0.974511	-4.46918
HACL1	0.0960699	4.86432	1.44272	0.151496	0.974511	-4.46973
AP3S1	-0.157949	5.54602	-1.44251	0.151556	0.974511	-4.46994
LOC148430	-0.139483	9.71639	-1.44232	0.151608	0.974511	-4.47013
CUL5	0.106777	4.92312	1.44208	0.151677	0.974511	-4.47037
LOC649886	0.0501297	4.51176	1.44131	0.151893	0.974511	-4.47113
LOC388344	0.160348	5.05492	1.4412	0.151925	0.974511	-4.47125
PLEKHB1	0.0739896	4.57594	1.44107	0.151962	0.974511	-4.47137
C20orf108	0.179411	9.54004	1.44058	0.152099	0.974511	-4.47186
EBP	0.0619199	4.55727	1.43907	0.152525	0.974511	-4.47335
TUBA1C	-0.201143	6.77558	-1.43878	0.152608	0.974511	-4.47365
RPL19	-0.128943	10.9303	-1.43865	0.152644	0.974511	-4.47377
FGD2	0.107658	5.38358	1.43791	0.152855	0.974511	-4.47451
IGSF6	-0.204154	5.7717	-1.43737	0.153007	0.974511	-4.47504
LOC388630	0.0787099	4.60864	1.4372	0.153055	0.974511	-4.47521
C7orf44	-0.141332	5.6106	-1.43712	0.153078	0.974511	-4.47529
RPS15A	0.116662	10.9612	1.43659	0.153228	0.974511	-4.47582
CUTL1	-0.0840069	4.65487	-1.43624	0.153329	0.974511	-4.47617
BCAP29	-0.0595412	4.55024	-1.43579	0.153456	0.974511	-4.47661
PRDM1	-0.147475	4.96804	-1.43501	0.153677	0.974511	-4.47738
MIOS	0.0860534	4.7425	1.43454	0.15381	0.974511	-4.47784
LOC730455	-0.206267	7.26706	-1.43438	0.153857	0.974511	-4.47801
RALGAPB	0.0579349	4.5268	1.43422	0.153902	0.974511	-4.47816
RRAS	-0.103081	4.95577	-1.4337	0.154052	0.974511	-4.47868
CSF2RA	-0.148104	5.42568	-1.43367	0.15406	0.974511	-4.47871
LOC731640	0.268504	10.0768	1.43365	0.154066	0.974511	-4.47873
SFRS16	0.0536763	4.5457	1.43352	0.154101	0.974511	-4.47885
GAB2	-0.118671	5.12702	-1.43344	0.154126	0.974511	-4.47894
RBMX2	0.0715548	4.95394	1.43289	0.154281	0.974511	-4.47948
CHCHD10	-0.161526	5.98144	-1.43249	0.154396	0.974511	-4.47988
LOC647363	-0.0942821	4.76468	-1.4324	0.154423	0.974511	-4.47997
LOC644063	-0.243151	6.44886	-1.43178	0.154599	0.974511	-4.48058
ID2	-0.178141	6.37311	-1.43097	0.154829	0.974511	-4.48137
CASP2	0.0830092	5.87744	1.43069	0.15491	0.974511	-4.48165
SLC25A40	-0.0776096	4.63422	-1.43039	0.154996	0.974511	-4.48195
SYT15	0.162732	5.31039	1.42993	0.155128	0.974511	-4.4824
ZDHHC24	0.0553065	4.53714	1.42908	0.155372	0.974511	-4.48324
ATP6V0A2	0.0886636	4.7425	1.42883	0.155445	0.974511	-4.48349
BTG3	-0.129869	4.70197	-1.42864	0.155499	0.974511	-4.48368
ATPBD3	0.0643901	4.56877	1.42848	0.155544	0.974511	-4.48383
LOC727820	-0.132825	5.36825	-1.42824	0.155613	0.974511	-4.48407
PSMD7	-0.112364	5.92529	-1.42799	0.155683	0.974511	-4.48431
DUSP1	-0.313782	8.56973	-1.42743	0.155846	0.974511	-4.48487
LY6E	-0.244809	6.84081	-1.42709	0.155943	0.974511	-4.4852
TBK1	-0.113428	5.29503	-1.42695	0.155983	0.974511	-4.48534
CHPT1	-0.188235	8.7979	-1.42645	0.156126	0.974511	-4.48583
CHRNB1	-0.0771708	4.56711	-1.42613	0.156218	0.974511	-4.48614
C20orf86	0.0489137	4.49686	1.42569	0.156346	0.974511	-4.48658
RAB24	-0.168532	6.43597	-1.42542	0.156423	0.974511	-4.48684
LARP1	0.152577	4.90399	1.42454	0.156678	0.974511	-4.48771
TSPAN9	0.11533	4.84038	1.42425	0.156762	0.974511	-4.488
MED12	0.0603497	4.5823	1.42409	0.156809	0.974511	-4.48815
APAF1	0.0623725	4.53251	1.42407	0.156814	0.974511	-4.48817
UBE2A	-0.132687	5.48592	-1.42352	0.156972	0.974511	-4.48871
COMMD10	-0.080449	4.77877	-1.42339	0.157009	0.974511	-4.48884
ACTR10	-0.185296	6.55329	-1.42285	0.157167	0.974511	-4.48937
KIAA0174	0.115224	6.02557	1.42283	0.157174	0.974511	-4.48939
STYXL1	-0.103332	5.0576	-1.42242	0.157292	0.974511	-4.4898
FAM96B	-0.110489	6.32197	-1.42237	0.157305	0.974511	-4.48984
LOC100128370	0.103474	4.7618	1.4216	0.157528	0.974511	-4.49059
PARP14	0.133634	4.99214	1.42136	0.1576	0.974511	-4.49084
LOC642956	-0.0956439	4.52905	-1.42056	0.15783	0.974511	-4.49161
MORF4L1	0.101286	7.45484	1.42052	0.157843	0.974511	-4.49166
LOC649823	0.142141	5.35092	1.42033	0.157898	0.974511	-4.49184
PCAF	0.0994537	4.66163	1.42019	0.157938	0.974511	-4.49198
IFIH1	0.133523	4.96291	1.41998	0.157999	0.974511	-4.49218
FNBP1	0.160186	6.65819	1.41911	0.158251	0.974511	-4.49303
LOC388720	-0.0823003	12.304	-1.41894	0.158301	0.974511	-4.4932
C14orf106	0.151498	6.30525	1.41881	0.15834	0.974511	-4.49333
TLR7	0.0572314	4.49341	1.41868	0.158376	0.974511	-4.49346
PYCR1	0.0950325	4.65656	1.41848	0.158436	0.974511	-4.49366
MTDH	0.132514	5.4666	1.41825	0.158504	0.974511	-4.49388
CCDC104	-0.0643104	4.5764	-1.41822	0.158511	0.974511	-4.49391
VAMP8	-0.151656	7.28893	-1.417	0.158868	0.974511	-4.49511
C7orf25	-0.0962299	4.80162	-1.41681	0.158922	0.974511	-4.49529
LOC731950	0.0548659	4.51872	1.41642	0.159037	0.974511	-4.49567
LOC648749	0.0771351	4.55249	1.41595	0.159174	0.974511	-4.49613
DPPA4	0.0822251	4.65647	1.41551	0.159303	0.974511	-4.49656
PALB2	0.0912875	4.80255	1.41545	0.15932	0.974511	-4.49662
FUZ	0.0600386	4.58454	1.41543	0.159327	0.974511	-4.49664
PI4KAP2	-0.113934	4.93375	-1.415	0.159451	0.974511	-4.49706
KRTAP10-2	0.0751948	4.65101	1.41497	0.159461	0.974511	-4.49709
LOC647081	-0.136306	5.27799	-1.41493	0.159471	0.974511	-4.49712
LOC100131686	-0.0889549	4.67917	-1.41461	0.159564	0.974511	-4.49743
LOC653463	0.122963	5.00184	1.41425	0.159672	0.974511	-4.49779
ZNF682	0.244007	7.98079	1.4141	0.159716	0.974511	-4.49794
FAM103A1	0.0818853	5.01622	1.41365	0.159848	0.974511	-4.49838
CIDECP	-0.0704537	4.59051	-1.41351	0.159889	0.974511	-4.49852
DPP3	0.0980615	4.80044	1.41337	0.159928	0.974511	-4.49864
FLJ35390	0.243026	8.11399	1.413	0.160036	0.974511	-4.49901
DNAJC13	0.0976207	5.09117	1.41262	0.160148	0.974511	-4.49938
PAN2	0.07174	4.59877	1.41241	0.160211	0.974511	-4.49959
LOC727826	0.147703	6.7213	1.41237	0.160222	0.974511	-4.49962
MAPK8IP2	0.0896161	4.65737	1.41208	0.160309	0.974511	-4.49991
MED14	0.0786309	4.93799	1.41105	0.160611	0.974511	-4.50091
LOC731789	0.146772	4.99367	1.41095	0.16064	0.974511	-4.50101
MAP1LC3B	0.146585	7.47254	1.41074	0.1607	0.974511	-4.50121
RAB5A	-0.142406	5.52468	-1.41071	0.160711	0.974511	-4.50124
C2orf89	0.111592	4.79189	1.4098	0.16098	0.974511	-4.50213
ZMYM1	0.0765801	4.62045	1.40947	0.161077	0.974511	-4.50245
PSMA6	-0.102847	7.50388	-1.40943	0.161088	0.974511	-4.50249
SLC16A12	0.220331	10.2625	1.40929	0.161128	0.974511	-4.50262
LOC100132992	-0.143644	6.63057	-1.40887	0.161254	0.974511	-4.50303
MBOAT2	0.12798	4.85419	1.40808	0.161487	0.974511	-4.5038
SLC44A4	0.22042	10.1453	1.40806	0.161491	0.974511	-4.50382
LOC646819	0.135554	10.4563	1.40783	0.161561	0.974511	-4.50404
PNPLA8	0.0716531	4.78977	1.40773	0.161591	0.974511	-4.50414
SNX11	0.109138	5.29486	1.40763	0.161618	0.974511	-4.50423
PRPS2	0.0599954	4.71214	1.40757	0.161637	0.974511	-4.5043
LOC643339	-0.0828033	4.59164	-1.40721	0.161744	0.974511	-4.50465
C1QBP	-0.149569	6.70222	-1.40666	0.161907	0.974511	-4.50518
USP5	0.0935758	5.00913	1.40663	0.161916	0.974511	-4.50521
CBX7	0.099484	5.2262	1.40566	0.162201	0.974511	-4.50615
C16orf91	-0.06244	4.58657	-1.40547	0.162259	0.974511	-4.50633
OSBPL3	0.0712444	4.53263	1.40498	0.162403	0.974511	-4.50681
VPS26B	-0.0875623	4.65312	-1.40443	0.162569	0.974511	-4.50735
NOTCH1	0.146635	5.9949	1.4041	0.162667	0.974511	-4.50767
RPS3A	0.114343	11.1275	1.40385	0.16274	0.974511	-4.50791
ZCCHC6	-0.178614	4.97792	-1.40369	0.162786	0.974511	-4.50806
RBM33	0.149702	6.37648	1.40306	0.162973	0.974511	-4.50867
GPR109A	-0.0748806	4.55551	-1.40295	0.163007	0.974511	-4.50878
LOC100128907	-0.0753621	4.54195	-1.40274	0.163069	0.974511	-4.50898
GABARAPL2	-0.188172	11.2337	-1.40232	0.163194	0.974511	-4.50938
SPIN1	0.0630537	4.51321	1.40211	0.163257	0.974511	-4.50959
NCAPD2	-0.114505	4.77364	-1.40186	0.163333	0.974511	-4.50984
RNPEP	0.0801132	4.73958	1.40155	0.163424	0.974511	-4.51013
GMFB	0.142208	5.90306	1.40145	0.163455	0.974511	-4.51023
LOC644852	0.235721	7.54969	1.40136	0.163482	0.974511	-4.51032
IL8	-0.614086	6.00927	-1.40096	0.1636	0.974511	-4.5107
LOC440927	-0.263782	10.1229	-1.40038	0.163772	0.974511	-4.51126
ZNF581	0.1445	6.01288	1.39949	0.164041	0.974511	-4.51213
HCG4	-0.177209	7.33172	-1.3992	0.164126	0.974511	-4.5124
VAMP5	0.161871	5.98414	1.39915	0.164141	0.974511	-4.51245
LOC644250	0.240805	7.51916	1.39902	0.164179	0.974511	-4.51258
SIRT5	-0.0691879	4.57986	-1.39886	0.164228	0.974511	-4.51273
PRPS1	-0.0991414	4.87349	-1.3988	0.164247	0.974511	-4.5128
MAD2L2	-0.137273	5.58209	-1.39813	0.164446	0.974511	-4.51344
NCOA6	-0.0985546	5.27651	-1.39788	0.164523	0.974511	-4.51368
SMS	-0.109033	5.45763	-1.39745	0.16465	0.974511	-4.51409
MAGEE1	0.077801	4.66471	1.39713	0.164745	0.974511	-4.5144
MAPKAPK2	-0.115306	5.55773	-1.39705	0.16477	0.974511	-4.51448
ASGR1	0.201286	6.11352	1.39607	0.165063	0.974511	-4.51542
RNPS1	-0.131542	5.33791	-1.39597	0.165094	0.974511	-4.51552
LOC100132960	-0.0710403	4.60387	-1.39549	0.165239	0.974511	-4.51598
APOBEC3G	-0.107559	4.9623	-1.39488	0.165424	0.974511	-4.51658
DENND4C	0.100471	4.80663	1.39472	0.165471	0.974511	-4.51673
SRRM2	0.173211	6.44447	1.39422	0.165623	0.974511	-4.51721
HIGD1A	-0.201496	7.97268	-1.39396	0.1657	0.974511	-4.51746
ZRANB2	0.17221	6.17192	1.39367	0.165787	0.974511	-4.51774
CD68	0.165837	6.85226	1.39362	0.165802	0.974511	-4.51779
C20orf199	-0.155377	8.42495	-1.39275	0.166066	0.974511	-4.51863
SOX7	0.121376	4.82006	1.3926	0.166111	0.974511	-4.51877
SMCP	-0.0775618	4.6046	-1.39162	0.166406	0.974511	-4.51971
CD160	-0.220379	5.23169	-1.39151	0.166441	0.974511	-4.51982
SPINLW1	0.0790607	4.70595	1.39142	0.166467	0.974511	-4.5199
DNAJA2	0.126636	7.41872	1.39127	0.166511	0.974511	-4.52004
CCNY	-0.109414	5.33129	-1.39101	0.166591	0.974511	-4.5203
FBXL20	-0.113192	4.79203	-1.39069	0.166688	0.974511	-4.52061
RRAGA	-0.121407	7.38063	-1.39046	0.166757	0.974511	-4.52082
LOC440731	-0.140075	5.51567	-1.3902	0.166835	0.974511	-4.52107
NLRP8	0.269903	7.37263	1.39016	0.166848	0.974511	-4.52111
SP110	-0.131379	5.77696	-1.38998	0.166902	0.974511	-4.52128
MOS	-0.0768523	4.65859	-1.38997	0.166906	0.974511	-4.5213
LOC644162	-0.147168	5.49324	-1.38921	0.167137	0.974511	-4.52203
KLHDC8B	-0.146961	4.86095	-1.3892	0.167138	0.974511	-4.52203
CMC1	-0.0749899	4.6225	-1.38915	0.167154	0.974511	-4.52208
OVGP1	0.0627758	4.5912	1.38901	0.167196	0.974511	-4.52222
ACVR1B	-0.0655926	4.53627	-1.38889	0.167232	0.974511	-4.52233
LOC100133017	0.0583548	4.57082	1.38861	0.167317	0.974511	-4.5226
ZNF251	0.050576	4.54079	1.38845	0.167365	0.974511	-4.52275
MST4	0.114778	6.13666	1.38832	0.167407	0.974511	-4.52288
CCDC53	-0.130418	6.01939	-1.38813	0.167464	0.974511	-4.52306
RPS27L	-0.16567	7.806	-1.38783	0.167556	0.974511	-4.52335
TK2	-0.0480822	4.50733	-1.38768	0.167599	0.974511	-4.52349
PPP1R15A	-0.213196	7.16093	-1.38754	0.167644	0.974511	-4.52363
C9orf10OS	-0.119865	5.03595	-1.38728	0.167721	0.974511	-4.52387
XYLT1	-0.0892452	4.57337	-1.38695	0.167822	0.974511	-4.52419
HLA-DRB4	-0.175445	5.67163	-1.38648	0.167965	0.974511	-4.52464
RNF144B	-0.138071	5.09876	-1.38646	0.16797	0.974511	-4.52466
SH2B2	-0.0564508	4.53658	-1.3864	0.167988	0.974511	-4.52471
RNASE3	-0.313237	5.24339	-1.38603	0.168102	0.974511	-4.52507
ALOX15	0.0994846	4.75659	1.38523	0.168347	0.974511	-4.52584
TMEM160	-0.131715	5.93478	-1.38506	0.168399	0.974511	-4.526
CCDC5	-0.0611061	4.63118	-1.38504	0.168406	0.974511	-4.52602
FBXW4	0.120597	5.0691	1.38489	0.16845	0.974511	-4.52616
FCRL3	0.126953	5.17588	1.3847	0.168509	0.974511	-4.52635
PRR16	0.072322	4.53643	1.38467	0.168516	0.974511	-4.52637
TAX1BP3	0.0881556	4.87343	1.3844	0.168599	0.974511	-4.52663
SLC30A5	0.0654273	4.76371	1.38416	0.168673	0.974511	-4.52686
MDH1	-0.139327	6.48873	-1.38293	0.16905	0.974511	-4.52804
VCPIP1	0.116587	5.43922	1.38287	0.169067	0.974511	-4.52809
LOC642299	-0.0709956	4.68181	-1.38254	0.169167	0.974511	-4.5284
CNPY2	-0.111877	5.11001	-1.38227	0.16925	0.974511	-4.52866
SSBP1	-0.121612	6.45408	-1.38224	0.169261	0.974511	-4.5287
PSMB4	-0.0935682	6.85906	-1.38163	0.169448	0.974511	-4.52928
DNAJB12	-0.0548085	4.60164	-1.38135	0.169534	0.974511	-4.52955
FAM100A	-0.19223	6.13495	-1.38098	0.169646	0.974511	-4.5299
HTRA4	0.0752783	4.59037	1.38056	0.169774	0.974511	-4.53029
LOC653600	-0.564449	10.1005	-1.38028	0.169862	0.974511	-4.53057
LOC440366	-0.114999	4.74928	-1.38026	0.169866	0.974511	-4.53058
RPS3	-0.105104	11.147	-1.38017	0.169895	0.974511	-4.53067
TGM2	0.15738	6.4184	1.38016	0.169897	0.974511	-4.53068
LOC100128585	0.0815414	4.70607	1.38013	0.169906	0.974511	-4.53071
LOC644624	0.124134	4.92424	1.38003	0.169939	0.974511	-4.53081
LOC650739	0.122179	4.80245	1.37995	0.169962	0.974511	-4.53088
ITM2B	-0.15762	9.6962	-1.37977	0.170017	0.974511	-4.53105
HMGA1	-0.127667	6.0035	-1.37933	0.170155	0.974511	-4.53148
ESD	-0.0673149	6.02503	-1.37817	0.170509	0.974511	-4.53257
IL2RB	-0.214875	5.54634	-1.37778	0.170631	0.974511	-4.53295
CCDC51	0.114527	5.07711	1.37737	0.170757	0.974511	-4.53334
CAPRIN1	0.0796205	4.68053	1.37726	0.170792	0.974511	-4.53345
MPST	-0.073328	4.75924	-1.37722	0.170804	0.974511	-4.53348
LOC100128476	0.0853131	4.53269	1.37691	0.170899	0.974511	-4.53378
DEFB123	0.120058	4.83726	1.37681	0.170929	0.974511	-4.53387
NCKAP1L	0.133836	5.69253	1.37625	0.171102	0.974511	-4.5344
LOC645489	0.0554433	4.56743	1.37596	0.171192	0.974511	-4.53468
STK36	0.107927	4.81618	1.37558	0.171308	0.974511	-4.53504
LOC645969	-0.0793966	4.65008	-1.375	0.171487	0.974511	-4.53559
PPP2R3A	0.182828	5.04644	1.37457	0.17162	0.974511	-4.536
HIPK2	0.0833918	4.56503	1.37452	0.171636	0.974511	-4.53605
LOC389523	0.0927015	4.81668	1.37438	0.171682	0.974511	-4.53618
KIAA0196	0.0887039	4.88118	1.37412	0.171762	0.974511	-4.53643
LOC100129139	0.0610732	4.55918	1.37386	0.171843	0.974511	-4.53668
EXOSC10	0.0588742	4.62149	1.37357	0.17193	0.974511	-4.53695
LOC644423	-0.0787615	4.61076	-1.37353	0.171944	0.974511	-4.53699
CDK5RAP1	0.0642643	4.63262	1.37328	0.172021	0.974511	-4.53723
MPL	0.153886	4.96598	1.37309	0.172079	0.974511	-4.5374
TRIP4	-0.073666	4.67021	-1.37294	0.172126	0.974511	-4.53755
KCTD9	0.0772136	4.8854	1.37252	0.172257	0.974511	-4.53795
C3orf67	0.113436	4.76186	1.37245	0.172278	0.974511	-4.53801
LOC644214	-0.0536423	4.56729	-1.37234	0.172312	0.974511	-4.53812
GABPB2	0.114855	7.81568	1.37222	0.172351	0.974511	-4.53823
ARHGEF12	0.203089	5.98764	1.37212	0.17238	0.974511	-4.53832
DDIT3	-0.112773	5.09808	-1.37167	0.172521	0.974511	-4.53875
CXorf40A	-0.101926	4.83904	-1.37141	0.172601	0.974511	-4.539
ZNF140	0.117309	5.23734	1.37133	0.172626	0.974511	-4.53907
RAD23B	-0.0770726	4.57029	-1.37125	0.172651	0.974511	-4.53915
TNIP2	-0.059393	4.57515	-1.37091	0.172756	0.974511	-4.53947
MRPS22	-0.103625	5.7902	-1.37075	0.172806	0.974511	-4.53962
FLJ23152	0.117652	4.79942	1.3706	0.172854	0.974511	-4.53977
AZU1	-0.190422	5.04752	-1.37059	0.172858	0.974511	-4.53978
ELL2	0.138679	4.94597	1.37025	0.172961	0.974511	-4.54009
LILRA5	-0.276875	6.05732	-1.37022	0.17297	0.974511	-4.54012
AP2A1	-0.15075	5.8242	-1.36992	0.173066	0.974511	-4.54041
GBA2	0.0708518	4.79195	1.36907	0.173331	0.974511	-4.54122
GZMK	-0.183134	5.22563	-1.36903	0.173343	0.974511	-4.54125
RAP1A	0.0508593	4.52085	1.36887	0.173391	0.974511	-4.5414
LRRCC1	-0.111783	5.04234	-1.36879	0.173416	0.974511	-4.54147
INTS1	0.0849743	4.83118	1.36867	0.173456	0.974511	-4.54159
SH3YL1	0.0876296	4.77452	1.3685	0.173509	0.974511	-4.54176
PIGT	-0.0562686	4.57822	-1.36764	0.173776	0.974511	-4.54257
FLJ46309	0.209031	9.31703	1.36738	0.173859	0.974511	-4.54282
FNIP1	-0.137316	5.44782	-1.36707	0.173955	0.974511	-4.54311
PRPF8	0.11041	6.86367	1.36668	0.174075	0.974511	-4.54347
SMPDL3A	-0.117271	4.65059	-1.36661	0.174097	0.974511	-4.54354
EOMES	-0.189578	5.22953	-1.36656	0.174116	0.974511	-4.54359
KPNA4	0.139538	6.96124	1.36621	0.174223	0.974511	-4.54391
PTPRC	-0.17983	5.07238	-1.36618	0.174232	0.974511	-4.54394
HIST3H2A	-0.264169	6.34161	-1.36526	0.174522	0.974511	-4.54482
MGC10997	0.107744	7.82801	1.36515	0.174557	0.974511	-4.54492
ABCA7	-0.1016	4.83146	-1.36459	0.174733	0.974511	-4.54545
C4orf18	0.10291	4.75857	1.36424	0.174841	0.974511	-4.54577
CSHL1	-0.394701	5.5582	-1.36412	0.17488	0.974511	-4.54589
TMEM99	-0.0655838	4.58677	-1.36402	0.174912	0.974511	-4.54599
PDSS2	0.0459785	4.51168	1.36396	0.17493	0.974511	-4.54604
ANXA2P2	0.104633	12.3859	1.36375	0.174996	0.974511	-4.54624
LOC728888	-0.21747	8.46841	-1.36313	0.175189	0.974511	-4.54682
LOC727984	0.181713	6.70432	1.36241	0.175417	0.974511	-4.5475
SBDSP	0.06782	4.66661	1.36227	0.175459	0.974511	-4.54763
FCRLA	0.193824	5.32085	1.36199	0.175548	0.974511	-4.5479
RAB7L1	-0.0776917	4.62488	-1.36185	0.175591	0.974511	-4.54802
FAM109A	0.120169	5.01067	1.36157	0.175681	0.974511	-4.54829
SLC16A13	0.0619639	4.53984	1.36126	0.175779	0.974511	-4.54858
C9orf30	0.0630784	4.6459	1.36126	0.175779	0.974511	-4.54859
C19orf29	0.0685181	4.55774	1.36104	0.175848	0.974511	-4.54879
TAP2	0.0771729	4.57919	1.36083	0.175914	0.974511	-4.54899
CPSF4	0.109271	5.76232	1.36072	0.17595	0.974511	-4.5491
ABCC3	0.10521	5.31061	1.36065	0.175972	0.974511	-4.54916
TRIM56	0.0843869	4.69218	1.3604	0.17605	0.974511	-4.54939
LOC648059	0.0747521	4.66572	1.35989	0.176211	0.974511	-4.54987
DNAH1	0.0661525	4.63337	1.35978	0.176244	0.974511	-4.54997
FLJ11795	-0.099247	4.65629	-1.35953	0.176326	0.974511	-4.55021
FRAT1	-0.0580453	4.6489	-1.35805	0.176793	0.974511	-4.5516
ZBTB4	0.0776568	5.00449	1.35772	0.176898	0.974511	-4.55191
PRKX	0.0571709	4.71954	1.35749	0.176969	0.974511	-4.55212
LOC646981	-0.0683151	4.57321	-1.35681	0.177185	0.974511	-4.55276
LOC388237	-0.0517569	4.53358	-1.35665	0.177235	0.974511	-4.55291
2023-03-02	-0.181921	6.66952	-1.35621	0.177376	0.974511	-4.55333
TMEM184B	0.0926675	4.82129	1.35588	0.177481	0.974511	-4.55364
CPT1A	0.138785	5.1266	1.35576	0.177518	0.974511	-4.55375
ALDH3A2	-0.0436941	4.59898	-1.35552	0.177593	0.974511	-4.55397
TMEM204	-0.102448	4.88515	-1.35534	0.177653	0.974511	-4.55415
ADAP2	-0.084581	4.70925	-1.35522	0.17769	0.974511	-4.55426
HINT3	0.165332	5.81484	1.35472	0.177848	0.974511	-4.55472
FAM134B	0.116115	4.80236	1.35467	0.177864	0.974511	-4.55477
RASGRP1	0.1213	5.06008	1.35426	0.177996	0.974511	-4.55516
LOC387885	0.0610098	4.52576	1.35349	0.178241	0.974511	-4.55588
GALNT11	-0.108812	4.80158	-1.35324	0.178321	0.974511	-4.55611
PCYT2	-0.0518376	4.5974	-1.35318	0.178339	0.974511	-4.55616
AIDA	0.152075	8.40506	1.35304	0.178384	0.974511	-4.5563
PSMB9	-0.171447	5.49142	-1.3526	0.178525	0.974511	-4.55671
PPA2	0.227013	8.62234	1.35257	0.178532	0.974511	-4.55673
ANAPC10	-0.0694032	4.6167	-1.35217	0.178661	0.974511	-4.55711
NHLRC3	0.0602232	4.58841	1.35196	0.178728	0.974511	-4.55731
LOC653079	0.101073	7.5814	1.35168	0.178818	0.974511	-4.55757
LOC202181	0.127533	5.06669	1.35141	0.178903	0.974511	-4.55782
LOC729340	0.168611	7.79405	1.35111	0.179	0.974511	-4.5581
SLC12A6	0.0605873	4.62905	1.35098	0.17904	0.974511	-4.55822
FAM131A	-0.0541357	4.52494	-1.35077	0.179108	0.974511	-4.55842
LOC100131205	0.159772	9.61024	1.35071	0.179128	0.974511	-4.55847
HECA	0.10653	5.00977	1.35023	0.179281	0.974511	-4.55892
SNORD31	0.140544	5.01809	1.34988	0.179391	0.974511	-4.55925
WDSUB1	-0.0782839	4.72245	-1.34968	0.179455	0.974511	-4.55943
CD79B	0.158074	5.69233	1.3493	0.179579	0.974511	-4.55979
C6orf48	-0.105206	6.65068	-1.34918	0.179617	0.974511	-4.5599
UQCR	-0.0675901	4.67009	-1.34902	0.179668	0.974511	-4.56005
SNX14	0.114799	5.22168	1.349	0.179676	0.974511	-4.56007
DNMT1	0.154809	5.89999	1.3489	0.179705	0.974511	-4.56016
CDK2AP2	-0.0637972	4.56346	-1.34865	0.179786	0.974511	-4.5604
MAP3K3	-0.0675281	4.84506	-1.34837	0.179876	0.974511	-4.56066
PAGE2	-0.13236	4.79106	-1.34829	0.179903	0.974511	-4.56073
UQCRQ	-0.141508	8.0734	-1.34814	0.17995	0.974511	-4.56087
WDR40B	0.0795848	4.57962	1.3479	0.180027	0.974511	-4.56109
ZBTB24	0.072149	4.88231	1.34766	0.180103	0.974511	-4.56131
LOC100133773	0.182835	5.11019	1.34757	0.180131	0.974511	-4.5614
SOX12	0.190025	5.81092	1.34749	0.180159	0.974511	-4.56148
LOC285741	-0.151601	9.38784	-1.34742	0.18018	0.974511	-4.56154
SNORA49	0.140665	5.07859	1.3474	0.180188	0.974511	-4.56156
UBIAD1	0.0814273	4.84694	1.34723	0.180243	0.974511	-4.56172
CSNK2B	-0.101728	7.21441	-1.34713	0.180273	0.974511	-4.56181
LOC402057	0.0917272	8.17014	1.34712	0.180278	0.974511	-4.56182
CLIC1	-0.128027	8.22006	-1.34689	0.180349	0.974511	-4.56203
GNPTG	-0.105662	5.08891	-1.34683	0.180372	0.974511	-4.5621
TMX4	-0.0879314	4.9331	-1.34637	0.180518	0.974511	-4.56252
VSTM1	-0.091321	4.70982	-1.34575	0.180719	0.974511	-4.5631
THEM5	-0.222576	5.38795	-1.34532	0.180855	0.974511	-4.56349
MAD1L1	-0.0977138	4.60085	-1.34529	0.180866	0.974511	-4.56353
DUX3	0.0694608	4.55072	1.34475	0.181039	0.974511	-4.56403
NDUFV3	0.0528641	4.5224	1.34461	0.181086	0.974511	-4.56416
SEH1L	0.049701	4.51327	1.3444	0.181153	0.974511	-4.56435
TMEM2	-0.103643	4.81921	-1.34439	0.181155	0.974511	-4.56436
PPP2CB	-0.0871702	4.67074	-1.34432	0.181178	0.974511	-4.56443
C8orf55	-0.0902351	4.77367	-1.34429	0.181188	0.974511	-4.56446
LOC554203	-0.0534139	4.61933	-1.34352	0.181437	0.974511	-4.56517
DNAJA1	-0.139286	7.80285	-1.3433	0.181508	0.974511	-4.56538
TICAM2	0.0994813	4.83568	1.34302	0.181597	0.974511	-4.56563
XRCC6BP1	-0.123849	5.21119	-1.34298	0.181611	0.974511	-4.56567
DNAJB1	-0.145872	5.0588	-1.3428	0.18167	0.974511	-4.56584
LSM12	-0.0888168	4.88539	-1.34277	0.181679	0.974511	-4.56587
LOC728324	-0.126469	6.22788	-1.34261	0.181731	0.974511	-4.56602
C10orf26	-0.0639871	4.61821	-1.34197	0.181936	0.974511	-4.56661
KLHDC5	0.0884074	4.83833	1.34167	0.182035	0.974511	-4.56689
DDX59	-0.107339	5.41119	-1.34156	0.182069	0.974511	-4.56699
LOC728643	-0.156008	6.49429	-1.34148	0.182097	0.974511	-4.56707
LZTR1	0.103022	5.30117	1.34134	0.182141	0.974511	-4.56719
GTSE1	0.0545301	4.54246	1.34113	0.182209	0.974511	-4.56739
PSMA1	-0.0816323	5.54138	-1.34074	0.182337	0.974511	-4.56775
LOC100132528	-0.170278	7.16588	-1.34013	0.182532	0.974511	-4.56831
GP6	0.0820662	4.64211	1.34008	0.182548	0.974511	-4.56836
PGRMC2	0.132329	5.14592	1.34007	0.182551	0.974511	-4.56837
KIAA0146	-0.0614749	4.64547	-1.33976	0.182653	0.974511	-4.56866
C1orf124	-0.0682187	4.65455	-1.33964	0.182691	0.974511	-4.56877
FAM114A2	0.0904317	4.65446	1.33941	0.182765	0.974511	-4.56898
TRIM9	-0.103796	4.86325	-1.33913	0.182857	0.974511	-4.56924
OGG1	-0.0757456	4.65602	-1.3384	0.183093	0.974511	-4.56991
MFAP4	0.0783164	4.60049	1.33829	0.18313	0.974511	-4.57002
2023-09-02	0.110448	6.93824	1.33827	0.183137	0.974511	-4.57004
SALL2	0.0719127	4.58816	1.33824	0.183146	0.974511	-4.57007
TMEM60	-0.114336	5.5422	-1.33807	0.183203	0.974511	-4.57023
LOC728181	0.186988	5.32103	1.33739	0.183422	0.974511	-4.57085
ADD1	0.118841	7.14668	1.33737	0.183429	0.974511	-4.57087
ATAD1	-0.0934593	4.84723	-1.33723	0.183475	0.974511	-4.571
LOC400464	-0.0554243	4.54284	-1.33712	0.183509	0.974511	-4.5711
[truncated: 8,707 more rows]

## Sheet: S4 - DGE for TB w in TST Conv
Table S4: The DGE results within children who had TST conversion before 36 months of age and between those who were diagnosed with active TB disease before 5 years of age and those who were not diagnosed before 5 years of age
Gene	logFC	AveExpr	t	P.Value	adj.P.Val	B
PARP1	0.609899	5.89641	4.50061	0.000132192	0.92447	-1.72691
WDR4	0.30424	4.76691	3.72381	0.000986495	0.92447	-2.44556
KLRD1	-0.675799	5.08152	-3.69394	0.00106461	0.92447	-2.47391
YY1	0.425691	7.1014	3.66345	0.00115057	0.92447	-2.50287
BCL11A	0.657892	5.58541	3.58687	0.00139751	0.92447	-2.57572
N4BP2L1	0.26895	4.73032	3.53696	0.00158557	0.92447	-2.62328
RPL36AL	-0.32827	9.50555	-3.5321	0.00160515	0.92447	-2.62791
NCOA3	0.294945	5.65147	3.52496	0.00163431	0.92447	-2.63471
LOC100131989	0.67129	6.25668	3.47543	0.00185152	0.92447	-2.68195
FCRLA	0.61236	5.1761	3.44209	0.00201331	0.92447	-2.71378
KLF12	0.302143	4.73152	3.43749	0.00203669	0.92447	-2.71817
SEC61A1	0.362719	5.64524	3.40757	0.00219524	0.92447	-2.74673
MYO9B	0.390031	5.02829	3.31806	0.00274446	0.92447	-2.83218
TUBB1	0.776646	7.78821	3.27939	0.00302095	0.92447	-2.86908
MAPK1	-0.332742	6.53803	-3.25891	0.00317803	0.92447	-2.88861
TMEM77	0.22703	4.61985	3.2557	0.00320336	0.92447	-2.89167
LOC100132717	-0.365505	5.17248	-3.25129	0.00323852	0.92447	-2.89588
BIRC3	0.620874	6.54858	3.20828	0.00360106	0.92447	-2.93688
EWSR1	0.275099	5.65617	3.20239	0.00365366	0.92447	-2.94249
MGEA5	0.476811	7.90365	3.18879	0.0037779	0.92447	-2.95544
C18orf10	-0.642211	7.50007	-3.16716	0.00398407	0.92447	-2.97604
GGA2	0.20755	4.54577	3.15613	0.00409328	0.92447	-2.98653
LOC92755	-0.276871	4.85005	-3.14668	0.00418904	0.92447	-2.99551
C2orf25	-0.376508	7.11252	-3.136	0.00429997	0.92447	-3.00567
ARHGEF7	0.420932	5.38769	3.12242	0.00444509	0.92447	-3.01858
NARS	0.3971	6.5463	3.11888	0.00448369	0.92447	-3.02194
LOC728014	0.31317	4.77978	3.10739	0.00461125	0.92447	-3.03286
SH3BGRL3	-0.505832	8.77859	-3.09796	0.00471849	0.92447	-3.04182
TRIM38	0.383901	4.81573	3.09059	0.00480389	0.92447	-3.04881
DIS3L	0.457	5.07912	3.08701	0.00484603	0.92447	-3.05221
LOC644423	-0.274105	4.62142	-3.02252	0.00566657	0.92447	-3.11331
ZNF700	0.235849	5.05727	3.01227	0.00580868	0.92447	-3.12301
LYSMD4	0.235284	4.61088	3.01101	0.00582639	0.92447	-3.1242
LEP	0.573039	5.3518	3.00165	0.00595948	0.92447	-3.13305
KIR2DL4	-0.305494	4.81471	-2.99629	0.00603706	0.92447	-3.13812
BRD9	0.422588	5.66291	2.99372	0.00607458	0.92447	-3.14054
NUP160	0.224749	4.84273	2.98629	0.00618425	0.92447	-3.14756
ESYT1	0.469958	5.73882	2.98171	0.00625275	0.92447	-3.15188
DNAJA2	0.337182	7.44593	2.97336	0.00637968	0.92447	-3.15976
ACVR1	0.244991	4.57266	2.97042	0.00642491	0.92447	-3.16253
LOC646936	0.601844	5.59221	2.95854	0.00661095	0.92447	-3.17374
KTELC1	0.308731	5.20244	2.9402	0.00690809	0.92447	-3.19101
LOC100134053	0.597951	6.00703	2.93919	0.00692486	0.92447	-3.19197
FBXL10	0.410688	5.59943	2.93705	0.00696033	0.92447	-3.19398
FGFBP2	-0.827391	5.29236	-2.93035	0.00707285	0.92447	-3.20028
C1orf41	-0.362749	5.01283	-2.925	0.00716408	0.92447	-3.20532
DENR	0.401323	6.2372	2.92181	0.00721885	0.92447	-3.20832
KIAA1267	0.216216	5.96291	2.90826	0.0074562	0.92447	-3.22105
CNOT1	0.388568	6.00589	2.90138	0.00757971	0.92447	-3.22752
MCART1	0.735833	8.28656	2.88952	0.0077969	0.92447	-3.23865
ATP5J	-0.31199	7.81085	-2.88548	0.00787216	0.92447	-3.24243
CD79B	0.485409	5.60223	2.88331	0.0079129	0.92447	-3.24447
FAM21D	0.33327	5.14606	2.86989	0.00816953	0.92447	-3.25705
RNGTT	0.453518	5.69068	2.86963	0.00817452	0.92447	-3.25729
TRAF5	0.272472	4.73169	2.86354	0.00829349	0.92447	-3.26299
HOPX	-0.750571	6.11619	-2.83985	0.00877252	0.92447	-3.28516
SDPR	1.00185	7.31861	2.83568	0.00885946	0.92447	-3.28905
ATP6V0A2	0.233049	4.6972	2.83239	0.00892856	0.92447	-3.29212
GRINA	-0.601558	7.87959	-2.82024	0.00918853	0.92447	-3.30346
MFSD11	0.43022	5.64789	2.81668	0.00926617	0.92447	-3.30679
LOC642755	-0.26611	5.56471	-2.81495	0.00930411	0.92447	-3.3084
QARS	0.318428	7.56672	2.81171	0.0093753	0.92447	-3.31142
LOC648390	-0.262361	12.8149	-2.79691	0.00970809	0.92447	-3.32521
LOC728006	0.30992	4.84596	2.79525	0.00974606	0.92447	-3.32676
LOC653829	0.372339	5.04043	2.79391	0.00977682	0.92447	-3.328
SNAPC1	0.517673	5.31271	2.79032	0.00985966	0.92447	-3.33134
ADARB1	0.269285	4.82395	2.7851	0.00998146	0.92447	-3.3362
SULT1A2	-0.410323	5.13578	-2.78312	0.0100278	0.92447	-3.33804
PRDX3	-0.350679	6.18217	-2.78227	0.0100478	0.92447	-3.33883
VPREB3	0.536911	5.12829	2.78071	0.0100848	0.92447	-3.34028
LOC339192	0.311778	4.74221	2.77913	0.0101222	0.92447	-3.34175
PNPLA7	0.265976	5.08438	2.77905	0.0101241	0.92447	-3.34182
POLR2F	-0.301023	6.10312	-2.77358	0.0102551	0.92447	-3.34691
LOC100132323	0.233783	4.74677	2.77018	0.010337	0.92447	-3.35006
LOC100129502	0.629288	6.76731	2.76998	0.0103419	0.92447	-3.35025
ZFYVE20	0.265807	5.04499	2.76905	0.0103645	0.92447	-3.35112
MBNL1	0.299817	7.33072	2.75724	0.0106553	0.92447	-3.36208
HSPA9	0.370155	5.81061	2.75654	0.0106727	0.92447	-3.36272
RAB5C	-0.389953	5.38746	-2.75423	0.0107305	0.92447	-3.36486
LOC100132585	0.688816	7.35105	2.75155	0.010798	0.92447	-3.36735
LOC646996	0.582567	7.44092	2.7501	0.0108348	0.92447	-3.3687
ASXL1	0.33185	5.33949	2.74758	0.0108988	0.92447	-3.37103
STX6	0.229785	5.12081	2.74269	0.011024	0.92447	-3.37556
LOC644863	-0.378712	8.15334	-2.74056	0.011079	0.92447	-3.37753
HACL1	0.219724	4.80558	2.73344	0.0112646	0.92447	-3.38412
MPPE1	0.23554	5.01233	2.73246	0.0112905	0.92447	-3.38503
KRT73	0.191146	4.72738	2.73174	0.0113094	0.92447	-3.38569
LOC653377	-0.470202	6.63712	-2.73008	0.0113533	0.92447	-3.38723
TRIB2	0.379752	5.11026	2.72659	0.0114461	0.92447	-3.39046
IFI6	-0.447434	6.54554	-2.7265	0.0114486	0.92447	-3.39055
TMEM111	-0.321199	11.2299	-2.72539	0.0114781	0.92447	-3.39157
LOC650128	0.306496	4.72618	2.72345	0.0115302	0.92447	-3.39337
RFP	0.242856	4.6803	2.71326	0.0118068	0.92447	-3.40277
LOC648921	0.528489	6.36957	2.70552	0.0120215	0.92447	-3.40992
VPS41	0.440593	5.801	2.70375	0.0120709	0.92447	-3.41155
IFITM2	-0.599419	11.3783	-2.69303	0.012375	0.92447	-3.42143
LOC100134868	0.555763	6.1459	2.69223	0.0123981	0.92447	-3.42218
PDZK1IP1	-0.840922	6.68923	-2.69168	0.012414	0.92447	-3.42268
LOC641768	0.840122	8.32684	2.69167	0.0124141	0.92447	-3.42269
CD1D	0.380351	5.25557	2.68493	0.0126098	0.92447	-3.4289
SLC2A6	0.301781	4.86175	2.68452	0.0126218	0.92447	-3.42928
CSTB	-0.570121	7.78647	-2.68417	0.012632	0.92447	-3.4296
CMPK1	0.312332	6.49718	2.68125	0.0127178	0.92447	-3.43229
ZNF581	0.424421	5.92249	2.67838	0.0128024	0.92447	-3.43492
CLIC3	-0.565782	5.15509	-2.67815	0.0128093	0.92447	-3.43514
LOC286208	0.273244	4.80865	2.6733	0.0129538	0.92447	-3.43959
IGLL1	0.499191	6.83188	2.67272	0.0129712	0.92447	-3.44013
GNA12	-0.369233	5.02713	-2.67251	0.0129777	0.92447	-3.44032
LOC645094	-0.215018	4.76866	-2.66917	0.013078	0.92447	-3.44339
C5orf4	-0.491566	6.18169	-2.66809	0.0131109	0.92447	-3.44438
DAP	-0.476284	5.98043	-2.66506	0.0132029	0.92447	-3.44716
CUL4A	0.357339	6.58533	2.66191	0.0132994	0.92447	-3.45006
DYNLT1	-0.400848	6.81855	-2.66079	0.0133337	0.92447	-3.45108
PPM1K	0.39404	5.19397	2.65622	0.0134751	0.92447	-3.45528
LOC389765	0.520782	5.84216	2.65211	0.0136035	0.92447	-3.45905
C10orf78	-0.284915	4.80046	-2.64763	0.0137449	0.92447	-3.46316
RIPK1	0.238797	4.68748	2.64549	0.0138127	0.92447	-3.46512
CCDC125	0.592427	7.06919	2.64354	0.0138748	0.92447	-3.4669
GSTM1	-0.204081	4.59415	-2.64235	0.0139129	0.92447	-3.46799
RDH11	0.196305	5.56839	2.63897	0.0140217	0.92447	-3.47109
HMOX1	-0.22385	4.6705	-2.63766	0.014064	0.92447	-3.47229
C4orf34	0.344592	6.37707	2.63474	0.0141588	0.92447	-3.47496
CTXN1	-0.167209	4.65479	-2.63424	0.0141752	0.92447	-3.47542
UBE4A	0.283607	5.00768	2.62694	0.0144151	0.92447	-3.4821
PARP8	-0.345995	5.57281	-2.62676	0.0144211	0.92447	-3.48226
LOC650646	0.823066	10.3272	2.6266	0.0144261	0.92447	-3.4824
CCDC34	-0.315588	5.5094	-2.62262	0.0145586	0.92447	-3.48604
WDR45	-0.409345	6.26098	-2.6214	0.0145996	0.92447	-3.48716
FCAR	-0.34199	4.75725	-2.61969	0.0146568	0.92447	-3.48872
ZFP91	0.424319	5.98438	2.61854	0.0146958	0.92447	-3.48977
PQLC1	-0.985992	8.30629	-2.61644	0.0147668	0.92447	-3.49169
ZFP36L2	-0.352225	6.06571	-2.61581	0.0147879	0.92447	-3.49226
LOC100130561	-0.562058	5.94271	-2.61571	0.0147915	0.92447	-3.49236
TMEM194A	0.187975	4.61493	2.61288	0.0148878	0.92447	-3.49494
TTC15	0.314324	4.95411	2.61211	0.014914	0.92447	-3.49564
FLJ46309	0.543359	9.2074	2.61004	0.014985	0.92447	-3.49753
DAPP1	0.292106	6.97976	2.60359	0.0152078	0.92447	-3.50341
CRCP	0.40187	6.67912	2.60208	0.0152604	0.92447	-3.50478
KIR2DL3	-0.498028	4.9365	-2.59627	0.0154648	0.92447	-3.51008
LOC643882	0.183708	4.56743	2.59374	0.0155543	0.92447	-3.51238
LOC653663	0.192973	4.5476	2.59067	0.0156638	0.92447	-3.51517
MOAP1	0.260964	5.08911	2.5889	0.0157276	0.92447	-3.51679
SRRM1	0.313636	6.66755	2.58853	0.0157408	0.92447	-3.51713
MAN2A1	0.40561	5.04017	2.58403	0.0159032	0.92447	-3.52121
LOC100134159	0.644262	8.94135	2.58244	0.0159609	0.92447	-3.52266
CYCSL1	0.262597	5.09409	2.58158	0.0159923	0.92447	-3.52344
KRT10	-0.384598	5.29499	-2.57451	0.0162524	0.92447	-3.52987
PRKCA	0.20498	4.8367	2.57412	0.0162669	0.92447	-3.53022
LOC90586	0.601838	8.28785	2.57324	0.0162995	0.92447	-3.53102
LOC100128460	0.198921	4.56936	2.573	0.0163082	0.92447	-3.53123
GIT2	-0.186692	4.58894	-2.57269	0.01632	0.92447	-3.53152
ARHGEF6	0.293096	6.65845	2.57027	0.01641	0.92447	-3.53371
KBTBD8	0.211761	4.65547	2.56651	0.0165512	0.92447	-3.53713
UBTD1	-0.173164	4.55126	-2.56202	0.0167211	0.92447	-3.5412
LOC100190938	0.462886	10.5437	2.55912	0.0168316	0.92447	-3.54382
UBE2L6	-0.300938	6.19031	-2.55221	0.017098	0.92447	-3.55008
VPS36	0.533735	5.7054	2.55011	0.0171799	0.92447	-3.55199
CHCHD7	-0.231036	5.13116	-2.55006	0.0171817	0.92447	-3.55203
PLXNB2	0.275857	4.89596	2.54992	0.0171871	0.92447	-3.55215
C10orf58	0.627655	9.33685	2.5495	0.0172036	0.92447	-3.55254
RHBDL2	0.290676	5.27428	2.54619	0.0173334	0.92447	-3.55553
TRIM58	-0.849025	7.9496	-2.54565	0.0173546	0.92447	-3.55602
NLRP8	0.648848	7.23467	2.54164	0.0175132	0.92447	-3.55965
DCAF10	0.32865	4.9459	2.54037	0.0175638	0.92447	-3.5608
MAP3K1	0.570677	7.888	2.53938	0.0176029	0.92447	-3.56168
EZR	0.388705	7.39006	2.53889	0.0176227	0.92447	-3.56213
LOC100129566	-0.279197	5.03	-2.53746	0.0176799	0.92447	-3.56343
FBXO7	-1.13562	8.32868	-2.53445	0.0178008	0.92447	-3.56614
FAM73A	0.548915	6.89271	2.53426	0.0178085	0.92447	-3.56631
LOC728823	0.830124	7.5611	2.53202	0.0178988	0.92447	-3.56833
NONO	0.177754	5.85908	2.53194	0.017902	0.92447	-3.5684
RPS26P10	0.371439	4.88079	2.52764	0.0180773	0.92447	-3.57229
LOC402175	-0.3607	7.29833	-2.52338	0.0182521	0.92447	-3.57613
VNN2	-0.732719	7.65537	-2.52012	0.0183873	0.92447	-3.57907
RPS26L	0.904728	9.15152	2.51837	0.0184599	0.92447	-3.58064
LOC646916	0.182713	4.61531	2.51834	0.0184611	0.92447	-3.58067
CES3	-0.469705	5.10556	-2.51777	0.018485	0.92447	-3.58119
LRRCC1	-0.324078	5.06319	-2.51637	0.0185433	0.92447	-3.58244
SRP14	-0.305455	7.29047	-2.51106	0.0187671	0.92447	-3.58723
LOC202781	0.542083	7.78304	2.51079	0.0187783	0.92447	-3.58747
UBA7	0.425564	5.36061	2.50896	0.0188562	0.92447	-3.58912
PTS	-0.230756	5.45574	-2.5087	0.0188671	0.92447	-3.58935
IGF2BP3	0.257025	4.77327	2.50447	0.0190479	0.92447	-3.59315
LOC100133772	0.363631	9.04515	2.50408	0.0190648	0.92447	-3.59351
MRP63	0.336477	5.03284	2.5037	0.019081	0.92447	-3.59384
LOC100133177	0.595435	10.3175	2.50245	0.019135	0.92447	-3.59497
DTWD2	0.533557	7.57423	2.49891	0.0192878	0.92447	-3.59815
SLTM	0.33959	5.46536	2.49877	0.0192942	0.92447	-3.59828
DHRS13	-0.399317	5.25068	-2.49777	0.0193374	0.92447	-3.59917
ACRC	0.189704	4.55533	2.4975	0.0193493	0.92447	-3.59942
NUP133	0.266921	5.03448	2.49585	0.019421	0.92447	-3.60089
LOC100130168	0.656252	9.49865	2.49113	0.0196284	0.92447	-3.60513
GSTTP2	0.323707	4.97675	2.49107	0.0196311	0.92447	-3.60519
LOC648099	0.30846	4.87315	2.49103	0.0196326	0.92447	-3.60522
PCYOX1L	0.126508	4.49266	2.49044	0.019659	0.92447	-3.60575
ICOS	0.409484	5.39975	2.49002	0.0196774	0.92447	-3.60613
SLC5A8	0.216518	4.74355	2.48254	0.0200107	0.92447	-3.61283
FAM108B1	0.206302	4.58224	2.48226	0.0200235	0.92447	-3.61309
IER3	-0.41044	5.38726	-2.48193	0.0200384	0.92447	-3.61338
LOC731789	0.335186	4.95679	2.48117	0.0200724	0.92447	-3.61406
KIAA0196	0.237846	4.84206	2.48028	0.0201127	0.92447	-3.61486
KIAA1751	0.624512	7.70469	2.47969	0.0201391	0.92447	-3.61538
ZNF738	0.500251	8.55307	2.47673	0.0202737	0.92447	-3.61804
LOC100131686	-0.206972	4.6882	-2.47538	0.0203351	0.92447	-3.61925
NOP14	0.218922	4.77186	2.47018	0.0205732	0.92447	-3.62389
CAPRIN1	0.203771	4.61549	2.46651	0.020743	0.92447	-3.62717
RBM15	0.224849	4.85675	2.46478	0.0208236	0.92447	-3.62872
LCOR	0.307483	5.14795	2.46354	0.0208814	0.92447	-3.62983
PNKD	-0.719488	5.5231	-2.46218	0.0209453	0.92447	-3.63105
LDHC	0.18783	4.54054	2.46164	0.0209706	0.92447	-3.63153
DUSP6	0.417223	7.16887	2.45891	0.021099	0.92447	-3.63397
ACADM	0.371087	5.5772	2.45804	0.0211399	0.92447	-3.63474
CUL5	0.24233	4.88755	2.45712	0.0211834	0.92447	-3.63556
LOC653438	-0.298083	5.15062	-2.45623	0.0212257	0.92447	-3.63636
PTP4A2	0.446967	5.91978	2.45623	0.0212258	0.92447	-3.63636
GRWD1	0.21872	4.67514	2.45593	0.02124	0.92447	-3.63663
MBNL2	0.245097	4.83713	2.45572	0.0212501	0.92447	-3.63682
LRRC29	-0.178771	4.68156	-2.45382	0.0213401	0.92447	-3.6385
LOC730993	0.374829	5.00028	2.4529	0.021384	0.92447	-3.63932
LOC648868	-0.240615	4.59766	-2.45191	0.0214316	0.92447	-3.64021
LOC286512	0.464328	7.20304	2.45042	0.0215029	0.92447	-3.64154
GGPS1	-0.301249	5.79055	-2.4502	0.0215134	0.92447	-3.64173
LOC100127975	0.309876	6.55472	2.44767	0.0216352	0.92447	-3.64399
TMEM106A	0.451493	5.55066	2.44522	0.021754	0.92447	-3.64617
CCL4L2	-0.687461	5.7315	-2.4452	0.0217546	0.92447	-3.64619
LOC653489	0.670812	7.79774	2.4441	0.0218084	0.92447	-3.64717
FLJ36131	0.574922	7.23542	2.44273	0.0218751	0.92447	-3.64839
NAMPT	-0.73191	6.55497	-2.44142	0.0219392	0.92447	-3.64956
STAT2	0.437266	6.49677	2.44121	0.0219493	0.92447	-3.64974
LOC647104	0.204032	4.90572	2.44072	0.0219733	0.92447	-3.65018
VWCE	-0.587725	5.59746	-2.44039	0.0219894	0.92447	-3.65047
DNAH1	0.182123	4.61898	2.43938	0.0220388	0.92447	-3.65137
COX19	0.378445	5.47112	2.43861	0.022077	0.92447	-3.65206
LOC651143	-0.318324	5.07274	-2.43231	0.0223886	0.92447	-3.65765
C8orf37	0.595877	9.21942	2.4318	0.0224143	0.92447	-3.65811
DUSP2	-0.188183	4.83148	-2.4303	0.0224891	0.92447	-3.65944
HDGF	-0.414827	7.34417	-2.42798	0.0226055	0.92447	-3.6615
SYAP1	0.300004	5.31844	2.42535	0.0227377	0.92447	-3.66383
NKG7	-0.658215	8.4061	-2.42244	0.0228857	0.92447	-3.66642
LRRC37B2	0.598515	8.36646	2.41767	0.0231292	0.92447	-3.67065
SFRS7	0.251834	5.29289	2.41593	0.0232189	0.92447	-3.6722
ZNF486	0.647031	9.13471	2.41538	0.0232469	0.92447	-3.67268
PPBP	0.778968	9.3983	2.4149	0.0232718	0.92447	-3.67311
GNG10	-0.475737	6.57784	-2.4143	0.0233029	0.92447	-3.67364
LOC100132727	0.633245	8.29683	2.41369	0.0233343	0.92447	-3.67418
PDE5A	0.213114	4.63429	2.4133	0.0233548	0.92447	-3.67453
RPS24	-0.14709	8.58763	-2.41254	0.0233938	0.92447	-3.67519
DHFRL1	0.150695	4.51319	2.41042	0.0235042	0.92447	-3.67707
MAPKAP1	-0.178814	4.64048	-2.40955	0.0235495	0.92447	-3.67784
HDDC3	-0.26214	5.62564	-2.40949	0.023553	0.92447	-3.6779
ACAD11	0.190292	4.58564	2.40861	0.0235989	0.92447	-3.67868
GRIPAP1	0.267632	6.66179	2.4081	0.0236253	0.92447	-3.67913
ALDOA	-0.324677	6.7394	-2.40692	0.0236872	0.92447	-3.68017
ZFP36	-0.72899	7.72258	-2.40098	0.0240008	0.92447	-3.68542
ZNF786	0.586273	6.25207	2.39975	0.0240664	0.92447	-3.68651
PAN2	0.163555	4.60526	2.39918	0.0240965	0.92447	-3.68701
MBD4	0.509354	6.91739	2.39911	0.0241003	0.92447	-3.68708
LOC100132391	0.543454	8.52934	2.39888	0.0241125	0.92447	-3.68728
IFIT1	-0.483183	5.17168	-2.39404	0.0243719	0.92447	-3.69155
2023-09-02	0.250842	6.84041	2.39377	0.0243867	0.92447	-3.6918
LOC255167	0.448233	9.02479	2.39267	0.0244458	0.92447	-3.69276
ZMYND11	0.478883	6.1873	2.39254	0.0244532	0.92447	-3.69288
WBSCR22	0.182385	4.63591	2.39155	0.0245068	0.92447	-3.69376
LOC440093	-0.473167	7.19792	-2.39063	0.0245567	0.92447	-3.69457
LOC645452	0.661917	8.8947	2.39053	0.0245619	0.92447	-3.69466
KATNB1	-0.203847	4.88225	-2.38962	0.0246115	0.92447	-3.69546
PLA2G2D	0.369249	5.18653	2.38907	0.024641	0.92447	-3.69594
LOC642103	-0.434651	5.06255	-2.38843	0.0246759	0.92447	-3.69651
PCSK1N	-0.223586	4.65545	-2.38699	0.0247544	0.92447	-3.69777
GZMB	-0.850423	5.94291	-2.38595	0.0248113	0.92447	-3.69869
LOC644928	0.777504	8.21177	2.38476	0.0248766	0.92447	-3.69974
IL11RA	0.51793	6.02746	2.3843	0.0249022	0.92447	-3.70015
TACC3	0.33565	5.00784	2.3831	0.024968	0.92447	-3.70121
HSPA1B	-0.487801	5.45136	-2.38276	0.0249869	0.92447	-3.70151
LOC100128084	0.548958	9.30481	2.38033	0.025121	0.92447	-3.70365
C5orf28	0.593788	8.08679	2.37832	0.0252324	0.92447	-3.70541
TMEM33	0.168426	4.52963	2.37801	0.0252501	0.92447	-3.70569
TBC1D2B	0.217967	4.73271	2.37659	0.0253289	0.92447	-3.70694
LOC644153	0.151931	4.58624	2.37552	0.025389	0.92447	-3.70788
PTBP1	0.349312	7.54338	2.37312	0.0255236	0.92447	-3.71
WBP5	-0.217689	4.75155	-2.37227	0.0255712	0.92447	-3.71074
PRG2	-0.521232	4.92417	-2.37147	0.0256161	0.92447	-3.71144
EIF3A	0.538755	6.11932	2.37075	0.0256571	0.92447	-3.71208
HSD17B7	0.535701	8.39313	2.36811	0.0258062	0.92447	-3.71439
WDR6	0.432236	5.73712	2.36739	0.0258475	0.92447	-3.71503
LOC728835	-0.641267	5.48573	-2.36497	0.025985	0.92447	-3.71715
HNRNPU	0.293108	5.93483	2.3624	0.0261323	0.92447	-3.71941
SLC16A12	0.498872	10.1212	2.36127	0.0261972	0.92447	-3.7204
BTBD10	-0.249715	5.15508	-2.35706	0.0264405	0.92447	-3.72409
WDR57	-0.261084	4.84525	-2.35342	0.0266526	0.92447	-3.72729
DNAJC10	0.314661	5.36599	2.34917	0.0269027	0.92447	-3.73102
SAMSN1	-0.360054	4.86564	-2.34616	0.0270805	0.92447	-3.73365
GCNT1	0.132914	4.51631	2.34614	0.0270816	0.92447	-3.73366
ARHGAP21	0.397784	5.30914	2.34388	0.0272161	0.92447	-3.73564
LOC100134537	-0.280565	6.19887	-2.34167	0.0273482	0.92447	-3.73758
DKFZp434K191	0.526507	5.27375	2.33938	0.0274854	0.92447	-3.73958
ANGEL2	0.362934	5.76036	2.33932	0.0274891	0.92447	-3.73963
VPS37A	0.268813	5.03691	2.33437	0.0277883	0.92447	-3.74395
SON	0.12073	4.69324	2.33239	0.0279091	0.92447	-3.74569
ZNF627	0.24196	4.766	2.33099	0.0279946	0.92447	-3.74691
LOC648852	0.532886	6.2382	2.32942	0.0280903	0.92447	-3.74827
MTHFD2	0.125827	4.58734	2.3287	0.0281345	0.92447	-3.7489
LOC100128062	0.662101	8.01107	2.32629	0.0282829	0.92447	-3.751
PTPRO	0.23587	4.72084	2.32538	0.0283392	0.92447	-3.75179
CLPP	0.218305	4.90202	2.32528	0.0283456	0.92447	-3.75188
LOC399744	-0.288106	5.62823	-2.32517	0.0283523	0.92447	-3.75198
DDX46	0.225411	4.75854	2.32435	0.0284031	0.92447	-3.75269
HIST1H2BD	-0.374637	5.80823	-2.32398	0.0284263	0.92447	-3.75302
APOBEC3G	-0.239939	4.93519	-2.31824	0.0287841	0.92447	-3.75802
PDPK1	0.389311	5.59919	2.31817	0.0287883	0.92447	-3.75807
GFM1	0.286276	4.93608	2.31728	0.0288444	0.92447	-3.75885
LOC645609	-0.363595	5.80304	-2.31634	0.0289036	0.92447	-3.75967
FAM156B	0.248374	4.98415	2.31399	0.0290522	0.92447	-3.76172
CATSPER2	0.54005	8.06864	2.31385	0.0290607	0.92447	-3.76184
PPM1F	0.465684	6.31587	2.3137	0.02907	0.92447	-3.76196
LOC100130707	-0.290223	4.91332	-2.31119	0.0292297	0.92447	-3.76415
ANKRD46	0.192145	4.6636	2.31118	0.0292299	0.92447	-3.76416
FKBP5	-0.411312	7.12049	-2.30952	0.0293359	0.92447	-3.7656
LOC647389	0.352436	5.72477	2.30945	0.0293402	0.92447	-3.76566
RPS6KB1	0.382494	5.48777	2.30938	0.0293449	0.92447	-3.76572
OSBPL1A	-0.179899	4.5574	-2.3091	0.0293626	0.92447	-3.76596
CHPT1	-0.419792	8.88763	-2.30763	0.0294569	0.92447	-3.76724
DCP2	0.305161	6.78111	2.30664	0.0295203	0.92447	-3.7681
ZFR	0.339504	5.61465	2.30641	0.0295349	0.92447	-3.7683
MTX3	0.16792	4.56007	2.30588	0.0295692	0.92447	-3.76876
MFSD1	0.219579	7.3171	2.30461	0.0296511	0.92447	-3.76987
FKTN	0.534732	10.201	2.30448	0.0296596	0.92447	-3.76998
NUP43	0.410491	5.40467	2.30333	0.0297335	0.92447	-3.77098
LOC100130516	0.496054	7.79948	2.30313	0.0297465	0.92447	-3.77115
LOC648980	0.17278	4.59487	2.30283	0.0297656	0.92447	-3.77141
HERC6	0.158569	4.60618	2.3016	0.0298456	0.92447	-3.77248
PFKP	0.236239	4.54734	2.29923	0.0299996	0.92447	-3.77454
PLEKHB1	0.177597	4.54999	2.29831	0.0300594	0.92447	-3.77533
LOC641978	-0.244088	4.81842	-2.29742	0.0301178	0.92447	-3.77611
ABHD2	-0.216194	4.93361	-2.29722	0.030131	0.92447	-3.77628
PSMC1	-0.245581	7.30501	-2.29596	0.0302132	0.92447	-3.77737
UBE2Q2	0.378717	5.47168	2.29518	0.0302644	0.92447	-3.77804
CDAN1	0.470209	10.0608	2.29409	0.0303359	0.92447	-3.77899
CIDECP	-0.178691	4.62175	-2.29382	0.0303541	0.92447	-3.77923
NCK2	0.325537	6.16224	2.28965	0.0306294	0.92447	-3.78283
KIAA1545	0.137684	4.56355	2.28928	0.0306542	0.92447	-3.78316
LOC100130053	0.580966	6.70385	2.28554	0.0309034	0.92447	-3.78639
BLZF1	0.524381	7.42904	2.28431	0.0309861	0.92447	-3.78746
HSPC268	0.443504	6.41304	2.28265	0.0310975	0.92447	-3.78889
FAM102A	0.225979	4.81403	2.2825	0.0311077	0.92447	-3.78902
ZNF792	0.134051	4.50755	2.28234	0.0311186	0.92447	-3.78916
LOC286157	-0.444842	8.31501	-2.2818	0.0311548	0.92447	-3.78962
LOC643668	-0.24852	5.0573	-2.28119	0.0311957	0.92447	-3.79015
LOC728809	0.617994	8.49528	2.2811	0.0312018	0.92447	-3.79023
LRRN3	0.451758	5.99745	2.28071	0.0312283	0.92447	-3.79056
RBM25	0.409548	6.38164	2.28039	0.0312497	0.92447	-3.79084
GLUL	-0.394726	5.81806	-2.27897	0.0313461	0.92447	-3.79207
COX6B1	-0.27551	10.2637	-2.27864	0.0313683	0.92447	-3.79235
HLA-DPB1	0.176755	4.54009	2.2769	0.0314866	0.92447	-3.79385
EPN1	-0.302583	8.08502	-2.27496	0.0316187	0.92447	-3.79553
CCL3L3	-0.4659	4.97777	-2.2725	0.0317876	0.92447	-3.79765
LOC100128353	-0.24976	6.49955	-2.27218	0.0318095	0.92447	-3.79793
SULT1A3	-0.16039	4.80457	-2.27202	0.0318207	0.92447	-3.79807
VCL	0.281451	6.19866	2.27137	0.0318652	0.92447	-3.79863
PPP1CA	-0.23625	5.53108	-2.27093	0.0318957	0.92447	-3.79901
DMC1	0.59361	9.16416	2.27077	0.0319065	0.92447	-3.79914
LOC401098	0.567017	7.10807	2.26998	0.0319609	0.92447	-3.79982
CEPT1	0.297551	5.98753	2.2698	0.0319733	0.92447	-3.79998
CXorf36	-0.391196	4.87566	-2.26973	0.0319785	0.92447	-3.80004
TAX1BP3	0.256483	4.86359	2.26917	0.0320172	0.92447	-3.80053
KLRAQ1	0.323281	5.40186	2.26828	0.0320788	0.92447	-3.80129
HIST3H2A	-0.648927	6.46915	-2.26827	0.0320794	0.92447	-3.8013
FAR1	0.298756	5.3605	2.26757	0.0321275	0.92447	-3.8019
XPNPEP1	0.243973	5.72544	2.2672	0.0321537	0.92447	-3.80223
STX12	0.192019	4.68894	2.26282	0.0324584	0.92447	-3.80599
LOC100130835	0.351943	6.36046	2.26115	0.0325753	0.92447	-3.80743
LOC643357	-0.457524	7.16816	-2.26087	0.0325957	0.92447	-3.80768
CD83	0.143509	4.55952	2.25979	0.0326711	0.92447	-3.8086
GP9	0.682155	6.88686	2.25742	0.0328387	0.92447	-3.81064
IL18	0.464237	10.2018	2.25509	0.0330034	0.92447	-3.81264
PRKCB	0.249174	6.00955	2.25483	0.0330224	0.92447	-3.81287
NME3	0.280787	5.24058	2.25406	0.0330771	0.92447	-3.81353
MMS19L	0.272998	5.12169	2.25396	0.0330838	0.92447	-3.81361
ACP1	-0.499302	8.8687	-2.25366	0.0331054	0.92447	-3.81387
ZNF529	0.281124	4.8222	2.25299	0.033153	0.92447	-3.81444
LOC100130764	0.27031	4.87057	2.25253	0.0331862	0.92447	-3.81484
SHC1	0.373581	5.73318	2.25152	0.033258	0.92447	-3.81571
SETD2	0.187014	5.07506	2.24902	0.0334372	0.92447	-3.81785
LOC644774	-0.439652	5.53649	-2.24755	0.0335432	0.92447	-3.81912
MRPL38	0.157971	4.68652	2.24687	0.033592	0.92447	-3.8197
SRRM2	0.384891	6.41347	2.24625	0.0336374	0.92447	-3.82024
LOC644250	0.557848	7.42351	2.24614	0.0336453	0.92447	-3.82033
HLA-C	-0.559683	5.70145	-2.24594	0.0336594	0.92447	-3.8205
LOC648638	-0.310559	5.41416	-2.24547	0.0336939	0.92447	-3.8209
LRP10	-0.268788	8.66362	-2.24509	0.0337209	0.92447	-3.82122
DOCK8	0.419413	6.71102	2.24378	0.0338158	0.92447	-3.82235
PIP5K2B	0.557207	7.35934	2.24328	0.0338526	0.92447	-3.82278
PRR14	-0.242788	6.69405	-2.24099	0.0340195	0.925245	-3.82474
AIRE	0.520357	9.70616	2.24052	0.0340538	0.925245	-3.82515
MGP	-0.533662	5.09952	-2.23777	0.0342553	0.928362	-3.8275
LOC440157	0.17419	4.5278	2.23261	0.0346363	0.934579	-3.83192
MAGEE1	0.184692	4.6787	2.23064	0.0347829	0.934579	-3.8336
PSMB5	0.300306	5.16071	2.23035	0.0348045	0.934579	-3.83385
ARPC3	-0.419987	9.37439	-2.22903	0.0349029	0.934579	-3.83498
XRN1	0.38423	6.38269	2.22774	0.0349997	0.934579	-3.83608
LOC441377	0.751364	8.26068	2.22762	0.0350085	0.934579	-3.83618
PDIA6	-0.243808	4.68802	-2.2245	0.0352431	0.938126	-3.83885
FAM175A	0.551157	7.80161	2.2235	0.0353188	0.938126	-3.8397
FBXO9	-0.734818	6.32141	-2.219	0.0356601	0.938126	-3.84354
ACER2	0.196157	4.77969	2.21675	0.0358321	0.938126	-3.84546
DOPEY2	0.259241	5.25844	2.21563	0.0359176	0.938126	-3.84641
FASTKD1	0.132242	4.52319	2.21406	0.0360381	0.938126	-3.84775
RPS26P11	0.664108	10.0248	2.21376	0.0360614	0.938126	-3.848
DUXAP3	0.613973	9.05317	2.21342	0.0360876	0.938126	-3.84829
HHEX	0.277816	5.52269	2.21297	0.0361223	0.938126	-3.84868
HSD17B11	-0.430004	6.27821	-2.21267	0.0361454	0.938126	-3.84893
CSK	0.280608	6.74116	2.21217	0.0361839	0.938126	-3.84936
ANKRD30B	0.522626	8.2303	2.21158	0.0362292	0.938126	-3.84986
LOC100128627	0.146198	4.53168	2.21092	0.0362806	0.938126	-3.85042
LOC399942	-0.413251	4.84243	-2.20804	0.0365042	0.9391	-3.85287
PTGDS	-0.331306	4.77195	-2.20438	0.03679	0.9391	-3.85598
GIMAP8	0.311284	6.67958	2.19983	0.0371477	0.9391	-3.85984
SLC2A4RG	-0.130918	4.57463	-2.19968	0.0371601	0.9391	-3.85998
ALPP	0.595526	8.36727	2.19849	0.0372544	0.9391	-3.86099
DCTN4	0.342231	5.69906	2.19724	0.0373533	0.9391	-3.86204
PPA2	0.525575	8.48466	2.1936	0.0376432	0.9391	-3.86513
LOC100129211	0.33103	7.66516	2.19326	0.0376711	0.9391	-3.86542
UBL7	-0.35762	6.15507	-2.19163	0.0378015	0.9391	-3.8668
PRAGMIN	0.32477	5.08679	2.18912	0.0380037	0.9391	-3.86893
SFRS6	0.361257	7.86522	2.18861	0.0380452	0.9391	-3.86936
IBTK	0.239409	4.73379	2.18715	0.0381631	0.9391	-3.8706
C7orf27	0.204151	5.03922	2.18388	0.0384291	0.9391	-3.87337
LOC653874	-0.159984	4.62377	-2.1829	0.0385085	0.9391	-3.87419
PGAM1	-0.289958	4.79439	-2.18212	0.0385728	0.9391	-3.87486
LOC100128505	0.622297	10.6594	2.17911	0.038819	0.9391	-3.87739
LOC400721	0.541439	10.5019	2.17896	0.0388318	0.9391	-3.87752
LOC645447	-0.313558	4.8791	-2.17797	0.0389134	0.9391	-3.87836
SSBP1	-0.251951	6.43224	-2.1779	0.0389186	0.9391	-3.87842
PPP1R11	-0.345262	6.47376	-2.17765	0.0389395	0.9391	-3.87863
SULT1B1	-0.162332	4.63859	-2.17731	0.0389676	0.9391	-3.87892
MYO3B	0.352052	5.12605	2.1767	0.039018	0.9391	-3.87943
IRF8	0.293214	6.26254	2.17439	0.0392096	0.9391	-3.88138
RARS2	-0.167598	4.753	-2.17292	0.0393313	0.9391	-3.88262
PCDHB9	0.378788	4.98334	2.17031	0.0395494	0.9391	-3.88482
LOC646753	0.732457	7.20363	2.16644	0.0398748	0.9391	-3.88809
LOC728937	0.564802	11.5054	2.16637	0.0398806	0.9391	-3.88815
C21orf24	0.399352	9.69936	2.16564	0.0399419	0.9391	-3.88876
ALDH5A1	0.380848	6.12285	2.16485	0.0400085	0.9391	-3.88942
ACO1	0.208717	4.68028	2.16439	0.0400479	0.9391	-3.88982
LOC729090	0.492375	10.4737	2.16295	0.0401691	0.9391	-3.89102
ZNF430	0.255345	7.34695	2.16116	0.0403217	0.9391	-3.89253
N4BP2	0.547158	6.87239	2.16104	0.0403318	0.9391	-3.89263
CDA	-0.391578	6.03128	-2.16094	0.0403405	0.9391	-3.89272
CYP4V2	0.269755	4.77725	2.16027	0.040397	0.9391	-3.89328
NUB1	0.26363	5.7405	2.15966	0.0404491	0.9391	-3.89379
LOC100129650	0.840456	7.88981	2.15867	0.0405339	0.9391	-3.89462
LOC728903	0.298283	8.08749	2.15751	0.0406336	0.9391	-3.8956
DDX27	-0.137293	4.68235	-2.15705	0.0406732	0.9391	-3.89599
LOC400446	0.546997	6.9414	2.15341	0.0409866	0.9391	-3.89905
TOM1L2	-0.222994	4.67231	-2.1525	0.041065	0.9391	-3.89981
SH3YL1	0.198445	4.78874	2.15103	0.0411927	0.9391	-3.90105
LOC100133823	0.617022	5.89952	2.15094	0.0411998	0.9391	-3.90112
2023-09-05	0.627459	9.28749	2.1482	0.0414389	0.9391	-3.90342
LOC92249	0.158483	4.59156	2.14815	0.0414429	0.9391	-3.90346
LOC388796	0.280875	5.02276	2.14572	0.0416557	0.9391	-3.9055
LOC100128510	0.330353	5.95846	2.14491	0.0417265	0.9391	-3.90618
MMD	0.48036	6.71982	2.14338	0.0418612	0.9391	-3.90746
PLXDC1	0.167643	4.58226	2.14291	0.0419027	0.9391	-3.90786
DENND2C	-0.228118	4.74256	-2.14252	0.0419364	0.9391	-3.90818
ZNF682	0.555174	7.84849	2.14158	0.0420201	0.9391	-3.90897
FOXO1	0.349361	5.39695	2.14148	0.0420284	0.9391	-3.90905
HADH	0.252839	4.97153	2.14138	0.0420377	0.9391	-3.90914
TDRD1	0.331471	5.37934	2.13991	0.0421676	0.9391	-3.91037
TMEM14C	-0.520329	7.66307	-2.13982	0.0421752	0.9391	-3.91044
USP12	-0.456469	5.43816	-2.13967	0.0421889	0.9391	-3.91057
RAB3GAP1	0.272507	5.17921	2.13766	0.0423673	0.9391	-3.91225
RAB3GAP2	0.254018	5.0537	2.13676	0.0424476	0.9391	-3.913
LOC730432	0.423589	6.9016	2.13428	0.0426689	0.9391	-3.91507
ARL6IP5	0.27822	8.10804	2.13381	0.0427113	0.9391	-3.91547
CCL3	-0.235634	4.62033	-2.13306	0.0427785	0.9391	-3.9161
RPL5	0.345641	9.21823	2.13244	0.0428339	0.9391	-3.91661
SOCS3	-0.358613	4.86402	-2.13127	0.0429393	0.9391	-3.91759
ST3GAL4	-0.212137	4.62586	-2.13021	0.0430344	0.9391	-3.91847
FAM108A3	-0.224572	4.67003	-2.12908	0.0431374	0.9391	-3.91942
NFKBID	0.204405	4.89445	2.1258	0.0434347	0.9391	-3.92216
LOC146517	0.130236	4.57334	2.12482	0.0435237	0.9391	-3.92297
SLC30A5	0.141637	4.73675	2.1235	0.0436442	0.9391	-3.92407
RNF144A	0.154938	4.70005	2.12147	0.0438305	0.9391	-3.92577
ZNF638	-0.258913	4.96984	-2.12124	0.0438509	0.9391	-3.92595
FOS	-1.12571	5.97666	-2.12115	0.0438594	0.9391	-3.92603
LOC441009	-0.315333	5.11964	-2.12036	0.0439318	0.9391	-3.92669
LOC641844	-0.354461	5.54224	-2.11973	0.0439901	0.9391	-3.92722
RPP40	0.202514	5.24073	2.1158	0.0443534	0.9391	-3.93049
JUNB	-0.436505	5.40831	-2.11559	0.0443724	0.9391	-3.93066
C7orf28A	-0.208914	4.76481	-2.11495	0.0444317	0.9391	-3.93119
FKBP1A	-0.346042	6.05718	-2.11304	0.0446094	0.9391	-3.93278
LOC653884	-0.257087	5.12508	-2.11202	0.0447053	0.9391	-3.93363
LOC100128086	-0.156613	4.67349	-2.11172	0.0447328	0.9391	-3.93388
NBPF8	0.379353	5.6481	2.11086	0.044813	0.9391	-3.93459
USP8	0.145341	4.72652	2.11019	0.0448763	0.9391	-3.93515
GNG11	0.71217	7.52097	2.10992	0.0449012	0.9391	-3.93538
LOC653696	0.160974	4.64637	2.10969	0.0449233	0.9391	-3.93557
PFDN1	-0.22969	5.22874	-2.10924	0.0449648	0.9391	-3.93594
FAM111A	0.25637	5.50218	2.10713	0.0451632	0.9391	-3.93769
BMS1P5	0.388061	9.11862	2.10615	0.0452555	0.9391	-3.9385
LOC644988	-0.331678	5.13312	-2.106	0.0452704	0.9391	-3.93863
FAM38A	0.298378	5.47408	2.10484	0.0453793	0.9391	-3.93959
CEBPD	-0.553731	8.69197	-2.10431	0.0454298	0.9391	-3.94003
C2orf69	0.577703	8.22587	2.104	0.0454592	0.9391	-3.94029
MED30	-0.274375	5.39593	-2.10398	0.0454608	0.9391	-3.9403
LHPP	-0.424076	6.1701	-2.10367	0.0454905	0.9391	-3.94056
IL17RD	0.579716	7.37111	2.10073	0.0457699	0.9391	-3.943
HSF2	0.138362	4.56363	2.09955	0.0458828	0.9391	-3.94398
TM6SF1	-0.253933	4.70904	-2.0977	0.0460603	0.9391	-3.94552
LOC727934	0.131493	4.54065	2.09767	0.0460627	0.9391	-3.94554
RBM14	0.318196	5.28814	2.09732	0.0460966	0.9391	-3.94583
SUZ12	0.298997	7.21836	2.09682	0.0461447	0.9391	-3.94624
KLHDC5	0.192711	4.77934	2.09677	0.0461488	0.9391	-3.94628
C6orf170	0.415751	5.26085	2.09589	0.0462338	0.9391	-3.94701
RAG1AP1	-0.200891	4.85645	-2.09565	0.0462565	0.9391	-3.94721
MGC10997	0.23316	7.83977	2.09538	0.0462825	0.9391	-3.94743
C8orf45	0.459921	9.13024	2.09459	0.0463595	0.9391	-3.94809
SH3BGRL2	0.39583	5.27408	2.09376	0.046439	0.9391	-3.94877
TNFSF15	0.328841	5.47276	2.09356	0.0464588	0.9391	-3.94894
FBXL7	0.232088	4.91675	2.09269	0.0465423	0.9391	-3.94966
LOC646791	-0.339723	5.50025	-2.09269	0.0465426	0.9391	-3.94966
DERL1	0.371379	6.08942	2.09096	0.0467101	0.9391	-3.95109
LOC387825	0.354879	5.84121	2.09	0.0468038	0.9391	-3.95189
TK1	-0.360684	5.16419	-2.08957	0.0468456	0.9391	-3.95224
LILRB1	0.499775	9.56655	2.08896	0.0469046	0.9391	-3.95274
C15orf63	0.516366	7.91827	2.08896	0.0469049	0.9391	-3.95274
ASGR1	0.360414	6.15965	2.08844	0.0469559	0.9391	-3.95318
KLRB1	-0.555403	8.26707	-2.08797	0.0470015	0.9391	-3.95356
CCR6	0.243028	8.19389	2.08719	0.0470777	0.9391	-3.95421
PNPT1	0.492853	9.12544	2.08649	0.0471466	0.9391	-3.95479
PATE2	0.360156	5.03758	2.08621	0.0471734	0.9391	-3.95501
SRGN	-0.64847	10.3217	-2.08554	0.0472388	0.9391	-3.95556
LOC88523	0.280777	6.08123	2.08407	0.0473838	0.9391	-3.95678
ARID4A	0.163321	4.76172	2.08209	0.0475784	0.9391	-3.95841
FAM13B	0.342967	5.84316	2.08102	0.0476846	0.9391	-3.9593
LOC653086	0.548707	8.54727	2.07998	0.0477871	0.9391	-3.96015
MAPBPIP	-0.281585	5.59642	-2.0799	0.0477955	0.9391	-3.96022
LOC100129552	0.425546	5.4274	2.07926	0.0478584	0.9391	-3.96075
LOC100133298	0.322309	4.78326	2.07883	0.047902	0.9391	-3.96111
USP36	0.143104	4.5393	2.07881	0.0479034	0.9391	-3.96112
MRPS18C	-0.248017	6.91965	-2.07631	0.0481524	0.9391	-3.96318
KRTAP4-7	0.16268	4.63869	2.07525	0.0482579	0.9391	-3.96405
IFITM1	-0.392894	9.1078	-2.07489	0.0482944	0.9391	-3.96435
DDX51	0.550172	7.81385	2.07473	0.0483098	0.9391	-3.96448
HIST1H2AC	-0.528937	6.40655	-2.07438	0.0483456	0.9391	-3.96477
RAXL1	0.471437	6.14448	2.07282	0.0485019	0.9391	-3.96605
PFDN2	-0.295459	4.87657	-2.07139	0.0486454	0.9391	-3.96723
LOC401847	0.157965	4.59054	2.07101	0.0486839	0.9391	-3.96754
UFC1	-0.202713	6.87783	-2.06888	0.0488991	0.9391	-3.9693
LOC100133479	0.338081	4.97022	2.0686	0.048927	0.9391	-3.96952
LOC100129094	0.234949	4.93129	2.06758	0.04903	0.9391	-3.97036
IFFO1	0.319699	5.52183	2.06712	0.0490767	0.9391	-3.97074
MGC26356	0.479261	10.5269	2.06709	0.04908	0.9391	-3.97076
TRIM56	0.185732	4.63248	2.06548	0.0492442	0.9391	-3.97209
MIR130A	0.134902	4.53333	2.06441	0.0493533	0.9391	-3.97297
RPS26	0.628774	8.91624	2.06437	0.0493565	0.9391	-3.973
MTF2	0.218093	4.7573	2.0638	0.0494155	0.9391	-3.97347
BCCIP	-0.195092	4.83018	-2.06378	0.0494169	0.9391	-3.97348
SPG21	-0.303765	4.99787	-2.06207	0.0495919	0.9391	-3.97489
KCNH6	0.571094	9.31687	2.0615	0.0496505	0.9391	-3.97536
TPM3	-0.333825	5.60445	-2.06108	0.0496932	0.9391	-3.9757
EID2B	0.425838	8.99147	2.05747	0.0500654	0.9391	-3.97866
SHARPIN	-0.397349	6.41121	-2.05577	0.0502414	0.9391	-3.98006
MUDENG	0.153593	4.63036	2.05403	0.0504213	0.9391	-3.98147
LOC644191	0.326414	7.31222	2.05399	0.0504256	0.9391	-3.98151
NDUFA9	0.176239	4.81558	2.05336	0.0504909	0.9391	-3.98202
FAM108A2	-0.318415	5.0846	-2.05261	0.0505696	0.9391	-3.98264
LOC729603	0.549562	10.1005	2.05219	0.0506132	0.9391	-3.98298
LDB2	-0.238592	5.06154	-2.05138	0.0506976	0.9391	-3.98364
USP5	0.196719	5.00148	2.0505	0.0507901	0.9391	-3.98437
C7orf29	-0.132067	4.55784	-2.05044	0.0507955	0.9391	-3.98441
PHGDH	0.141911	4.6117	2.05026	0.0508145	0.9391	-3.98456
CCDC25	0.168936	4.67969	2.05001	0.050841	0.9391	-3.98477
SSTR2	0.362436	5.84988	2.04873	0.050975	0.9391	-3.98581
LOC642956	-0.151262	4.52824	-2.04792	0.0510606	0.9391	-3.98648
AGPAT3	-0.110968	4.52096	-2.04744	0.0511102	0.9391	-3.98686
CXCL16	-0.24671	5.24914	-2.04657	0.0512021	0.9391	-3.98758
PSMC6	-0.291222	5.96079	-2.04633	0.0512279	0.9391	-3.98778
KIAA1949	-0.329267	7.2311	-2.04548	0.0513168	0.9391	-3.98846
SLC44A4	0.517933	10.0681	2.04436	0.0514354	0.9391	-3.98938
FLJ20489	-0.251346	5.72799	-2.04436	0.051436	0.9391	-3.98939
CAMK2A	-0.361603	5.13551	-2.04356	0.0515208	0.9391	-3.99004
FAM18B	-0.168353	4.79367	-2.04193	0.0516928	0.9391	-3.99136
LOC644934	0.587319	9.17375	2.03927	0.0519767	0.9391	-3.99354
CLEC7A	-0.383369	4.99909	-2.03922	0.0519821	0.9391	-3.99358
GDPD1	0.313507	5.28997	2.03794	0.0521191	0.9391	-3.99462
PTPLB	0.233388	5.13786	2.03738	0.0521782	0.9391	-3.99507
LOC402221	-0.399378	5.81672	-2.03632	0.0522921	0.9391	-3.99594
USO1	0.263882	5.3014	2.03547	0.0523834	0.9391	-3.99663
MAEA	-0.228265	4.65677	-2.03508	0.0524258	0.9391	-3.99695
XRCC6BP1	-0.296808	5.26515	-2.03317	0.0526311	0.9391	-3.9985
GZMH	-0.677285	5.60752	-2.03226	0.0527298	0.9391	-3.99925
IFIT3	-0.159072	4.60926	-2.03205	0.0527523	0.9391	-3.99942
GART	0.228464	4.95584	2.032	0.0527579	0.9391	-3.99946
CD19	0.241457	4.72371	2.03146	0.0528165	0.9391	-3.9999
C9orf80	0.259746	7.1648	2.03133	0.0528305	0.9391	-4
BTF3	-0.311442	11.0791	-2.03085	0.0528821	0.9391	-4.00039
XBP1	-0.442174	6.49087	-2.03066	0.0529033	0.9391	-4.00055
SSBP2	0.148223	5.6861	2.03051	0.0529195	0.9391	-4.00067
NUBPL	0.471254	6.77869	2.02956	0.053023	0.9391	-4.00145
COMT	-0.225095	6.58053	-2.02928	0.0530535	0.9391	-4.00168
KLHL3	0.221632	4.63265	2.02891	0.0530938	0.9391	-4.00198
YARS	0.226779	5.4056	2.02868	0.0531181	0.9391	-4.00216
CA1	-0.554836	11.4176	-2.02794	0.0531991	0.9391	-4.00276
HLA-DOA	0.179463	4.64622	2.02744	0.0532536	0.9391	-4.00317
LOC391334	0.161057	4.89574	2.02517	0.0535014	0.9391	-4.00501
LOC399900	0.49475	9.51716	2.02388	0.0536426	0.9391	-4.00606
ANP32A	-0.20127	4.76865	-2.02294	0.0537463	0.9391	-4.00682
ZNF845	0.168374	4.6748	2.0229	0.053751	0.9391	-4.00686
C7orf38	0.183552	4.69946	2.02288	0.0537527	0.9391	-4.00687
MTMR9	0.238002	4.95994	2.02177	0.053875	0.9391	-4.00777
TRIB3	-0.107599	4.54937	-2.02098	0.0539621	0.9391	-4.00841
PAK4	0.285372	5.04599	2.02081	0.0539814	0.9391	-4.00855
LOC440704	0.420073	6.52021	2.0203	0.0540374	0.9391	-4.00896
PTPLAD2	0.58338	6.44267	2.01947	0.054129	0.9391	-4.00964
IKBIP	-0.147272	4.57865	-2.0167	0.0544366	0.9391	-4.01188
HEPACAM2	-0.464744	5.52227	-2.0164	0.0544702	0.9391	-4.01213
PSG4	-0.383076	4.73412	-2.01278	0.0548741	0.9391	-4.01506
ATG4B	-0.115712	4.49631	-2.01249	0.0549066	0.9391	-4.01529
ZNF223	0.571437	6.69195	2.0096	0.0552312	0.9391	-4.01763
LOC284988	0.217742	4.90946	2.00867	0.0553365	0.9391	-4.01838
LOC100128326	-0.341764	7.35595	-2.0083	0.0553787	0.9391	-4.01869
ZNF652	0.576291	7.64709	2.00811	0.0553992	0.9391	-4.01883
LOC654121	-0.32639	5.65267	-2.00798	0.0554145	0.9391	-4.01894
LOC151162	0.287878	5.263	2.00661	0.055569	0.9391	-4.02005
QRFPR	0.381095	7.53133	2.00613	0.0556239	0.9391	-4.02044
EIF2AK4	0.440071	5.88258	2.00489	0.0557643	0.9391	-4.02144
TICAM2	0.218503	4.79356	2.00402	0.0558631	0.9391	-4.02214
IL8RB	-0.372639	8.70285	-2.00286	0.0559959	0.9391	-4.02308
SOX7	0.202565	4.7777	2.0028	0.0560025	0.9391	-4.02312
TTC3	0.377927	6.20447	2.0024	0.0560483	0.9391	-4.02345
STX5	-0.252421	6.23931	-2.0023	0.0560592	0.9391	-4.02353
RUNX1	0.22623	4.84945	2.00098	0.0562107	0.9391	-4.02459
ETFB	-0.266307	5.44621	-1.9999	0.056334	0.9391	-4.02546
TTC25	-0.478462	6.12682	-1.9996	0.0563682	0.9391	-4.0257
NGRN	-0.256128	5.89967	-1.99943	0.0563881	0.9391	-4.02584
LOC647673	-0.352167	8.52683	-1.99936	0.0563964	0.9391	-4.0259
FLJ10213	0.268273	4.79538	1.99856	0.0564884	0.9391	-4.02655
NPEPPS	0.295889	5.57859	1.99781	0.0565743	0.9391	-4.02715
LOC644642	0.361575	5.57764	1.99653	0.0567222	0.9391	-4.02818
HLA-DMA	0.280755	6.20674	1.99412	0.0570005	0.9391	-4.03012
DEF6	0.214353	5.59617	1.99369	0.0570504	0.9391	-4.03047
ACBD3	0.345348	5.30923	1.99063	0.0574064	0.9391	-4.03293
KIAA1530	0.135451	4.76768	1.99037	0.0574357	0.9391	-4.03314
HPRT1	-0.211187	5.4479	-1.99032	0.0574424	0.9391	-4.03318
IL18RAP	-0.660695	7.05393	-1.98887	0.0576109	0.9391	-4.03434
FLJ40722	0.401985	6.61601	1.98841	0.0576649	0.9391	-4.03471
CIDEB	-0.153216	4.5446	-1.98823	0.0576865	0.9391	-4.03486
HIVEP2	0.184157	4.66019	1.98818	0.0576916	0.9391	-4.0349
PPP1R16B	0.14775	4.67396	1.98621	0.0579228	0.9391	-4.03648
C3orf75	0.137048	4.63115	1.98444	0.0581311	0.9391	-4.0379
FAM89A	-0.26359	4.66845	-1.98389	0.0581969	0.9391	-4.03835
ARHGAP17	0.29997	5.02634	1.98256	0.058354	0.9391	-4.03942
LOC730990	0.479443	6.32816	1.98251	0.058359	0.9391	-4.03945
C21orf7	0.619828	7.56189	1.98024	0.058629	0.9391	-4.04128
GJA5	-0.166923	4.73355	-1.97944	0.0587231	0.9391	-4.04191
PCID2	-0.215922	6.23969	-1.97831	0.0588577	0.9391	-4.04282
ALCAM	0.199563	4.65897	1.97801	0.0588941	0.9391	-4.04306
EFR3A	0.331073	5.66725	1.97764	0.058938	0.9391	-4.04336
UTP11L	-0.1687	4.77518	-1.97756	0.0589472	0.9391	-4.04342
MUT	-0.16902	4.91803	-1.97622	0.0591076	0.9391	-4.04449
NAPA	-0.254536	5.62261	-1.97587	0.0591496	0.9391	-4.04478
LOC652545	0.140333	4.64894	1.97362	0.0594191	0.9391	-4.04657
RAB5A	-0.306408	5.50031	-1.97341	0.0594451	0.9391	-4.04675
FLOT2	-0.284725	8.74039	-1.97205	0.0596082	0.9391	-4.04783
PEX11G	-0.16137	4.69208	-1.97198	0.0596163	0.9391	-4.04789
RUNDC1	0.157931	4.69197	1.97157	0.0596661	0.9391	-4.04822
CHM	0.163148	4.5662	1.97084	0.0597545	0.9391	-4.0488
VARS2	0.172274	4.66506	1.96826	0.060067	0.9391	-4.05086
T-SP1	-0.211076	4.60996	-1.9679	0.0601108	0.9391	-4.05115
YWHAG	0.151674	5.00965	1.96708	0.0602098	0.9391	-4.0518
CXCR4	-0.487131	5.46906	-1.9662	0.0603164	0.9391	-4.0525
LOC641996	-0.269272	5.39878	-1.9648	0.0604879	0.9391	-4.05363
TYMS	-0.248598	4.82361	-1.96452	0.0605213	0.9391	-4.05384
AKAP8	0.180196	4.60679	1.96443	0.0605329	0.9391	-4.05392
AXIN2	0.189305	4.68148	1.96342	0.0606568	0.9391	-4.05473
LRAP	0.353253	9.8583	1.9628	0.0607328	0.9391	-4.05522
DYNC1LI2	0.261889	6.42529	1.96244	0.0607764	0.9391	-4.05551
LOC729466	-0.194371	9.12323	-1.96002	0.0610741	0.9391	-4.05744
ACTG1	-0.315577	9.64042	-1.95947	0.0611414	0.9391	-4.05788
LOC401357	-0.357093	7.32545	-1.95944	0.0611445	0.9391	-4.0579
LFNG	0.178625	5.71793	1.95886	0.0612165	0.9391	-4.05836
USP15	0.239952	6.68115	1.95835	0.0612798	0.9391	-4.05877
P2RY13	-0.400977	6.67076	-1.95768	0.0613619	0.9391	-4.0593
S100A11	-0.547131	7.14044	-1.95717	0.0614259	0.9391	-4.05971
GRAP	0.336384	6.09808	1.95642	0.0615182	0.9391	-4.06031
SNORA11C	-0.214537	4.87691	-1.9559	0.0615827	0.9391	-4.06072
LOC642947	0.526653	10.1289	1.9535	0.0618804	0.9391	-4.06263
ACTR3	0.275663	6.52954	1.95314	0.0619253	0.9391	-4.06291
FPR2	-0.38588	4.95744	-1.95286	0.0619601	0.9391	-4.06313
MAPKAPK2	-0.256863	5.60629	-1.95263	0.0619895	0.9391	-4.06332
AP2A1	-0.345292	5.89685	-1.95254	0.062001	0.9391	-4.06339
SMCR5	0.287895	5.04568	1.95198	0.0620699	0.9391	-4.06383
FAM36A	-0.239778	4.93383	-1.95166	0.0621105	0.9391	-4.06409
LOC653566	-0.222724	5.14832	-1.95098	0.062195	0.9391	-4.06463
CCDC72	-0.232356	9.39739	-1.94928	0.0624089	0.9391	-4.06599
RAB11FIP3	0.137556	4.62629	1.94822	0.062541	0.9391	-4.06682
SIRPG	0.131626	4.55643	1.94748	0.0626352	0.9391	-4.06742
ATG12	0.193723	5.36944	1.94746	0.0626369	0.9391	-4.06743
DPF2	0.191094	5.76674	1.94711	0.0626811	0.9391	-4.06771
PRO1853	0.231308	4.96197	1.94621	0.062795	0.9391	-4.06842
RBPJ	-0.200545	4.72427	-1.94563	0.0628681	0.9391	-4.06888
TBC1D9	0.174647	4.64665	1.94523	0.0629177	0.9391	-4.06919
MNDA	-0.590105	7.48081	-1.94484	0.0629672	0.9391	-4.06951
SYNCRIP	0.175827	4.88021	1.94473	0.0629817	0.9391	-4.0696
GNAS	-0.363106	10.4103	-1.9445	0.0630102	0.9391	-4.06977
FLJ35390	0.495924	8.04782	1.94439	0.0630245	0.9391	-4.06986
MCM8	0.498377	9.2344	1.94396	0.0630784	0.9391	-4.0702
NFKBIA	-0.327443	7.99749	-1.94374	0.0631074	0.9391	-4.07038
C19orf22	-0.575732	11.8601	-1.9427	0.0632389	0.9391	-4.07121
MAD2L1	-0.20359	4.57874	-1.94226	0.063294	0.9391	-4.07155
TDP1	0.384412	7.72523	1.9416	0.0633786	0.9391	-4.07208
F2R	0.235905	12.5657	1.94018	0.0635591	0.9391	-4.0732
ACRBP	0.408578	5.2868	1.93948	0.0636492	0.9391	-4.07376
LEPR	0.438295	6.13927	1.93857	0.0637648	0.9391	-4.07448
PDE4C	0.429904	10.2781	1.93665	0.0640107	0.9391	-4.076
CHD9	0.329452	6.11723	1.93637	0.0640461	0.9391	-4.07621
TRIM52	0.168471	4.60963	1.93618	0.0640707	0.9391	-4.07637
CREB1	0.389379	9.38466	1.93585	0.0641134	0.9391	-4.07663
LGALS9	-0.311933	5.08658	-1.9351	0.0642095	0.9391	-4.07722
EIF3F	0.340502	7.61044	1.93472	0.0642586	0.9391	-4.07752
VCPIP1	0.203508	5.40124	1.93363	0.0643992	0.9391	-4.07839
CHMP5	-0.288956	6.50773	-1.93358	0.0644062	0.9391	-4.07843
SULF2	0.171708	4.73611	1.93298	0.0644824	0.9391	-4.0789
ZNF483	0.408066	7.29237	1.93223	0.0645804	0.9391	-4.07949
FKBP14	0.516608	8.48497	1.93213	0.0645928	0.9391	-4.07957
KIAA1598	0.217885	4.67403	1.93133	0.0646958	0.9391	-4.0802
FLJ44124	0.551813	8.29435	1.92975	0.0649016	0.9391	-4.08145
LOC642333	0.326493	5.89894	1.92851	0.0650626	0.9391	-4.08243
TSPAN5	-0.337985	8.91103	-1.92757	0.0651847	0.9391	-4.08317
LYRM7	0.22213	4.83624	1.92664	0.0653055	0.9391	-4.0839
LOC100130092	-0.145776	4.71271	-1.92629	0.0653519	0.9391	-4.08418
ASB3	0.20133	4.94771	1.92625	0.0653571	0.9391	-4.08421
MBTD1	0.302885	5.31372	1.92616	0.0653684	0.9391	-4.08428
LOC100128098	0.533606	7.65232	1.92613	0.0653732	0.9391	-4.08431
LOC440509	0.13107	4.52706	1.92405	0.0656455	0.9391	-4.08595
FBXL20	-0.190538	4.7577	-1.92396	0.0656573	0.9391	-4.08602
LOC643509	0.410046	10.7634	1.92383	0.0656736	0.9391	-4.08612
STK25	0.186514	5.02268	1.92313	0.0657661	0.9391	-4.08668
PRKAA1	0.250603	5.56723	1.9229	0.0657965	0.9391	-4.08686
LOC730313	0.41548	9.82164	1.92263	0.0658315	0.9391	-4.08707
USP49	0.465698	7.02476	1.92076	0.0660782	0.9391	-4.08854
BCL2L1	-0.500562	9.80809	-1.92012	0.0661625	0.9391	-4.08905
PDCD11	0.130521	4.5504	1.91942	0.066255	0.9391	-4.0896
MTHFS	-0.406865	6.47971	-1.91911	0.0662952	0.9391	-4.08984
THOC4	-0.267458	4.94352	-1.91902	0.0663077	0.9391	-4.08991
APTX	0.123026	4.84763	1.91842	0.0663866	0.9391	-4.09038
GBP5	-0.169727	4.54613	-1.91786	0.0664607	0.9391	-4.09082
RBM4	-0.157341	4.73427	-1.9176	0.0664961	0.9391	-4.09103
LOC723972	-0.121857	4.54258	-1.91717	0.0665523	0.9391	-4.09136
C12orf41	0.228843	5.23442	1.91629	0.066669	0.9391	-4.09205
CDK5RAP3	0.343482	5.84974	1.91616	0.0666864	0.9391	-4.09216
TACSTD2	-0.237833	4.52561	-1.91549	0.0667755	0.9391	-4.09268
CDK5RAP1	0.136432	4.6233	1.91528	0.0668033	0.9391	-4.09285
ZFC3H1	0.185851	4.85745	1.91509	0.0668291	0.9391	-4.093
IL27RA	0.275707	5.86672	1.91279	0.0671365	0.9391	-4.09481
KIAA1618	0.152027	4.56187	1.91216	0.0672208	0.9391	-4.0953
HIATL2	0.465653	8.13065	1.9099	0.0675237	0.9391	-4.09708
LOC727808	0.439293	11.3203	1.90913	0.0676273	0.9391	-4.09768
VIPR1	0.20525	5.23551	1.90833	0.0677357	0.9391	-4.09831
NAPSB	0.253016	5.18336	1.90816	0.0677573	0.9391	-4.09844
PRKY	0.210651	4.69824	1.90789	0.0677943	0.9391	-4.09865
S100A13	-0.250866	5.70368	-1.90608	0.0680394	0.9391	-4.10007
LOC100131718	0.542448	6.22663	1.90604	0.0680439	0.9391	-4.1001
MGC39900	0.135709	4.5856	1.90447	0.0682573	0.9391	-4.10133
FAM98A	0.226808	4.88651	1.90439	0.0682683	0.9391	-4.1014
CYB5R3	-0.349595	7.34253	-1.90405	0.0683134	0.9391	-4.10166
LOC339970	0.258147	4.95011	1.90337	0.0684067	0.9391	-4.1022
GJC1	0.457176	10.6324	1.90281	0.0684825	0.9391	-4.10263
ATF5	-0.236917	4.9413	-1.90088	0.0687462	0.9391	-4.10415
CD69	-0.274826	4.7274	-1.90011	0.0688508	0.9391	-4.10475
LOC645895	0.434677	11.1176	1.8997	0.0689075	0.9391	-4.10507
MRLC2	-0.255583	9.02748	-1.89965	0.0689142	0.9391	-4.10511
XRCC2	0.429695	7.72137	1.89892	0.0690142	0.9391	-4.10568
RAB5B	-0.288845	8.00586	-1.89861	0.0690566	0.9391	-4.10592
LYAR	-0.274018	5.54865	-1.89838	0.0690882	0.9391	-4.1061
MAP2K1IP1	-0.193279	6.7429	-1.89825	0.0691057	0.9391	-4.1062
RORA	-0.215096	4.66116	-1.89701	0.0692756	0.9391	-4.10717
MARK2	-0.111048	4.46977	-1.89671	0.069317	0.9391	-4.1074
AK2	-0.212103	4.93099	-1.89646	0.069351	0.9391	-4.1076
POLR2J4	0.179972	4.71009	1.89646	0.0693512	0.9391	-4.1076
CHD1	0.264507	5.63229	1.89606	0.069407	0.9391	-4.10792
C11orf21	0.130067	4.60443	1.89586	0.0694341	0.9391	-4.10807
CHMP1B	-0.362541	6.09736	-1.89539	0.0694989	0.9391	-4.10844
FAM115A	0.502628	10.7545	1.8951	0.0695391	0.9391	-4.10866
LOC100131971	0.545523	6.32941	1.895	0.0695531	0.9391	-4.10874
GOLGA8B	0.425601	6.032	1.89416	0.069669	0.9391	-4.1094
ECHS1	-0.13516	4.84609	-1.894	0.069691	0.9391	-4.10952
PLAGL2	0.171085	4.68559	1.89123	0.0700742	0.9391	-4.11168
ARRB2	-0.276849	5.61817	-1.89105	0.0700994	0.9391	-4.11182
SDHB	-0.211388	7.88972	-1.89094	0.0701149	0.9391	-4.11191
OSTF1	-0.328958	7.24985	-1.88919	0.0703578	0.9391	-4.11327
LOC652491	0.139468	4.63684	1.88915	0.0703628	0.9391	-4.1133
MGC4677	-0.453601	8.96631	-1.88734	0.0706153	0.9391	-4.11471
LOC651137	-0.149591	4.65651	-1.88725	0.0706278	0.9391	-4.11478
LOC100131096	0.245677	4.97887	1.88673	0.0707019	0.9391	-4.11519
LOC731542	0.420363	10.8025	1.88604	0.0707974	0.9391	-4.11572
LOC100132228	0.1854	4.84471	1.88483	0.070967	0.9391	-4.11667
THEM5	-0.374651	5.36178	-1.88452	0.0710113	0.9391	-4.11691
FLJ43663	-0.117062	4.55246	-1.88446	0.0710187	0.9391	-4.11695
LOC100133233	0.498777	10.2812	1.88435	0.0710353	0.9391	-4.11704
LOC729120	0.453411	6.38008	1.88404	0.0710779	0.9391	-4.11728
GNG5	-0.277209	5.5595	-1.88392	0.0710956	0.9391	-4.11738
PAQR9	-0.181663	4.58459	-1.8838	0.071112	0.9391	-4.11747
BLK	0.12098	4.46643	1.88332	0.0711802	0.9391	-4.11785
NUDT22	-0.178272	4.85271	-1.88286	0.0712448	0.9391	-4.1182
CD79A	0.157058	6.07405	1.88232	0.07132	0.9391	-4.11862
EIF2B1	0.205607	5.16818	1.88117	0.0714821	0.9391	-4.11951
DDX55	0.25179	5.77644	1.88049	0.0715784	0.9391	-4.12004
LOC729905	-0.255453	4.83669	-1.87989	0.0716631	0.9391	-4.12051
ZCWPW1	0.0935029	4.53913	1.87953	0.0717147	0.9391	-4.12079
KIAA0174	0.21809	5.96786	1.87953	0.0717147	0.9391	-4.12079
CDC23	0.184891	4.87146	1.87849	0.071862	0.9391	-4.1216
GNG2	-0.225091	4.82083	-1.87808	0.0719199	0.9391	-4.12191
SIRT7	-0.127565	4.62	-1.87759	0.0719893	0.9391	-4.12229
PTDSS2	0.0988352	4.4771	1.87747	0.0720072	0.9391	-4.12239
HMBS	-0.737863	8.49382	-1.87684	0.0720966	0.9391	-4.12288
ZCCHC10	-0.109071	4.60262	-1.87657	0.0721356	0.9391	-4.12309
LOC728931	0.106847	4.57497	1.87651	0.0721436	0.9391	-4.12314
SNAPC3	0.184918	5.02819	1.87612	0.0721992	0.9391	-4.12344
C6orf1	0.101805	4.5215	1.8759	0.0722306	0.9391	-4.12361
MPL	0.311007	4.93407	1.87586	0.0722355	0.9391	-4.12364
POLR3C	-0.340452	5.81266	-1.87396	0.0725075	0.9391	-4.12511
FTL	-0.228217	12.933	-1.87378	0.0725336	0.9391	-4.12526
FOSB	-0.447469	4.67053	-1.87345	0.0725799	0.9391	-4.12551
LOC401127	0.118266	4.46374	1.87171	0.07283	0.9391	-4.12686
FUCA1	0.427282	5.32349	1.87156	0.0728512	0.9391	-4.12697
OSM	-0.686332	5.17439	-1.86951	0.0731464	0.9391	-4.12856
DPM1	-0.255658	6.07523	-1.86905	0.0732126	0.9391	-4.12892
CAPS2	0.329718	5.32835	1.86721	0.0734779	0.9391	-4.13034
ATP5S	-0.245072	5.41408	-1.86706	0.0734996	0.9391	-4.13046
IL1B	-0.481102	6.34391	-1.86652	0.0735787	0.9391	-4.13088
TPT1	-0.159774	12.1312	-1.86618	0.0736279	0.9391	-4.13114
PTGR2	0.305942	5.33344	1.86593	0.0736638	0.9391	-4.13133
UTP23	0.107645	4.65418	1.8659	0.0736679	0.9391	-4.13136
MAP2K3	-0.536756	6.45717	-1.86559	0.0737132	0.9391	-4.1316
C14orf106	0.33014	6.23774	1.86526	0.0737601	0.9391	-4.13185
ZNF451	0.289337	5.21475	1.86479	0.0738284	0.9391	-4.13221
TESC	-0.337212	10.571	-1.86473	0.073838	0.9391	-4.13226
PINK1	-0.266725	7.67658	-1.86408	0.0739329	0.9391	-4.13277
LOC390466	-0.308017	5.44561	-1.86386	0.0739639	0.9391	-4.13293
PTMS	-0.327986	5.29354	-1.86339	0.0740322	0.9391	-4.13329
ATP6V0C	-0.302778	10.3698	-1.86337	0.0740349	0.9391	-4.13331
LONP2	0.114331	4.55873	1.86334	0.0740402	0.9391	-4.13334
GON4L	0.190252	4.69702	1.86174	0.0742726	0.93943	-4.13457
MPI	-0.119054	4.5318	-1.86088	0.0743992	0.93943	-4.13524
KPNA3	0.234485	4.99192	1.86026	0.0744893	0.93943	-4.13571
LOC730455	-0.393896	7.3967	-1.85977	0.0745617	0.93943	-4.13609
CCDC124	-0.124086	4.57336	-1.85935	0.0746231	0.93943	-4.13642
CXCR5	0.129164	4.63707	1.85919	0.0746462	0.93943	-4.13654
C12orf76	0.154633	4.79372	1.85883	0.0746995	0.93943	-4.13682
HIST2H2AA4	-0.358369	7.92087	-1.85836	0.0747683	0.93943	-4.13718
FLJ12078	0.246782	4.8315	1.85675	0.0750052	0.941026	-4.13842
PSMF1	-0.32185	8.79343	-1.8563	0.0750711	0.941026	-4.13877
SLC4A5	0.49313	6.57144	1.85552	0.0751856	0.941359	-4.13937
BTLA	0.128184	4.65581	1.85484	0.0752861	0.941515	-4.13989
ATP5H	-0.170582	8.00817	-1.85384	0.0754337	0.941649	-4.14066
FKBP15	0.185586	4.62559	1.85312	0.075541	0.941649	-4.14122
CHST2	-0.269599	4.97189	-1.85299	0.0755606	0.941649	-4.14132
EPB41L3	0.122875	4.51788	1.85189	0.0757239	0.942274	-4.14217
ZRANB2	0.35162	6.14943	1.85037	0.0759496	0.942274	-4.14334
LHFP	-0.266487	5.48168	-1.84933	0.0761048	0.942274	-4.14414
C22orf13	-0.381291	8.47622	-1.84904	0.076147	0.942274	-4.14436
PPP2R5B	-0.294902	6.15288	-1.84853	0.0762231	0.942274	-4.14475
RNF122	0.231291	5.00752	1.84825	0.0762652	0.942274	-4.14496
HSPBL2	-0.168255	5.01852	-1.84676	0.0764888	0.942274	-4.14611
CUTL1	-0.115206	4.60567	-1.8466	0.0765127	0.942274	-4.14624
EMD	-0.300085	6.15554	-1.84645	0.0765347	0.942274	-4.14635
ENY2	-0.218096	6.87662	-1.84588	0.0766197	0.942274	-4.14678
PHC2	-0.237155	4.9045	-1.84454	0.0768211	0.942274	-4.14781
ALG13	-0.354325	5.96078	-1.84401	0.0769006	0.942274	-4.14822
LOC646463	-0.568587	7.22472	-1.84384	0.0769261	0.942274	-4.14835
SH2D1B	-0.230133	4.79996	-1.84142	0.0772918	0.942274	-4.15021
DNAJC9	-0.357164	5.12024	-1.84076	0.0773913	0.942274	-4.15072
PIK3CD	0.264067	5.6282	1.83992	0.0775181	0.942274	-4.15136
EEF1AL7	0.37522	9.79697	1.83982	0.0775335	0.942274	-4.15144
CD160	-0.436572	5.30412	-1.83815	0.0777877	0.942274	-4.15272
CDKN2AIPNL	0.465589	9.14716	1.83714	0.0779406	0.942274	-4.15349
LOC100130511	-0.186979	5.0604	-1.83679	0.0779944	0.942274	-4.15376
VPS11	0.163813	4.57706	1.83636	0.0780593	0.942274	-4.15409
SLC31A1	0.221744	4.90097	1.83566	0.078167	0.942274	-4.15463
SNX15	-0.308591	5.14081	-1.83371	0.0784646	0.942274	-4.15612
LOC100128266	-0.313921	6.02553	-1.83322	0.0785394	0.942274	-4.15649
SPTBN2	0.139793	4.58319	1.83256	0.0786409	0.942274	-4.157
CLCN7	0.308035	6.01776	1.8324	0.078665	0.942274	-4.15712
FAM160B2	0.138801	4.68398	1.8315	0.0788032	0.942274	-4.1578
SEC22C	-0.125708	4.7683	-1.83097	0.0788854	0.942274	-4.15821
TRRAP	0.187244	4.92113	1.8289	0.0792033	0.942274	-4.15979
COX10	0.11939	4.61306	1.82882	0.079217	0.942274	-4.15986
LOC100129952	0.223738	5.13909	1.82856	0.0792568	0.942274	-4.16005
AHNAK	0.336225	7.0108	1.82808	0.0793311	0.942274	-4.16042
C5orf5	0.230584	5.28018	1.82567	0.079704	0.942274	-4.16226
PIGQ	-0.267222	6.65068	-1.82542	0.0797433	0.942274	-4.16245
TNFAIP8	-0.292748	5.25824	-1.82519	0.0797787	0.942274	-4.16263
LOC646897	0.111011	4.55857	1.82489	0.0798254	0.942274	-4.16286
HCG2P7	0.415911	9.0804	1.82395	0.0799716	0.942274	-4.16357
LOC643339	-0.126385	4.59625	-1.82367	0.0800154	0.942274	-4.16379
CPNE8	0.125943	4.52111	1.82357	0.0800303	0.942274	-4.16386
ZC3H11B	0.199419	6.03473	1.82337	0.0800621	0.942274	-4.16402
SEL1L3	0.158881	4.70285	1.82281	0.0801488	0.942274	-4.16444
LOC389517	0.404145	10.311	1.82251	0.0801949	0.942274	-4.16466
MED25	-0.298547	7.87763	-1.82211	0.0802587	0.942274	-4.16498
GPR56	-0.428764	5.22214	-1.82165	0.0803295	0.942274	-4.16532
ATP6V0D1	-0.250691	6.19267	-1.82148	0.0803559	0.942274	-4.16545
DCTN6	-0.223938	4.85994	-1.82132	0.0803822	0.942274	-4.16558
LOC728564	0.119978	4.95155	1.8211	0.0804159	0.942274	-4.16574
ZNF557	-0.265095	5.2501	-1.82068	0.080482	0.942274	-4.16606
LOC100133019	0.190849	4.58274	1.81965	0.0806426	0.942274	-4.16684
NPM3	0.18211	4.98632	1.81918	0.0807161	0.942274	-4.1672
CCL3L1	-0.256907	4.76554	-1.81905	0.0807363	0.942274	-4.1673
LOC728138	-0.131991	5.12744	-1.81807	0.0808912	0.942274	-4.16805
LOC100133516	0.45258	7.52888	1.81752	0.0809768	0.942274	-4.16846
SFT2D1	-0.318755	7.00333	-1.81607	0.0812051	0.942274	-4.16957
PPRC1	0.115343	4.47914	1.81518	0.081346	0.942274	-4.17025
LOC643505	0.0965012	4.50686	1.81459	0.081439	0.942274	-4.17069
CLASP1	0.145039	4.75914	1.8142	0.081501	0.942274	-4.17099
MCM5	-0.227552	4.94619	-1.81414	0.0815113	0.942274	-4.17104
ZNF148	0.345568	5.75909	1.81396	0.0815387	0.942274	-4.17117
ANKRD12	0.200715	5.19127	1.81238	0.0817891	0.942274	-4.17237
MAGT1	0.437966	7.78653	1.81164	0.0819064	0.942274	-4.17293
AP2M1	-0.275196	7.35626	-1.81157	0.0819184	0.942274	-4.17299
LOC391825	0.134123	4.70341	1.81013	0.0821476	0.942274	-4.17408
SDHALP1	0.468518	8.39024	1.81002	0.0821645	0.942274	-4.17416
LOC100129362	0.355499	9.4669	1.80894	0.0823363	0.942274	-4.17498
THOC1	0.164806	4.55595	1.8089	0.0823435	0.942274	-4.17501
NDUFB3	-0.251837	8.82136	-1.80869	0.082377	0.942274	-4.17517
LOC730278	-0.536041	8.02623	-1.80831	0.0824381	0.942274	-4.17546
MSRA	-0.284017	4.85456	-1.80828	0.0824418	0.942274	-4.17548
PRR5	-0.376313	6.95657	-1.80753	0.0825621	0.942274	-4.17605
MAP4K2	0.225723	6.05494	1.80672	0.082691	0.942274	-4.17666
HSPC047	0.145876	4.59575	1.80491	0.0829817	0.942274	-4.17803
ZNF407	0.10715	4.54953	1.80481	0.0829979	0.942274	-4.17811
SGSM2	0.306736	5.67421	1.80458	0.0830345	0.942274	-4.17828
ARGLU1	0.382487	7.84414	1.80438	0.0830674	0.942274	-4.17844
GAL	-0.608849	4.92366	-1.80396	0.0831343	0.942274	-4.17875
TMEM50B	0.137046	4.89283	1.80361	0.0831912	0.942274	-4.17902
BTAF1	0.343299	5.49738	1.80167	0.0835037	0.942274	-4.18049
GAB2	-0.194675	5.1141	-1.80105	0.0836041	0.942274	-4.18096
C14orf173	0.308395	4.98128	1.79981	0.0838053	0.942274	-4.1819
LOC644057	0.148911	4.58398	1.79854	0.0840104	0.942274	-4.18285
YIPF1	-0.175401	6.19581	-1.79829	0.0840509	0.942274	-4.18304
MRPL11	0.231092	5.2148	1.79825	0.0840588	0.942274	-4.18308
PPP1CC	0.214726	7.46656	1.79822	0.0840633	0.942274	-4.1831
FAM117B	0.279525	6.07063	1.79762	0.0841601	0.942274	-4.18355
LOC641750	0.119248	4.52049	1.79727	0.0842169	0.942274	-4.18381
ARHGEF18	0.374943	6.71332	1.79722	0.0842248	0.942274	-4.18385
ISG15	-0.405499	5.19375	-1.79634	0.0843692	0.942274	-4.18452
PECR	-0.123495	4.52078	-1.79532	0.0845351	0.942274	-4.18529
LOC100131541	0.295123	4.97514	1.79506	0.0845773	0.942274	-4.18548
ABCG1	0.128707	4.64843	1.79501	0.084586	0.942274	-4.18552
FAM44B	0.183929	4.97672	1.79487	0.0846087	0.942274	-4.18563
HIAT1	-0.161052	4.68229	-1.79446	0.0846758	0.942274	-4.18594
LOC155100	-0.140138	4.62032	-1.79296	0.0849211	0.942274	-4.18707
UBIAD1	0.164356	4.82831	1.79189	0.085096	0.942274	-4.18787
LOC648659	0.25371	4.88458	1.79119	0.0852112	0.942274	-4.1884
PRKAB1	0.217182	4.60864	1.79058	0.0853115	0.942274	-4.18886
LLPH	0.392887	6.17972	1.79002	0.085404	0.942274	-4.18928
SULT1A4	-0.224072	5.3946	-1.78971	0.0854556	0.942274	-4.18952
LOC650298	0.523067	5.86808	1.78929	0.085524	0.942274	-4.18983
ALOX5AP	-0.514202	9.36749	-1.789	0.0855718	0.942274	-4.19005
ACSL4	-0.340291	5.61308	-1.78887	0.0855938	0.942274	-4.19015
TSLP	0.14549	4.56714	1.78837	0.0856758	0.942274	-4.19052
MYH9	0.228075	7.87096	1.78827	0.0856922	0.942274	-4.1906
LOC728653	0.125379	4.59591	1.78812	0.0857171	0.942274	-4.19071
PLCG1	0.304295	5.11855	1.7879	0.0857545	0.942274	-4.19088
CSDA	-0.238828	12.1858	-1.78773	0.0857824	0.942274	-4.19101
LOC100129828	0.137718	4.61994	1.78713	0.0858812	0.942274	-4.19146
ENTPD3	-0.334523	5.45625	-1.78672	0.0859488	0.942274	-4.19176
C9orf30	0.129027	4.70013	1.78663	0.0859634	0.942274	-4.19183
LOC649555	-0.24362	5.02459	-1.78653	0.0859813	0.942274	-4.19191
UQCRB	-0.177183	5.5417	-1.78644	0.0859947	0.942274	-4.19197
C16orf58	-0.293204	5.93742	-1.78582	0.0860977	0.942274	-4.19244
LOC285741	-0.26967	9.54449	-1.78567	0.0861235	0.942274	-4.19256
CCBE1	0.431652	7.54005	1.78508	0.0862206	0.942274	-4.193
NKRF	0.10986	4.57161	1.78453	0.086313	0.942274	-4.19342
FLOT1	-0.341114	6.49205	-1.78412	0.0863797	0.942274	-4.19372
MANSC1	-0.178585	4.64413	-1.78409	0.0863853	0.942274	-4.19374
ILF3	0.262737	5.17798	1.78308	0.0865536	0.942274	-4.1945
TSC22D2	0.224703	5.25821	1.78209	0.0867179	0.942274	-4.19524
SHMT2	0.183296	6.04339	1.78163	0.0867954	0.942274	-4.19559
HLA-DOB	0.173014	4.77628	1.77811	0.0873855	0.942274	-4.19824
CAPN12	-0.198738	4.6379	-1.77644	0.0876648	0.942274	-4.19948
FAM134C	0.171228	4.76638	1.77632	0.0876857	0.942274	-4.19957
RPL13A	0.235558	9.15727	1.77564	0.0878006	0.942274	-4.20008
AKR1D1	0.480335	10.5551	1.77555	0.0878156	0.942274	-4.20015
COX8A	-0.263915	8.5303	-1.77549	0.0878259	0.942274	-4.2002
LOC401238	0.176195	4.6237	1.77546	0.0878311	0.942274	-4.20022
LOC128192	-0.262817	5.35456	-1.77434	0.0880193	0.942274	-4.20105
FAM120AOS	-0.292225	5.86021	-1.77423	0.0880389	0.942274	-4.20114
PFKFB2	-0.236228	4.59972	-1.774	0.088077	0.942274	-4.20131
SIGLEC14	-0.47506	6.34649	-1.77361	0.0881436	0.942274	-4.20161
LOC730060	0.255226	5.05803	1.77327	0.0882008	0.942274	-4.20186
RHBDD2	-0.231993	5.83993	-1.77253	0.0883255	0.942274	-4.20241
LOC100132526	0.105962	4.51009	1.77211	0.0883977	0.942274	-4.20273
FAM5B	-0.231703	5.04475	-1.77202	0.0884133	0.942274	-4.2028
PPP1R15A	-0.424782	7.16354	-1.77187	0.0884388	0.942274	-4.20291
SYNJ1	0.29981	5.2104	1.77121	0.0885496	0.942274	-4.2034
CHMP2A	-0.216671	5.65475	-1.76997	0.0887613	0.942274	-4.20433
LRRFIP1	0.340525	8.2599	1.76886	0.0889501	0.942274	-4.20516
LOC340113	0.166355	4.59458	1.76878	0.0889644	0.942274	-4.20522
ROPN1L	-0.26394	5.17937	-1.76848	0.0890151	0.942274	-4.20544
LOC649679	0.281764	5.03606	1.76796	0.0891029	0.942274	-4.20583
LOC643319	-0.324711	6.06249	-1.76665	0.0893274	0.942274	-4.20681
CD47	0.193498	5.33219	1.76588	0.0894601	0.942274	-4.20739
FAM113B	0.292256	6.14053	1.76575	0.0894816	0.942274	-4.20748
TLK1	0.167362	4.75799	1.76531	0.0895569	0.942274	-4.20781
LOC441081	-0.51575	8.38207	-1.7649	0.0896281	0.942274	-4.20812
C14orf156	-0.255699	8.15788	-1.76068	0.0903548	0.942274	-4.21126
CLP1	0.127988	4.64987	1.76064	0.0903619	0.942274	-4.21129
TLR7	0.099188	4.44597	1.76041	0.0904011	0.942274	-4.21146
TMEM189-UBE2V1	-0.176769	5.94312	-1.75981	0.090505	0.942274	-4.21191
YTHDC1	0.275742	7.39724	1.75898	0.0906489	0.942274	-4.21253
C10orf137	0.183271	4.83059	1.75811	0.0907987	0.942274	-4.21317
AIF1L	0.126324	4.67425	1.75775	0.0908614	0.942274	-4.21344
LOC100128288	0.371905	8.26794	1.75747	0.0909098	0.942274	-4.21365
PRDX2	-0.587046	10.4816	-1.75651	0.0910771	0.942274	-4.21436
HSPBAP1	0.160571	4.68841	1.75635	0.0911042	0.942274	-4.21448
MLLT3	-0.168299	4.74253	-1.75509	0.0913247	0.942274	-4.21542
DUS2L	0.18757	4.85412	1.75383	0.0915442	0.942274	-4.21636
STAM2	0.0953866	4.54596	1.75383	0.0915451	0.942274	-4.21636
TNFAIP8L2	0.132772	4.56781	1.75368	0.0915714	0.942274	-4.21647
TMUB2	-0.192445	5.35526	-1.75341	0.091617	0.942274	-4.21667
CDC42EP4	-0.250734	5.00811	-1.75323	0.0916495	0.942274	-4.2168
C20orf7	0.131822	4.56712	1.75262	0.0917556	0.942274	-4.21725
CCNG1	-0.211252	6.50749	-1.75184	0.0918934	0.942274	-4.21784
CPM	0.191465	4.80629	1.75096	0.0920474	0.942274	-4.21849
CEP110	0.10299	4.51606	1.75043	0.0921401	0.942274	-4.21888
IL18R1	-0.380609	4.94807	-1.75011	0.092197	0.942274	-4.21912
GALE	-0.159088	4.62771	-1.74907	0.0923792	0.942274	-4.21989
RNF121	0.114408	4.49521	1.74893	0.0924044	0.942274	-4.22
TIMM9	0.192288	5.04818	1.74845	0.0924884	0.942274	-4.22035
RBBP6	0.14158	4.77796	1.74839	0.0924999	0.942274	-4.2204
OSGEP	0.11365	4.52951	1.74822	0.0925293	0.942274	-4.22052
RUVBL1	-0.12697	4.55022	-1.748	0.0925679	0.942274	-4.22068
PDGFB	0.18155	4.62734	1.74754	0.0926485	0.942274	-4.22102
ELK1	0.148389	4.68869	1.74681	0.0927787	0.942274	-4.22157
RPS6KA4	0.14315	4.7952	1.746	0.0929206	0.942274	-4.22216
ITCH	0.135097	4.69535	1.74598	0.0929242	0.942274	-4.22218
LOC641848	0.364369	6.44715	1.74469	0.0931543	0.942274	-4.22314
HNRPDL	0.198798	4.92974	1.74372	0.0933253	0.942274	-4.22385
MIOS	0.185285	4.67878	1.74217	0.0936019	0.942274	-4.225
TLR10	0.175975	4.81709	1.74164	0.0936953	0.942274	-4.22539
METTL4	-0.0961075	4.51378	-1.74097	0.0938154	0.942274	-4.22589
LOC729082	-0.317984	6.11794	-1.74075	0.093854	0.942274	-4.22605
PRPS2	0.134451	4.67975	1.74045	0.0939087	0.942274	-4.22628
LEF1	0.320485	7.05726	1.74017	0.0939584	0.942274	-4.22648
TYK2	0.254733	6.72601	1.73943	0.0940896	0.942274	-4.22702
ESPN	-0.518578	5.77291	-1.73914	0.0941423	0.942274	-4.22724
MOBKL2C	-0.271252	5.66544	-1.73884	0.0941954	0.942274	-4.22746
PHF12	0.0999064	4.55902	1.73879	0.0942041	0.942274	-4.2275
ACTR10	-0.304283	6.57973	-1.73702	0.0945224	0.942274	-4.22881
LOC100131381	0.202252	4.66955	1.73667	0.0945846	0.942274	-4.22906
VIL2	0.276571	6.06193	1.73566	0.0947659	0.942274	-4.22981
SYT5	0.147618	4.67834	1.73557	0.0947832	0.942274	-4.22988
TBCCD1	0.215573	4.9161	1.7346	0.0949574	0.942274	-4.23059
CUGBP1	0.0997028	4.51196	1.73452	0.0949722	0.942274	-4.23065
LOC728661	0.262762	6.38718	1.7339	0.0950829	0.942274	-4.23111
FKSG30	-0.45865	8.14719	-1.73319	0.0952122	0.942274	-4.23163
MTMR14	0.175978	4.86921	1.73317	0.0952162	0.942274	-4.23165
LBR	-0.126952	4.60228	-1.73302	0.0952423	0.942274	-4.23176
LOC643997	-0.298108	5.03496	-1.73288	0.0952686	0.942274	-4.23186
GPR137	-0.203097	6.17194	-1.73261	0.0953172	0.942274	-4.23206
HBG1	-0.0807197	13.7627	-1.73226	0.0953795	0.942274	-4.23232
LOC645100	-0.128741	4.58232	-1.73188	0.0954482	0.942274	-4.2326
NDUFA1	-0.174184	9.75981	-1.73159	0.0955011	0.942274	-4.23281
TOPBP1	0.225255	5.34883	1.7311	0.09559	0.942274	-4.23317
LOC100133649	0.38518	11.1339	1.72951	0.0958788	0.942274	-4.23434
ACAA1	-0.215199	5.66896	-1.72902	0.0959679	0.942274	-4.2347
MOS	-0.171591	4.68355	-1.72858	0.0960477	0.942274	-4.23503
CYBASC3	0.220332	5.06098	1.72782	0.0961856	0.942274	-4.23558
CTDSPL2	0.131326	4.67867	1.7277	0.0962078	0.942274	-4.23567
LOC100130604	0.101519	4.47537	1.72761	0.096224	0.942274	-4.23574
PTN	-0.154082	4.55342	-1.72697	0.0963414	0.942274	-4.23621
UBC	-0.225979	11.6989	-1.72641	0.0964437	0.942274	-4.23663
TMEM219	0.222426	4.81612	1.72555	0.0966007	0.942274	-4.23726
LOC100130367	0.215139	4.66336	1.72537	0.0966331	0.942274	-4.23739
NCRNA00200	-0.144997	4.77025	-1.72449	0.0967943	0.942274	-4.23803
LOC100130837	-0.127861	4.592	-1.72337	0.0970004	0.942274	-4.23886
GLG1	0.292405	5.776	1.72318	0.097035	0.942274	-4.239
POLR1C	0.121114	4.6479	1.72257	0.097148	0.942274	-4.23945
TMEM101	-0.216791	5.76946	-1.72255	0.0971514	0.942274	-4.23946
ASNS	0.119036	4.64663	1.72242	0.0971749	0.942274	-4.23956
PROK2	-0.503783	8.65818	-1.72239	0.0971805	0.942274	-4.23958
RFTN1	0.231768	5.65755	1.71987	0.0976436	0.942274	-4.24142
FAM69A	0.155746	4.85931	1.7189	0.097823	0.942274	-4.24214
FAM127A	-0.246803	4.90738	-1.71812	0.097967	0.942274	-4.24271
SLC12A6	0.11648	4.62198	1.71787	0.098015	0.942274	-4.2429
LOC392437	-0.456344	10.63	-1.71775	0.0980362	0.942274	-4.24298
CSNK2A2	0.107234	4.56114	1.71693	0.0981891	0.942274	-4.24358
DENND5A	0.226509	6.18443	1.71597	0.0983668	0.942274	-4.24429
NOP56	0.157892	4.67771	1.71588	0.0983832	0.942274	-4.24435
MCTS1	0.128707	4.56686	1.71535	0.0984822	0.942274	-4.24474
TGIF1	-0.153302	4.94139	-1.71472	0.0985983	0.942274	-4.2452
CLK2	0.14027	4.67609	1.71405	0.0987229	0.942274	-4.24569
SNORA25	0.310439	5.22813	1.71402	0.0987295	0.942274	-4.24571
RASSF6	0.190793	4.73522	1.71345	0.0988363	0.942274	-4.24613
FAM165B	-0.172353	4.78249	-1.71339	0.0988473	0.942274	-4.24618
HEXDC	0.147176	4.67141	1.71335	0.0988538	0.942274	-4.2462
C7orf28B	-0.135402	4.67483	-1.71292	0.0989337	0.942274	-4.24651
VEZT	0.18707	4.72107	1.71257	0.0989992	0.942274	-4.24677
RALGAPA1	0.11085	4.66545	1.71229	0.0990518	0.942274	-4.24698
MORN2	-0.204614	4.67653	-1.71223	0.0990632	0.942274	-4.24702
AOAH	-0.184595	4.86263	-1.71171	0.0991597	0.942274	-4.2474
KTI12	-0.20087	5.07057	-1.71148	0.0992038	0.942274	-4.24757
PRDM1	-0.246151	4.8566	-1.71093	0.0993056	0.942274	-4.24797
BANF1	-0.300584	6.01971	-1.71036	0.0994126	0.942274	-4.24839
HDC	0.204128	4.84234	1.70941	0.0995911	0.942274	-4.24908
RAE1	-0.284237	5.63058	-1.70911	0.0996468	0.942274	-4.2493
LILRB2	0.379924	6.55329	1.709	0.0996681	0.942274	-4.24938
HEMGN	-0.610917	8.5752	-1.70896	0.0996751	0.942274	-4.24941
MGC16703	0.401186	11.3707	1.70845	0.0997708	0.942274	-4.24978
INTS7	-0.258104	4.96832	-1.7079	0.0998745	0.942274	-4.25018
NOC3L	0.182368	4.66939	1.70758	0.0999354	0.942274	-4.25042
NAGK	-0.166945	6.07017	-1.70671	0.100099	0.942274	-4.25105
UCP2	-0.612368	9.03721	-1.70664	0.100112	0.942274	-4.2511
LOC642161	-0.196791	4.74473	-1.70623	0.10019	0.942274	-4.25141
TRAK1	0.120001	4.6619	1.70597	0.100238	0.942274	-4.25159
MED12	0.120894	4.55377	1.70579	0.100272	0.942274	-4.25172
PAN3	0.180579	6.71311	1.70565	0.100299	0.942274	-4.25182
KLRC1	-0.171627	4.69699	-1.70539	0.100349	0.942274	-4.25202
C10orf57	0.124751	4.61395	1.70444	0.100527	0.942274	-4.25271
TNFSF14	0.22001	6.00975	1.70418	0.100577	0.942274	-4.2529
ACTA2	-0.270195	4.89311	-1.70371	0.100667	0.942274	-4.25324
SWAP70	0.218408	4.75587	1.70356	0.100695	0.942274	-4.25335
PPP2R3A	0.327322	5.03535	1.70149	0.101087	0.942274	-4.25486
NRGN	0.591357	7.15518	1.70088	0.101203	0.942274	-4.2553
ZNF394	0.355828	8.6339	1.70041	0.101293	0.942274	-4.25565
FAM40B	0.342226	6.13574	1.69996	0.101378	0.942274	-4.25597
RNF19A	-0.297143	5.13621	-1.69917	0.10153	0.942274	-4.25655
LOC646316	-0.123216	4.6717	-1.69892	0.101576	0.942274	-4.25673
BLOC1S1	-0.304098	7.69102	-1.69866	0.101627	0.942274	-4.25692
CSHL1	-0.499301	5.49133	-1.69845	0.101666	0.942274	-4.25707
ZFAND3	-0.174237	4.76637	-1.69834	0.101688	0.942274	-4.25715
NCLN	0.191849	4.99456	1.69822	0.101711	0.942274	-4.25724
RNMT	0.153223	4.68949	1.69818	0.101718	0.942274	-4.25727
FAM39DP	0.204021	5.58349	1.6975	0.101849	0.942274	-4.25776
GTF2H3	-0.138938	4.64566	-1.69733	0.10188	0.942274	-4.25788
FLJ38717	0.289285	5.51309	1.69627	0.102084	0.942274	-4.25866
ZFYVE26	0.13559	4.64021	1.69596	0.102143	0.942274	-4.25888
DUSP1	-0.68299	8.60331	-1.6957	0.102193	0.942274	-4.25907
ZC3H5	0.1835	4.80105	1.69568	0.102197	0.942274	-4.25908
CPSF4	0.199474	5.72407	1.69533	0.102264	0.942274	-4.25934
POMP	-0.222999	7.63599	-1.69438	0.102447	0.942274	-4.26003
MSH3	0.375405	11.7087	1.69381	0.102555	0.942274	-4.26044
LOC100133372	-0.352441	6.843	-1.69374	0.102569	0.942274	-4.26049
THRAP5	-0.136089	4.65733	-1.69326	0.102661	0.942274	-4.26084
DDIT3	-0.196153	5.14222	-1.69305	0.102702	0.942274	-4.26099
AGPAT2	-0.123422	4.67806	-1.69264	0.102781	0.942274	-4.26129
TMEM97	-0.188324	6.44662	-1.69214	0.102877	0.942274	-4.26165
FAM127C	-0.348312	5.47506	-1.69205	0.102895	0.942274	-4.26172
ZNF500	0.103078	4.62224	1.69203	0.102899	0.942274	-4.26173
SLC25A6	0.232333	7.83826	1.69097	0.103103	0.942274	-4.2625
SEC13	-0.140082	4.76464	-1.6906	0.103175	0.942274	-4.26277
ATXN2	0.250037	5.35668	1.69058	0.103178	0.942274	-4.26278
SDF2	-0.211597	6.0491	-1.69053	0.103188	0.942274	-4.26282
CKLF	-0.346637	8.87038	-1.69047	0.103201	0.942274	-4.26287
C9orf10OS	-0.208752	5.07444	-1.69042	0.103209	0.942274	-4.2629
VPS18	0.101012	4.4934	1.69024	0.103245	0.942274	-4.26303
L3MBTL3	0.147349	4.59503	1.68918	0.10345	0.942274	-4.2638
LOC645937	0.13815	4.51902	1.68888	0.103507	0.942274	-4.26401
C3orf34	0.334923	8.8199	1.68856	0.10357	0.942274	-4.26425
FXYD2	-0.201	4.77748	-1.68695	0.103882	0.942274	-4.26541
NBPF20	0.54632	7.76679	1.68463	0.104334	0.942274	-4.26709
TPI1	-0.245854	6.98666	-1.68429	0.104401	0.942274	-4.26734
TUBB4Q	0.443696	5.62037	1.68416	0.104427	0.942274	-4.26743
SDSL	-0.233251	4.89969	-1.68298	0.104658	0.942274	-4.26828
IMPDH1	-0.203816	5.41473	-1.68268	0.104716	0.942274	-4.2685
PSMA1	-0.127779	5.51289	-1.68266	0.104719	0.942274	-4.26851
LOC100129539	0.237555	5.22021	1.68247	0.104758	0.942274	-4.26865
LOC100127918	-0.219523	5.20227	-1.68193	0.104863	0.942274	-4.26904
DUSP16	0.110684	4.55837	1.68154	0.104939	0.942274	-4.26932
ZZZ3	0.149235	4.73642	1.68113	0.10502	0.942274	-4.26962
ARHGAP12	0.113568	4.55069	1.68072	0.1051	0.942274	-4.26991
CCDC126	-0.128307	4.53322	-1.68015	0.105212	0.942274	-4.27033
TMEM167A	-0.247846	5.78328	-1.67998	0.105247	0.942274	-4.27045
TUBB	-0.294183	5.49877	-1.67996	0.10525	0.942274	-4.27047
POLR2J	0.22099	4.87794	1.6795	0.105339	0.942274	-4.27079
EGR1	-0.759575	5.04771	-1.67941	0.105357	0.942274	-4.27086
NEDD8	-0.196272	7.51469	-1.67796	0.105644	0.942274	-4.27191
LOC100131733	0.145188	4.60029	1.67793	0.105649	0.942274	-4.27193
PER2	0.143505	4.90399	1.67601	0.10603	0.942274	-4.27332
MMP24	-0.172154	4.6194	-1.6755	0.10613	0.942274	-4.27368
DGAT2	-0.174185	4.66552	-1.67441	0.106347	0.942274	-4.27447
PIGH	-0.108121	4.53834	-1.67266	0.106694	0.942274	-4.27572
GAK	0.207437	6.08952	1.67228	0.106769	0.942274	-4.276
LOC729776	-0.240717	6.12752	-1.67222	0.106782	0.942274	-4.27604
USP10	-0.369256	6.26436	-1.67193	0.10684	0.942274	-4.27625
CCDC106	0.102878	4.48424	1.67125	0.106973	0.942274	-4.27674
LOC727803	-0.169264	4.79745	-1.67123	0.106979	0.942274	-4.27675
LOC647302	-0.241381	6.43709	-1.66989	0.107245	0.942274	-4.27771
CDC2L5	0.159728	4.99124	1.66982	0.107259	0.942274	-4.27776
CRTC3	0.234196	5.16717	1.66891	0.107441	0.942274	-4.27842
HYAL3	-0.198206	4.80306	-1.66864	0.107495	0.942274	-4.27861
CEP27	0.433183	6.48388	1.66831	0.107562	0.942274	-4.27885
LOC643446	-0.169334	4.6232	-1.6682	0.107583	0.942274	-4.27893
LOC652685	0.110502	4.58864	1.66755	0.107713	0.942274	-4.27939
RRAGA	-0.195357	7.43128	-1.66671	0.107883	0.942274	-4.28
ARSA	-0.134393	4.89556	-1.66648	0.107928	0.942274	-4.28016
BOLA3	-0.334708	7.58881	-1.66647	0.10793	0.942274	-4.28017
MRPL28	-0.139518	4.61544	-1.6664	0.107944	0.942274	-4.28022
SELL	-0.431141	7.95816	-1.66604	0.108017	0.942274	-4.28048
LOC642817	-0.31563	6.60531	-1.66574	0.108078	0.942274	-4.2807
LOC728002	0.108099	4.57469	1.66574	0.108078	0.942274	-4.2807
TNIP1	-0.194496	7.43934	-1.66526	0.108175	0.942274	-4.28104
GCA	-0.35353	9.27977	-1.66505	0.108217	0.942274	-4.28119
DDIT4	-0.36942	6.25069	-1.66456	0.108315	0.942274	-4.28154
HMGB2	-0.349255	6.32219	-1.66446	0.108334	0.942274	-4.28161
PTRH2	-0.227933	5.11892	-1.66331	0.108567	0.942274	-4.28244
SUPT6H	0.131709	4.54992	1.6629	0.108649	0.942274	-4.28273
FAM100A	-0.329354	6.21513	-1.66256	0.108719	0.942274	-4.28298
CD22	0.0909837	4.52814	1.66248	0.108735	0.942274	-4.28304
RPL12	-0.211866	10.6191	-1.66157	0.108918	0.942274	-4.28368
KHSRP	0.216485	4.9635	1.66054	0.109128	0.942274	-4.28443
GMEB2	0.142306	4.58473	1.65973	0.109292	0.942274	-4.285
TMEM150B	0.109855	4.58087	1.6593	0.109379	0.942274	-4.28531
PPM1A	-0.267436	5.45751	-1.65905	0.109429	0.942274	-4.28549
NIPSNAP3A	-0.14012	4.94529	-1.6587	0.109501	0.942274	-4.28574
BMS1	0.184302	5.24296	1.65868	0.109505	0.942274	-4.28576
NPPA	0.158763	4.62669	1.6585	0.109542	0.942274	-4.28589
GYPC	-0.481127	11.2213	-1.6576	0.109724	0.942274	-4.28652
NGFRAP1	0.308519	6.53673	1.65701	0.109844	0.942274	-4.28695
C7orf40	0.199928	5.1039	1.6567	0.109907	0.942274	-4.28717
LOC401676	0.249403	5.51734	1.65577	0.110097	0.942274	-4.28783
KIAA1666	0.204714	4.73006	1.65555	0.110142	0.942274	-4.28799
RSRC2	0.158805	5.51713	1.65528	0.110198	0.942274	-4.28818
RCN2	-0.229967	5.08223	-1.65509	0.110236	0.942274	-4.28832
QPCT	-0.487554	6.88744	-1.65501	0.110252	0.942274	-4.28838
UBR3	0.136471	4.78451	1.65427	0.110403	0.942274	-4.2889
LOC100134530	-0.398481	6.20533	-1.65421	0.110418	0.942274	-4.28895
CLK1	-0.2469	6.43846	-1.65413	0.110433	0.942274	-4.28901
WBP2	-0.35602	10.7789	-1.65336	0.110591	0.942274	-4.28956
PTGS1	0.200344	5.07158	1.65319	0.110626	0.942274	-4.28968
LOC553158	-0.201938	4.80071	-1.65262	0.110742	0.942274	-4.29008
SF3B14	-0.207714	6.7691	-1.65251	0.110764	0.942274	-4.29016
SRP14P1	-0.23652	7.09747	-1.65214	0.110841	0.942274	-4.29043
LOC645693	-0.160501	4.90445	-1.6515	0.110972	0.942274	-4.29088
PYHIN1	-0.195	4.73312	-1.65101	0.111073	0.942274	-4.29123
C20orf30	-0.182138	7.19463	-1.65045	0.111189	0.942274	-4.29163
CHST1	-0.179618	4.67994	-1.65015	0.111249	0.942274	-4.29184
LOC644936	-0.582358	7.72029	-1.65014	0.111252	0.942274	-4.29185
CYBA	-0.574143	8.64909	-1.65003	0.111274	0.942274	-4.29193
CTNS	0.161182	4.96104	1.64941	0.111403	0.942274	-4.29237
GABPB2	0.252506	7.80229	1.64906	0.111475	0.942274	-4.29262
DHTKD1	0.0915339	4.49614	1.64841	0.111608	0.942274	-4.29308
dJ341D10.1	-0.2278	4.77421	-1.64831	0.111629	0.942274	-4.29315
CCDC59	-0.183913	6.21242	-1.64827	0.111638	0.942274	-4.29318
C14orf85	0.371227	9.58943	1.648	0.111694	0.942274	-4.29338
KLC3	-0.215059	5.43247	-1.64753	0.111791	0.942274	-4.29371
C9orf123	0.180236	4.79289	1.64707	0.111887	0.942274	-4.29404
SARS2	0.111599	4.68772	1.64648	0.112008	0.942274	-4.29446
KCTD9	0.139006	4.85588	1.64584	0.112141	0.942274	-4.29491
ZNF787	-0.269368	5.37696	-1.64528	0.112258	0.942274	-4.29531
ASAH1	-0.172218	5.16884	-1.64509	0.112296	0.942274	-4.29544
RAP1B	0.257149	5.34737	1.64434	0.112453	0.942274	-4.29598
CIAO1	0.256577	5.68361	1.64399	0.112525	0.942274	-4.29623
H2AFZ	-0.275306	7.83134	-1.64328	0.112674	0.942274	-4.29674
ERGIC3	-0.210133	6.67897	-1.6431	0.11271	0.942274	-4.29686
LOC647340	-0.19192	7.35389	-1.64281	0.112771	0.942274	-4.29707
C14orf153	0.26068	8.44436	1.64227	0.112883	0.942274	-4.29745
CENPT	0.198207	5.00832	1.64187	0.112966	0.942274	-4.29773
LOC653226	-0.216946	6.97765	-1.64132	0.113081	0.942274	-4.29812
FKBP1B	-0.217419	4.99896	-1.64009	0.113338	0.942274	-4.299
ZW10	0.102111	4.5208	1.63998	0.113361	0.942274	-4.29908
TXN	-0.19616	9.55929	-1.63992	0.113375	0.942274	-4.29912
LYRM2	-0.186933	5.51342	-1.63935	0.113493	0.942274	-4.29952
ITPR3	0.236903	4.9774	1.63896	0.113575	0.942274	-4.2998
PPP1R7	-0.125173	4.77046	-1.63894	0.113579	0.942274	-4.29981
SIRPD	-0.135059	4.6645	-1.63831	0.113711	0.942274	-4.30026
C16orf56	0.211471	5.06294	1.63805	0.113766	0.942274	-4.30044
FMO2	0.224615	4.9133	1.63772	0.113835	0.942274	-4.30068
LOC389342	-0.463452	9.71019	-1.63729	0.113926	0.942274	-4.30098
SERPINA10	-0.183061	4.79967	-1.63677	0.114035	0.942274	-4.30135
FAM63A	0.149344	5.35462	1.63668	0.114055	0.942274	-4.30142
WRNIP1	0.118886	5.07347	1.63588	0.114222	0.942274	-4.30198
RPA3	-0.25674	6.80792	-1.63583	0.114232	0.942274	-4.30202
ACVR1B	-0.124664	4.52429	-1.63541	0.114321	0.942274	-4.30232
RNF115	-0.27865	4.76652	-1.63532	0.11434	0.942274	-4.30238
GTF3A	-0.184732	8.31963	-1.63516	0.114375	0.942274	-4.3025
RALY	-0.206099	5.56456	-1.63464	0.114483	0.942274	-4.30286
TRIM9	-0.204279	4.90871	-1.63379	0.114664	0.942274	-4.30347
TICAM1	-0.12774	4.58871	-1.63367	0.114688	0.942274	-4.30355
OSGIN2	-0.0938369	4.53506	-1.63307	0.114815	0.942274	-4.30397
OSBPL5	-0.110099	4.61042	-1.63265	0.114905	0.942274	-4.30427
DPH3	-0.232403	5.66235	-1.6323	0.114978	0.942274	-4.30452
COBLL1	0.129174	4.57713	1.63222	0.114995	0.942274	-4.30457
LOC652627	0.149203	4.57242	1.6302	0.115424	0.942274	-4.306
DBNDD2	-0.20798	5.39068	-1.62917	0.115643	0.942274	-4.30673
CLDN15	-0.307123	5.56062	-1.62879	0.115724	0.942274	-4.307
LOC729433	-0.150009	4.65473	-1.6287	0.115743	0.942274	-4.30706
PTK2	0.194335	4.78764	1.6286	0.115765	0.942274	-4.30714
PISD	0.265574	5.46381	1.62806	0.115879	0.942274	-4.30751
BTG2	-0.524816	6.67575	-1.62752	0.115995	0.942274	-4.3079
FAM98B	0.146193	4.58282	1.626	0.116319	0.942274	-4.30897
GTF2A2	-0.219134	7.06542	-1.62505	0.116521	0.942274	-4.30964
NOTCH1	0.27859	5.99937	1.62475	0.116586	0.942274	-4.30985
CMTM8	0.145361	4.58005	1.62352	0.116849	0.942274	-4.31071
LIPA	0.294445	5.53684	1.62321	0.116916	0.942274	-4.31093
CD82	-0.14399	4.98979	-1.62105	0.117381	0.942274	-4.31245
CPSF1	0.213735	4.9236	1.62095	0.117402	0.942274	-4.31252
MAT2A	0.235509	7.01984	1.62079	0.117438	0.942274	-4.31264
RHOG	-0.304502	8.63033	-1.62028	0.117548	0.942274	-4.313
OS9	-0.0977502	4.51346	-1.62015	0.117575	0.942274	-4.31309
YWHAH	0.254618	8.06713	1.61995	0.117619	0.942274	-4.31323
ABCC13	-0.296668	6.29091	-1.61967	0.117679	0.942274	-4.31343
LOC648024	-0.301343	5.50817	-1.61948	0.11772	0.942274	-4.31356
SMPDL3A	-0.188514	4.59244	-1.6194	0.117738	0.942274	-4.31362
LOC439949	0.371131	6.24824	1.61859	0.117911	0.942274	-4.31418
PCMT1	0.283825	7.88839	1.61818	0.118002	0.942274	-4.31448
LOC727899	-0.180178	4.98601	-1.61726	0.118199	0.942274	-4.31512
NCOR2	0.135032	5.01043	1.61703	0.11825	0.942274	-4.31528
LOC642342	-0.249874	4.88274	-1.61686	0.118287	0.942274	-4.3154
CASP2	0.15168	5.82347	1.6166	0.118343	0.942274	-4.31559
LOC389599	-0.343278	10.5913	-1.61623	0.118423	0.942274	-4.31584
COQ10A	-0.273678	5.44028	-1.61582	0.118513	0.942274	-4.31614
HSPE1	-0.282748	5.65063	-1.61535	0.118614	0.942274	-4.31646
LOC729324	0.354125	11.457	1.61471	0.118753	0.942274	-4.31691
UBE3A	0.177382	4.98242	1.61431	0.11884	0.942274	-4.31719
CMC1	-0.135549	4.61656	-1.61418	0.118869	0.942274	-4.31728
MMS19	0.182138	5.33056	1.61411	0.118884	0.942274	-4.31733
N4BP2L2	0.16968	5.35712	1.61401	0.118907	0.942274	-4.31741
HCG4	-0.257688	7.26859	-1.61394	0.11892	0.942274	-4.31745
PTGER4	0.333235	6.58107	1.61256	0.119223	0.942274	-4.31842
YTHDF1	0.211503	5.44941	1.61251	0.119233	0.942274	-4.31846
EPS15	0.101772	4.55011	1.61128	0.119502	0.942274	-4.31932
EIF2S1	0.194864	4.8127	1.61103	0.119556	0.942274	-4.31949
PMPCB	0.23035	5.47192	1.61063	0.119644	0.942274	-4.31977
JTB	-0.194875	9.78673	-1.61007	0.119768	0.942274	-4.32017
WASH5P	-0.104251	4.50071	-1.61002	0.119777	0.942274	-4.3202
CYB5R4	-0.256223	5.71286	-1.60996	0.11979	0.942274	-4.32024
ACBD5	-0.136614	4.63698	-1.60967	0.119853	0.942274	-4.32044
RCOR3	0.258086	6.62037	1.60946	0.119901	0.942274	-4.3206
C7orf54	0.141733	4.52491	1.60859	0.12009	0.942274	-4.3212
CPSF3L	0.0739413	4.5199	1.60806	0.120207	0.942274	-4.32157
MGAT2	0.231276	5.39117	1.60754	0.120322	0.942274	-4.32194
CORO1B	0.26323	5.08107	1.60638	0.120577	0.942274	-4.32275
S1PR5	-0.263804	4.79602	-1.60534	0.120806	0.942274	-4.32347
GLT8D1	0.100956	4.50103	1.6053	0.120816	0.942274	-4.3235
ARPC4	-0.38925	7.41548	-1.60509	0.120861	0.942274	-4.32365
C7orf55	-0.123067	5.10416	-1.60507	0.120867	0.942274	-4.32367
EXOSC3	-0.180915	5.2467	-1.60386	0.121134	0.942274	-4.32451
VPS29	-0.189705	7.1459	-1.60385	0.121135	0.942274	-4.32451
CSDE1	0.11601	4.58255	1.60376	0.121155	0.942274	-4.32458
ARHGEF2	0.228301	8.05766	1.60348	0.121218	0.942274	-4.32478
LOC729495	-0.156702	5.08723	-1.60156	0.121642	0.942274	-4.32611
NR2F2	-0.112039	4.60657	-1.60113	0.121737	0.942274	-4.32641
TMEM179B	-0.195406	5.44109	-1.6009	0.12179	0.942274	-4.32658
ZNF14	0.205075	7.27928	1.60015	0.121957	0.942274	-4.3271
CCNL2	0.169809	4.57521	1.59943	0.122117	0.942274	-4.3276
TMEM177	-0.132713	4.6285	-1.59893	0.122227	0.942274	-4.32795
CYB561D1	0.146732	5.02618	1.59838	0.12235	0.942274	-4.32833
ARF4	-0.337168	7.78288	-1.59789	0.122459	0.942274	-4.32867
DISC1	0.11615	4.46711	1.59783	0.122472	0.942274	-4.32871
CTSL1	-0.305794	5.19676	-1.59756	0.122532	0.942274	-4.3289
FAM62B	0.361697	7.06216	1.5969	0.122681	0.942274	-4.32936
METRNL	-0.189878	4.83917	-1.59669	0.122727	0.942274	-4.32951
POLR3A	0.108095	4.56955	1.59652	0.122765	0.942274	-4.32963
KSR2	-0.0917059	4.56183	-1.59641	0.12279	0.942274	-4.32971
HSD11B1L	-0.123023	4.60458	-1.59591	0.122903	0.942274	-4.33005
SLC2A14	-0.128586	4.52843	-1.59586	0.122912	0.942274	-4.33008
LOC730074	-0.265244	5.14917	-1.59544	0.123008	0.942274	-4.33038
HOOK3	0.11096	4.52233	1.59509	0.123085	0.942274	-4.33062
CDC14B	0.10995	4.54088	1.59437	0.123246	0.942274	-4.33112
PAQR8	0.236644	4.98847	1.59338	0.123469	0.942274	-4.33181
LOC646688	0.268446	8.35281	1.59333	0.123481	0.942274	-4.33185
CYTH4	0.301259	6.83073	1.59322	0.123506	0.942274	-4.33192
LOC100129086	-0.389688	7.11015	-1.59321	0.123508	0.942274	-4.33193
PDHA1	-0.196898	4.903	-1.5931	0.123532	0.942274	-4.33201
ZSCAN16	0.115111	4.57989	1.59228	0.123718	0.942274	-4.33258
ZNF364	-0.371746	6.02984	-1.59153	0.123885	0.942274	-4.3331
KIAA1147	0.28019	5.41876	1.59138	0.12392	0.942274	-4.3332
LOC645251	-0.0814489	4.63781	-1.59077	0.124056	0.942274	-4.33362
LOC644033	-0.204099	5.19145	-1.59006	0.124218	0.942274	-4.33412
GTF2IP1	-0.299723	5.51854	-1.58978	0.12428	0.942274	-4.33431
KHDRBS1	0.205534	6.96831	1.58912	0.12443	0.942274	-4.33477
COPS6	-0.129646	4.64574	-1.58911	0.124432	0.942274	-4.33478
LMOD3	0.376979	7.16423	1.58846	0.124578	0.942274	-4.33523
ZNF706	0.0935526	4.61765	1.58822	0.124633	0.942274	-4.3354
SQLE	0.104292	4.60137	1.58819	0.124639	0.942274	-4.33541
SUPT4H1	-0.258688	6.47672	-1.58577	0.125189	0.942274	-4.33709
CARM1	-0.282264	8.47861	-1.58485	0.125399	0.942274	-4.33773
PGRMC1	0.391122	6.28431	1.58446	0.125488	0.942274	-4.338
NHLRC3	0.1044	4.57767	1.58422	0.125541	0.942274	-4.33817
CCT6A	0.0964501	4.65392	1.58316	0.125783	0.942274	-4.3389
RBBP7	0.148291	4.56176	1.58294	0.125834	0.942274	-4.33906
LOC728031	0.229294	9.1669	1.58234	0.125969	0.942274	-4.33947
NOL12	0.185118	5.00905	1.58228	0.125984	0.942274	-4.33951
DKFZP586I1420	0.0994512	4.51301	1.58201	0.126046	0.942274	-4.3397
CHUK	-0.148576	5.27829	-1.58192	0.126066	0.942274	-4.33976
ST6GALNAC4	-0.36953	8.11719	-1.58139	0.126187	0.942274	-4.34012
TMC6	0.225923	5.45435	1.58102	0.126271	0.942274	-4.34038
SMARCE1	0.187261	4.96355	1.58054	0.126381	0.942274	-4.34071
ZNF493	0.201537	4.84786	1.58046	0.126399	0.942274	-4.34077
NUDT1	-0.192972	5.83586	-1.58037	0.126422	0.942274	-4.34083
LOC100131726	-0.319666	8.84079	-1.57976	0.126562	0.942274	-4.34125
LOC647081	-0.235546	5.26781	-1.57954	0.12661	0.942274	-4.3414
ELP2	0.130988	4.74425	1.5795	0.126621	0.942274	-4.34143
KPNA1	0.306459	6.52215	1.57944	0.126635	0.942274	-4.34148
SDCBP	-0.439178	6.99681	-1.57925	0.126678	0.942274	-4.3416
SPPL2A	-0.223905	5.39691	-1.57905	0.126724	0.942274	-4.34174
SFRS12	0.146494	4.73017	1.57905	0.126724	0.942274	-4.34174
PCDHB19P	0.181529	4.8875	1.57899	0.126737	0.942274	-4.34178
PTMA	0.313503	6.15145	1.57841	0.12687	0.942274	-4.34218
TBC1D10C	0.259305	6.80893	1.57787	0.126994	0.942274	-4.34256
LOC729623	-0.146051	4.58392	-1.57755	0.127068	0.942274	-4.34278
H3F3A	-0.211692	11.4217	-1.57733	0.127119	0.942274	-4.34293
LNPEP	-0.123966	4.60275	-1.57732	0.12712	0.942274	-4.34293
LOC647450	0.252377	5.08143	1.57716	0.127157	0.942274	-4.34305
ZNF577	0.157898	5.24879	1.57713	0.127164	0.942274	-4.34307
STX11	-0.350686	5.97212	-1.57713	0.127166	0.942274	-4.34307
LOC100129118	-0.246335	6.14949	-1.5769	0.127217	0.942274	-4.34322
UBE2D2	0.165613	4.87541	1.57538	0.127567	0.942274	-4.34427
VNN3	-0.208204	5.34985	-1.57498	0.12766	0.942274	-4.34455
PTEN	-0.166056	6.72333	-1.57492	0.127673	0.942274	-4.34459
LLGL1	0.101425	4.53459	1.57459	0.12775	0.942274	-4.34482
PRKAB2	0.113632	4.53024	1.57333	0.128042	0.942274	-4.34569
PHACTR2	-0.126627	4.53778	-1.57325	0.12806	0.942274	-4.34574
FAM188A	0.149926	4.84171	1.57302	0.128113	0.942274	-4.3459
CSMD1	0.114362	4.65209	1.57302	0.128114	0.942274	-4.3459
FLVCR1	0.0901269	4.47671	1.57279	0.128167	0.942274	-4.34606
MGC72080	-0.148993	4.63407	-1.57246	0.128244	0.942274	-4.34629
KIAA1602	0.172541	5.11297	1.5723	0.12828	0.942274	-4.34639
PARP6	0.0966437	4.69674	1.57199	0.128352	0.942274	-4.34661
RUSC1	0.136308	5.18163	1.57185	0.128386	0.942274	-4.34671
RPL39L	0.0920273	4.76024	1.57178	0.128401	0.942274	-4.34676
PAIP2	-0.14513	6.74917	-1.56974	0.128876	0.942274	-4.34816
GTF2H4	0.117205	5.00108	1.56953	0.128925	0.942274	-4.34831
PSCD1	0.248237	6.82252	1.56939	0.128958	0.942274	-4.3484
PSMD6	-0.161763	6.35713	-1.5693	0.128979	0.942274	-4.34846
SOX8	0.21199	4.97672	1.56929	0.12898	0.942274	-4.34847
FOXJ3	0.227616	5.13885	1.56912	0.12902	0.942274	-4.34859
AMT	0.14943	4.66827	1.56905	0.129037	0.942274	-4.34864
KLHL36	-0.154466	4.70852	-1.56839	0.129191	0.942274	-4.34909
SNURF	-0.27566	5.90991	-1.56824	0.129224	0.942274	-4.34919
LY6E	-0.292818	6.60815	-1.56824	0.129226	0.942274	-4.34919
NPL	-0.247165	8.23306	-1.56821	0.129233	0.942274	-4.34921
SIGLEC5	-0.115009	4.76121	-1.56792	0.1293	0.942274	-4.34941
LOC441050	-0.105023	4.67197	-1.56773	0.129343	0.942274	-4.34954
SP1	0.150314	5.32187	1.56769	0.129353	0.942274	-4.34957
ADSS	0.168987	5.31047	1.56746	0.129406	0.942274	-4.34972
CCNI	-0.299143	10.5578	-1.56705	0.129503	0.942274	-4.35001
MRPS22	-0.18238	5.79312	-1.56704	0.129506	0.942274	-4.35002
CYFIP2	0.238984	5.73048	1.56593	0.129764	0.942274	-4.35077
CALML4	-0.144666	4.86207	-1.56563	0.129835	0.942274	-4.35098
ZNF302	0.271133	5.60469	1.56443	0.130116	0.942274	-4.35181
NFIL3	-0.317041	5.41503	-1.56424	0.13016	0.942274	-4.35194
LYL1	-0.274173	11.4804	-1.56389	0.130244	0.942274	-4.35218
CST7	-0.409907	6.92081	-1.5637	0.130287	0.942274	-4.3523
SPINK2	-0.0987747	4.53221	-1.56363	0.130305	0.942274	-4.35236
LOC440991	0.249439	6.52233	1.56311	0.130426	0.942274	-4.35271
LOC390557	0.191489	7.98037	1.5628	0.130498	0.942274	-4.35292
AP2A2	0.0957022	4.53224	1.56266	0.130531	0.942274	-4.35302
LOC652195	-0.085945	4.502	-1.56213	0.130657	0.942274	-4.35338
GPN3	0.197374	5.20357	1.56182	0.13073	0.942274	-4.3536
LOC100130914	-0.334028	6.84536	-1.56179	0.130736	0.942274	-4.35361
GTF2B	-0.278632	5.53284	-1.56146	0.130815	0.942274	-4.35384
TMEM120A	-0.179166	4.94722	-1.56142	0.130825	0.942274	-4.35387
LOC401397	-0.221249	5.60257	-1.55961	0.13125	0.942274	-4.35511
GNLY	-0.383346	5.86069	-1.55913	0.131363	0.942274	-4.35544
LOC729660	-0.200946	6.10326	-1.55911	0.13137	0.942274	-4.35545
CD1C	0.136062	4.63518	1.55856	0.131498	0.942274	-4.35582
LOC100132960	-0.143924	4.62882	-1.55844	0.131527	0.942274	-4.35591
GLS	0.210868	4.90195	1.55835	0.13155	0.942274	-4.35597
HERC5	-0.285625	4.94319	-1.55783	0.131671	0.942274	-4.35632
LOC100131787	0.383681	6.4018	1.55731	0.131794	0.942274	-4.35668
RPS6KA5	0.183281	5.33947	1.55715	0.131833	0.942274	-4.35679
MIR607	0.134327	4.67812	1.55695	0.13188	0.942274	-4.35693
WSB1	0.334202	6.16051	1.55631	0.132033	0.942274	-4.35737
LOC100128998	-0.205253	4.92468	-1.55625	0.132046	0.942274	-4.35741
DNMT1	0.263248	5.86123	1.55623	0.132051	0.942274	-4.35742
LOC158301	0.112615	4.56549	1.55593	0.132124	0.942274	-4.35763
LOC652489	-0.252143	5.7428	-1.5559	0.132129	0.942274	-4.35764
RNF123	-0.300747	6.96001	-1.55518	0.1323	0.942274	-4.35814
SNTB1	0.101734	4.55344	1.55487	0.132374	0.942274	-4.35835
VPS45	0.129032	4.60693	1.55454	0.132453	0.942274	-4.35857
GDF15	-0.172007	4.6035	-1.5542	0.132534	0.942274	-4.35881
LOC643031	-0.249644	9.11947	-1.55386	0.132615	0.942274	-4.35904
HIST1H2BC	-0.114814	4.57525	-1.55255	0.132929	0.942274	-4.35994
LOC390940	-0.156958	4.57476	-1.55236	0.132973	0.942274	-4.36006
C1orf174	0.158565	5.5312	1.55173	0.133124	0.942274	-4.36049
FAM96B	-0.176031	6.39048	-1.5514	0.133201	0.942274	-4.36072
STRADB	-0.205387	11.3891	-1.55105	0.133287	0.942274	-4.36096
MBOAT1	-0.117778	4.80945	-1.55098	0.133302	0.942274	-4.361
C1QBP	-0.215803	6.74319	-1.55094	0.133312	0.942274	-4.36103
RNF11	-0.289544	9.67919	-1.55078	0.13335	0.942274	-4.36114
IRAK4	-0.0844496	4.4709	-1.55051	0.133416	0.942274	-4.36133
SLC6A8	-0.251289	6.81109	-1.55049	0.13342	0.942274	-4.36134
ZNF207	0.123695	5.82355	1.55048	0.133423	0.942274	-4.36135
NFE2	-0.281632	10.4162	-1.54931	0.133704	0.942274	-4.36215
LOC100128907	-0.140015	4.57834	-1.54927	0.133714	0.942274	-4.36217
COG2	0.181899	5.20729	1.54894	0.133792	0.942274	-4.3624
IGFBP7	-0.137364	4.80435	-1.54887	0.133809	0.942274	-4.36244
ATPIF1	-0.130302	5.14188	-1.54857	0.13388	0.942274	-4.36265
VAPA	-0.0918215	4.53893	-1.54856	0.133883	0.942274	-4.36265
ZNF275	0.138518	4.67828	1.54841	0.13392	0.942274	-4.36276
OSBP	0.160231	5.48173	1.54835	0.133935	0.942274	-4.3628
MGAM	-0.197618	4.81396	-1.54802	0.134012	0.942274	-4.36302
LOC285074	-0.265862	6.19429	-1.54769	0.134091	0.942274	-4.36324
LOC644739	-0.247063	5.31491	-1.54765	0.134101	0.942274	-4.36327
GPR27	-0.120734	4.60406	-1.5475	0.134137	0.942274	-4.36337
WDFY1	0.284567	6.16975	1.54742	0.134158	0.942274	-4.36343
DNAJC30	0.132104	4.57031	1.54728	0.13419	0.942274	-4.36352
NKTR	0.175421	4.88141	1.5472	0.134211	0.942274	-4.36358
OCIAD1	0.180002	7.77684	1.54695	0.134271	0.942274	-4.36375
CIRH1A	0.138947	4.73467	1.54658	0.134359	0.942274	-4.364
CD300LF	0.27388	5.34187	1.54635	0.134416	0.942274	-4.36416
TFPI	-0.0905455	4.5754	-1.54612	0.134471	0.942274	-4.36432
MAPK3	-0.217301	5.59933	-1.54593	0.134516	0.942274	-4.36444
LOC439992	0.136081	4.63913	1.54381	0.135029	0.942274	-4.36589
PSMC5	0.201632	5.89594	1.54374	0.135045	0.942274	-4.36593
CRYGA	0.162229	4.66629	1.54354	0.135094	0.942274	-4.36607
ALPI	0.129294	4.65876	1.5435	0.135103	0.942274	-4.3661
ZNF650	-0.0780029	4.54405	-1.54349	0.135106	0.942274	-4.3661
TRAPPC4	-0.188667	5.3361	-1.54305	0.135212	0.942274	-4.3664
C22orf25	-0.237914	7.79028	-1.54256	0.135329	0.942274	-4.36673
NOL6	0.214598	4.87367	1.54241	0.135366	0.942274	-4.36683
FPR1	-0.376951	8.33567	-1.54227	0.1354	0.942274	-4.36693
RAP1A	0.104339	4.51468	1.54182	0.135509	0.942274	-4.36723
SCARNA9	-0.360278	5.80544	-1.54162	0.135558	0.942274	-4.36737
LOC100133182	-0.149548	4.58616	-1.54063	0.135798	0.942274	-4.36804
LOC651309	0.440894	5.76316	1.5405	0.135829	0.942274	-4.36813
HSCB	0.12043	4.92154	1.54047	0.135838	0.942274	-4.36815
LOC728709	-0.1056	4.57742	-1.54039	0.135858	0.942274	-4.36821
EIF3B	-0.270778	6.10888	-1.54005	0.135941	0.942274	-4.36844
FAM116A	0.218013	5.29353	1.53987	0.135983	0.942274	-4.36856
CDKN3	-0.281129	4.7281	-1.5391	0.136172	0.942274	-4.36908
CD99	0.192296	5.84145	1.53785	0.136476	0.942274	-4.36993
LARP4B	0.262577	5.73913	1.53729	0.136612	0.942274	-4.37031
CCDC47	0.150267	4.76823	1.53725	0.136622	0.942274	-4.37034
GADD45B	-0.228408	4.94824	-1.53723	0.136627	0.942274	-4.37035
C7orf43	0.132572	4.84896	1.53701	0.136681	0.942274	-4.3705
LOC728953	0.0937364	4.63535	1.53701	0.136681	0.942274	-4.3705
SMCR7L	0.120546	4.56315	1.5369	0.136708	0.942274	-4.37057
BEST1	-0.215704	4.94381	-1.53641	0.136827	0.942274	-4.3709
SEPN1	0.104331	4.4821	1.53625	0.136867	0.942274	-4.37101
RFX7	0.292454	5.50371	1.53574	0.13699	0.942274	-4.37135
MCRS1	-0.201227	5.70325	-1.53522	0.137117	0.942274	-4.37171
DENND4C	0.158185	4.71728	1.53511	0.137144	0.942274	-4.37178
LOC100134734	-0.162572	4.69131	-1.53433	0.137336	0.942274	-4.37231
PLEKHA9	0.104782	4.53065	1.53395	0.137428	0.942274	-4.37256
LOC728741	-0.282838	4.69027	-1.53388	0.137447	0.942274	-4.37262
DPPA4	0.120827	4.60535	1.53385	0.137455	0.942274	-4.37264
PLAC8	-0.391236	7.59087	-1.53287	0.137696	0.942274	-4.3733
CLSTN3	0.336687	4.85758	1.53198	0.137913	0.942274	-4.3739
NXT2	0.112968	4.57005	1.53187	0.137941	0.942274	-4.37397
PHF16	0.134929	4.70708	1.53175	0.13797	0.942274	-4.37406
PTGER2	-0.23348	4.86272	-1.53167	0.137989	0.942274	-4.37411
AK2P2	0.127489	4.52721	1.5314	0.138057	0.942274	-4.37429
DCLRE1C	0.344	6.01784	1.531	0.138155	0.942274	-4.37456
PCMTD1	0.241787	7.61007	1.53093	0.138172	0.942274	-4.37461
TOLLIP	0.081974	4.47714	1.53033	0.138321	0.942274	-4.37502
MERTK	-0.17997	4.63097	-1.52988	0.13843	0.942274	-4.37531
CTGLF1	0.532417	4.86168	1.52986	0.138437	0.942274	-4.37533
CTBP1	0.197008	5.43005	1.52801	0.138893	0.942274	-4.37658
ZC3HAV1	0.290704	5.77631	1.52766	0.13898	0.942274	-4.37682
LOC730134	-0.115999	4.63568	-1.52747	0.139027	0.942274	-4.37694
LOC388076	0.291785	7.35682	1.5272	0.139094	0.942274	-4.37713
EIF3E	0.223448	9.78029	1.52662	0.139237	0.942274	-4.37751
CXCL1	-0.233033	4.63182	-1.52609	0.139369	0.942274	-4.37787
ALS2CR14	0.336265	5.40806	1.5254	0.139541	0.942274	-4.37834
MTX1	-0.14784	5.07688	-1.52518	0.139594	0.942274	-4.37848
CEBPB	-0.41099	9.28506	-1.52428	0.139819	0.942274	-4.37909
ATG3	-0.302947	7.15013	-1.52365	0.139976	0.942274	-4.37952
BCL2A1	-0.145611	4.59518	-1.52311	0.14011	0.942274	-4.37988
LAGE3	-0.255147	5.91174	-1.52299	0.140141	0.942274	-4.37996
CENPV	-0.18616	5.6547	-1.52291	0.140159	0.942274	-4.38001
LOC100130552	0.167066	4.65986	1.52221	0.140334	0.942274	-4.38048
SLC4A1	-0.644218	9.03125	-1.522	0.140386	0.942274	-4.38062
DUS3L	0.0907549	4.55619	1.52173	0.140455	0.942274	-4.38081
SFRS10	0.214072	6.00699	1.5216	0.140487	0.942274	-4.38089
TLR6	-0.27249	5.50398	-1.52142	0.140531	0.942274	-4.38101
AKIRIN1	-0.261879	5.61016	-1.52095	0.140649	0.942274	-4.38133
LOC100131572	0.266745	5.32708	1.52091	0.14066	0.942274	-4.38136
EDARADD	0.210808	4.97068	1.5201	0.140862	0.942274	-4.3819
GPR162	0.371145	5.14893	1.5196	0.140988	0.942274	-4.38224
ATPBD1B	0.142479	4.8759	1.51942	0.141032	0.942274	-4.38236
CALCOCO1	-0.148411	4.91752	-1.51936	0.141048	0.942274	-4.3824
TCEB1	-0.239747	6.93635	-1.51933	0.141054	0.942274	-4.38242
LOC644836	0.124726	4.59254	1.51904	0.141127	0.942274	-4.38261
LOC440359	-0.360282	10.8906	-1.51895	0.14115	0.942274	-4.38267
MLX	-0.123454	4.55444	-1.51878	0.141193	0.942274	-4.38279
C12orf30	0.238414	4.99337	1.51795	0.141401	0.942274	-4.38334
SFRS3	0.158964	5.13709	1.51706	0.141624	0.942274	-4.38394
LOC100133477	-0.226142	8.43737	-1.51702	0.141635	0.942274	-4.38397
UBE1C	-0.146834	4.87104	-1.5166	0.141741	0.942274	-4.38425
TMEM188	-0.224507	5.17296	-1.51638	0.141796	0.942274	-4.3844
USPL1	0.0798432	4.47061	1.51604	0.141881	0.942274	-4.38462
ATP2A3	0.0728571	4.52318	1.51597	0.141899	0.942274	-4.38467
DUSP19	0.309943	8.87323	1.51597	0.141899	0.942274	-4.38467
SLC25A39	-0.0975574	12.8288	-1.5155	0.142017	0.942274	-4.38499
PATL2	0.109849	4.58249	1.51537	0.142049	0.942274	-4.38507
NISCH	0.188656	4.83372	1.51462	0.14224	0.942274	-4.38558
FCRL3	0.196215	5.17944	1.51416	0.142356	0.942274	-4.38589
FHIT	0.156854	4.75717	1.51391	0.142417	0.942274	-4.38605
LOC100128274	0.311736	4.99371	1.51377	0.142455	0.942274	-4.38615
FLJ37307	-0.169589	4.72266	-1.51345	0.142536	0.942274	-4.38636
LARP7	-0.168502	4.95056	-1.51304	0.142639	0.942274	-4.38664
ELP3	0.136467	4.92971	1.51212	0.142871	0.942274	-4.38725
SHISA5	-0.136965	7.4318	-1.51131	0.143076	0.942274	-4.38779
TRIT1	0.107565	4.55703	1.51124	0.143095	0.942274	-4.38784
HMGCS1	0.192742	4.98007	1.51121	0.143102	0.942274	-4.38786
ZFP36L1	0.291751	7.27162	1.51087	0.143188	0.942274	-4.38809
RINT1	-0.0848758	4.49385	-1.51031	0.143329	0.942274	-4.38846
ACLY	0.208786	5.72312	1.51014	0.143373	0.942274	-4.38858
PPP2R5A	-0.191696	5.99323	-1.51004	0.143398	0.942274	-4.38864
CD72	0.137613	4.64286	1.50936	0.14357	0.942274	-4.38909
PDSS1	-0.162838	4.86662	-1.5092	0.143611	0.942274	-4.3892
THOC7	-0.252566	8.60391	-1.50865	0.143753	0.942274	-4.38957
GMFB	0.223867	5.92048	1.50769	0.143996	0.942274	-4.39021
C16orf72	0.174074	5.29311	1.50768	0.143998	0.942274	-4.39022
LOC347292	0.287486	6.15902	1.50745	0.144057	0.942274	-4.39037
SLC29A1	0.178724	4.76928	1.50742	0.144066	0.942274	-4.39039
CD58	-0.309454	5.60639	-1.50732	0.14409	0.942274	-4.39046
CHRNA5	0.301373	6.52643	1.50724	0.144112	0.942274	-4.39051
ATP6V0E2	-0.263011	5.66948	-1.50663	0.144267	0.942274	-4.39092
LOC645968	0.25121	4.81718	1.50658	0.144281	0.942274	-4.39096
C1orf162	-0.276627	7.96536	-1.50635	0.144339	0.942274	-4.39111
CDKL1	-0.267848	5.23457	-1.50608	0.144407	0.942274	-4.39128
RNF103	-0.176742	5.13032	-1.50585	0.144467	0.942274	-4.39144
PELI1	-0.27418	5.64665	-1.50551	0.144554	0.942274	-4.39167
SFXN4	0.0934157	4.62673	1.50497	0.144692	0.942274	-4.39203
SUV420H1	-0.141058	4.85218	-1.50389	0.144967	0.942274	-4.39275
DPP7	0.117651	4.69107	1.50387	0.144972	0.942274	-4.39276
LOC100127983	-0.104558	4.64708	-1.50371	0.145014	0.942274	-4.39287
KIAA1310	0.242904	6.0867	1.50371	0.145015	0.942274	-4.39287
LOC652672	-0.250879	5.32514	-1.50346	0.145079	0.942274	-4.39304
KLB	-0.149661	4.77454	-1.50257	0.145306	0.942274	-4.39363
AHSA2	0.31079	5.55624	1.50019	0.145919	0.942274	-4.39521
ZNF69	0.188043	6.42145	1.49997	0.145976	0.942274	-4.39536
LOC100133876	0.175762	12.3809	1.49991	0.14599	0.942274	-4.39539
ZBED5	0.199593	5.92357	1.49968	0.146051	0.942274	-4.39555
TMEM14D	-0.343075	7.98075	-1.49957	0.146079	0.942274	-4.39562
PHKA2	0.161876	4.87631	1.49895	0.146238	0.942274	-4.39603
TIMP2	-0.215795	5.0851	-1.49874	0.146293	0.942274	-4.39617
OTUD7B	-0.0950557	4.54873	-1.49856	0.146339	0.942274	-4.39629
DEDD2	-0.218406	8.20309	-1.49854	0.146344	0.942274	-4.39631
PRKCI	0.0965313	4.64602	1.49797	0.146492	0.942274	-4.39669
STXBP2	-0.226882	7.54272	-1.49793	0.146501	0.942274	-4.39671
C10orf4	0.0958105	4.48188	1.49786	0.14652	0.942274	-4.39676
CPSF3	0.217855	5.18121	1.49784	0.146525	0.942274	-4.39677
LOC642035	0.132923	4.58974	1.4973	0.146664	0.942274	-4.39713
HARS	0.174434	4.59615	1.49698	0.146747	0.942274	-4.39734
MED31	-0.184842	5.08497	-1.49681	0.146791	0.942274	-4.39745
SUSD5	-0.151425	4.8725	-1.49611	0.146974	0.942274	-4.39792
LOC653711	0.120914	4.54573	1.49585	0.147039	0.942274	-4.39809
LDHAL6A	0.138041	4.78541	1.49509	0.147238	0.942274	-4.3986
RANBP1	-0.152575	5.27381	-1.49446	0.147402	0.942274	-4.39902
N6AMT2	0.169135	4.72321	1.49398	0.147524	0.942274	-4.39933
STK11	-0.321265	5.5711	-1.49158	0.14815	0.942274	-4.40092
LOC728207	0.135011	4.75387	1.49147	0.148178	0.942274	-4.40099
FBLN2	0.116347	4.74915	1.4899	0.14859	0.942274	-4.40204
MPST	-0.102662	4.78875	-1.48977	0.148622	0.942274	-4.40212
TSPYL6	-0.175042	4.96363	-1.48962	0.148661	0.942274	-4.40222
IFIT1L	-0.397334	10.5492	-1.48946	0.148704	0.942274	-4.40233
MGC71993	-0.184737	7.97683	-1.48939	0.148721	0.942274	-4.40237
CETN1	0.133013	4.57374	1.48887	0.148859	0.942274	-4.40272
LOC653623	-0.113959	4.52617	-1.48827	0.149015	0.942274	-4.40311
FXYD5	0.229136	7.6718	1.48825	0.149021	0.942274	-4.40313
C19orf31	0.250003	12.1124	1.48803	0.149077	0.942274	-4.40327
C4orf41	0.139952	5.05035	1.4876	0.149191	0.942274	-4.40356
ZNF213	-0.182214	4.97706	-1.48746	0.149227	0.942274	-4.40365
SPTBN5	0.132824	4.7784	1.48675	0.149415	0.942274	-4.40412
POLR1D	-0.362861	9.39334	-1.48626	0.149543	0.942274	-4.40444
SOX13	0.171245	4.69589	1.48608	0.149589	0.942274	-4.40456
NOP16	-0.091225	4.52677	-1.48605	0.149599	0.942274	-4.40458
NDUFB6	-0.200983	6.42138	-1.48588	0.149643	0.942274	-4.40469
LTB	0.271871	7.56585	1.48587	0.149645	0.942274	-4.4047
STMN3	0.241965	6.85534	1.48573	0.149683	0.942274	-4.40479
PSMA6	-0.166718	7.49655	-1.48496	0.149884	0.942274	-4.4053
LOC653917	-0.0905826	4.55152	-1.48424	0.150075	0.942274	-4.40578
MLH1	0.132682	4.70299	1.48413	0.150105	0.942274	-4.40585
C11orf63	0.283894	5.245	1.48408	0.150117	0.942274	-4.40588
BTG3	-0.192066	4.68976	-1.48378	0.150195	0.942274	-4.40608
LOC728734	-0.302445	5.80922	-1.48298	0.150406	0.942274	-4.4066
CSPP1	0.122567	4.59938	1.48293	0.150419	0.942274	-4.40664
RNF175	-0.256485	5.45691	-1.48274	0.150471	0.942274	-4.40677
SNRNP27	-0.207686	5.5162	-1.48269	0.150483	0.942274	-4.4068
HSPA6	-0.158278	5.7688	-1.48236	0.15057	0.942274	-4.40701
SPNS1	0.121353	4.69863	1.48221	0.150609	0.942274	-4.40711
SIK3	0.194324	5.86367	1.48218	0.150619	0.942274	-4.40714
LOC730052	-0.282349	6.43373	-1.48216	0.150623	0.942274	-4.40715
RCN3	0.0899315	4.56287	1.48211	0.150637	0.942274	-4.40718
DPM2	-0.359615	7.21712	-1.48147	0.150805	0.942274	-4.4076
FLJ45337	0.229691	4.9902	1.48084	0.150972	0.942274	-4.40801
LOC648059	0.137386	4.6607	1.48078	0.150989	0.942274	-4.40806
PITPNB	0.123934	4.89325	1.48052	0.151057	0.942274	-4.40823
COPZ1	-0.206276	6.19101	-1.48052	0.151057	0.942274	-4.40823
VWF	-0.158513	4.59755	-1.48035	0.151103	0.942274	-4.40834
APH1B	-0.169228	4.89341	-1.48013	0.151162	0.942274	-4.40849
QRICH1	0.179369	5.14438	1.48006	0.151179	0.942274	-4.40853
ASCC2	-0.252386	10.4127	-1.47989	0.151223	0.942274	-4.40864
MFSD8	0.0886919	4.55312	1.47956	0.151312	0.942274	-4.40886
PKP4	0.114985	4.68784	1.47922	0.151403	0.942274	-4.40908
GAPT	-0.201383	5.53483	-1.47917	0.151415	0.942274	-4.40911
LOC400145	0.146794	4.77699	1.47858	0.151572	0.942274	-4.4095
2023-03-06	0.373434	6.01114	1.47826	0.151656	0.942274	-4.40971
DNAJA4	-0.345519	7.35712	-1.47787	0.151761	0.942274	-4.40997
LCNL1	0.157246	4.65592	1.47705	0.151978	0.942274	-4.41051
PAK2	0.21069	5.60588	1.47649	0.152129	0.942274	-4.41088
PLIN5	0.367143	5.94937	1.47644	0.152141	0.942274	-4.41091
FAM103A1	0.140009	5.01755	1.4759	0.152286	0.942274	-4.41127
MEF2B	-0.113344	4.63816	-1.47577	0.152321	0.942274	-4.41135
SVIL	0.300582	6.66789	1.47556	0.152377	0.942274	-4.41149
MGC16121	-0.118707	4.59479	-1.4753	0.152447	0.942274	-4.41166
SYVN1	0.177644	5.53913	1.47499	0.152528	0.942274	-4.41186
IFIH1	0.176437	4.8176	1.4749	0.152553	0.942274	-4.41192
FBXO34	-0.234584	5.70004	-1.47455	0.152646	0.942274	-4.41215
EPSTI1	-0.259442	5.31316	-1.47442	0.152679	0.942274	-4.41224
MS4A6A	-0.386472	7.59544	-1.4743	0.152712	0.942274	-4.41232
NLRC3	-0.103603	4.56189	-1.47422	0.152733	0.942274	-4.41237
LOC100129742	0.348222	8.94481	1.47369	0.152875	0.942274	-4.41272
ZNF212	0.122267	4.63541	1.47356	0.152909	0.942274	-4.4128
CRLS1	-0.224982	5.75981	-1.47344	0.152942	0.942274	-4.41288
BTK	0.14971	5.68687	1.47333	0.152973	0.942274	-4.41295
MRI1	0.189963	5.17951	1.47255	0.153181	0.942274	-4.41347
OR2A1	-0.123855	4.61981	-1.47243	0.153212	0.942274	-4.41354
ZDHHC8	0.21104	5.90074	1.47226	0.153259	0.942274	-4.41366
LOC653421	-0.133635	4.83803	-1.47217	0.153284	0.942274	-4.41372
C9orf130	0.365391	5.69498	1.47205	0.153314	0.942274	-4.41379
CDC42SE2	0.263731	5.79403	1.47169	0.153411	0.942274	-4.41403
KLHDC4	-0.115348	4.76365	-1.47167	0.153417	0.942274	-4.41404
MR1	-0.0928737	4.45243	-1.47137	0.153497	0.942274	-4.41424
PTK2B	-0.104641	5.20146	-1.47136	0.153499	0.942274	-4.41424
TRAT1	-0.250289	5.00182	-1.47106	0.153582	0.942274	-4.41444
TMEM173	0.251283	5.36231	1.47031	0.153782	0.942274	-4.41493
MZF1	0.163627	4.94357	1.47	0.153865	0.942274	-4.41514
LOC653505	-0.245618	6.08	-1.46991	0.15389	0.942274	-4.4152
LOC388237	-0.0947113	4.5592	-1.4699	0.153892	0.942274	-4.4152
LOC647037	-0.206458	5.3538	-1.46969	0.15395	0.942274	-4.41534
ITGB7	0.284654	5.48348	1.46961	0.153971	0.942274	-4.41539
LOC402644	-0.276595	5.38245	-1.4696	0.153973	0.942274	-4.4154
CWF19L2	0.0981278	4.48324	1.46932	0.154048	0.942274	-4.41558
PLD2	-0.0946999	4.52397	-1.46902	0.15413	0.942274	-4.41578
NOSIP	0.230392	8.07584	1.46749	0.154543	0.942274	-4.41678
EIF1B	-0.257957	10.0707	-1.46737	0.154574	0.942274	-4.41686
MAPK15	-0.172633	4.81863	-1.46639	0.154838	0.942274	-4.4175
CEP350	0.22685	5.18303	1.46626	0.154875	0.942274	-4.41759
NFATC2IP	0.138754	5.16552	1.46508	0.155192	0.942274	-4.41835
RAN	-0.212077	7.28798	-1.46487	0.155251	0.942274	-4.41849
CRKRS	0.143609	4.69567	1.4648	0.155268	0.942274	-4.41854
POLR1E	0.0981277	4.66208	1.46431	0.155402	0.942274	-4.41886
KIAA1143	-0.101698	4.59211	-1.46408	0.155463	0.942274	-4.41901
LIME1	0.309092	6.84863	1.46405	0.155471	0.942274	-4.41903
DCPS	0.157396	4.66691	1.46378	0.155546	0.942274	-4.41921
BEX4	-0.14039	4.6511	-1.46311	0.155726	0.942274	-4.41964
NUP37	-0.17154	4.9004	-1.46229	0.155951	0.942274	-4.42018
LOC647074	0.122688	4.68386	1.46227	0.155954	0.942274	-4.42019
GPSM3	-0.23109	8.02332	-1.46213	0.155994	0.942274	-4.42028
GTSF1	-0.130961	4.58673	-1.46147	0.156174	0.942274	-4.42071
IPO13	0.0830688	4.54068	1.46056	0.156421	0.942274	-4.42131
CDC25B	0.292569	5.51937	1.45973	0.156647	0.942274	-4.42185
LOC727732	-0.170863	4.77618	-1.45959	0.156684	0.942274	-4.42193
GSPT1	-0.206117	11.9971	-1.45958	0.156689	0.942274	-4.42195
LOC388630	0.150875	4.66975	1.45951	0.156706	0.942274	-4.42199
LGALS2	0.344014	5.58043	1.45942	0.156733	0.942274	-4.42205
C10orf6	0.154521	4.63728	1.45887	0.156882	0.942274	-4.42241
FCGR1B	-0.285783	4.97782	-1.45872	0.156923	0.942274	-4.4225
GPR3	-0.161943	4.62745	-1.4583	0.157036	0.942274	-4.42277
LOC100129759	-0.143728	4.7786	-1.4583	0.157038	0.942274	-4.42278
KIAA0831	0.328461	6.3341	1.45783	0.157165	0.942274	-4.42308
LZTR1	0.187943	5.29188	1.45755	0.157243	0.942274	-4.42326
PGRMC2	0.192887	5.13196	1.45695	0.157407	0.942274	-4.42365
LSM3	-0.223339	6.95591	-1.45692	0.157416	0.942274	-4.42368
GUK1	-0.245386	11.8621	-1.45628	0.157591	0.942274	-4.42409
LOC653695	-0.102881	4.59322	-1.45613	0.157631	0.942274	-4.42419
CSNK1D	-0.155648	4.94879	-1.45613	0.157633	0.942274	-4.42419
RABGEF1	-0.108034	4.5354	-1.45593	0.157686	0.942274	-4.42432
C19orf29	0.103389	4.59487	1.45524	0.157875	0.942274	-4.42477
ZBTB4	0.128351	5.01777	1.455	0.157942	0.942274	-4.42492
ELF4	-0.199235	5.38635	-1.45487	0.157977	0.942274	-4.42501
CROP	0.214931	5.4005	1.45475	0.15801	0.942274	-4.42508
KIAA1826	0.0823604	4.45373	1.45469	0.158027	0.942274	-4.42513
TUBB2A	0.813351	7.8133	1.45466	0.158035	0.942274	-4.42514
NBEAL2	0.231417	5.22387	1.45437	0.158115	0.942274	-4.42533
GPAA1	-0.196107	4.79058	-1.45412	0.158184	0.942274	-4.4255
UBXN6	-0.308869	10.152	-1.45392	0.158237	0.942274	-4.42562
ZNF503	-0.180821	4.78366	-1.45375	0.158284	0.942274	-4.42573
POU6F1	-0.129646	4.73542	-1.45344	0.15837	0.942274	-4.42594
PAF1	0.168956	4.70759	1.45329	0.158411	0.942274	-4.42603
TMEM41B	0.239936	5.68376	1.453	0.158491	0.942274	-4.42622
ARFGEF1	0.18528	5.06683	1.45261	0.158599	0.942274	-4.42648
BICD2	0.230605	5.09638	1.45232	0.158678	0.942274	-4.42666
MGST3	-0.358033	7.40311	-1.45216	0.158724	0.942274	-4.42677
NAP1L1	0.23202	6.05816	1.45209	0.158742	0.942274	-4.42681
DPP9	0.146117	4.68004	1.45207	0.158748	0.942274	-4.42683
PTTG1	-0.439345	6.43461	-1.45195	0.15878	0.942274	-4.4269
FBXO21	0.153541	4.87498	1.4518	0.158823	0.942274	-4.427
PTPRCAP	0.308653	6.09277	1.45169	0.158854	0.942274	-4.42707
C15orf28	0.249311	4.99311	1.45066	0.159137	0.942274	-4.42774
USP6NL	-0.097013	4.57368	-1.45023	0.159256	0.942274	-4.42802
GGCT	-0.110355	4.78928	-1.45003	0.159311	0.942274	-4.42815
RPL38	-0.117704	12.2587	-1.44996	0.159331	0.942274	-4.42819
HCFC1R1	-0.248081	6.09827	-1.44965	0.159416	0.942274	-4.42839
GTF2H2B	-0.145753	4.71894	-1.44953	0.159449	0.942274	-4.42847
FAM153B	0.322952	5.04091	1.44943	0.159477	0.942274	-4.42854
TFPT	0.124964	4.65952	1.44926	0.159523	0.942274	-4.42865
BCL3	-0.322496	5.7253	-1.44865	0.159692	0.942274	-4.42904
ASCC1	0.134927	4.68983	1.4485	0.159736	0.942274	-4.42914
NDUFA11	-0.211985	7.3339	-1.4484	0.159762	0.942274	-4.4292
OPA1	-0.39324	5.64026	-1.44818	0.159824	0.942274	-4.42935
SEC14L1	-0.336545	5.97709	-1.44803	0.159865	0.942274	-4.42944
SAT1	-0.266082	9.31114	-1.44795	0.159888	0.942274	-4.4295
PIPSL	-0.223918	6.04962	-1.4476	0.159985	0.942274	-4.42972
IRS2	-0.185015	6.0078	-1.44756	0.159994	0.942274	-4.42975
LOC100133154	0.0896255	4.6166	1.44708	0.160128	0.942274	-4.43006
AMY2A	0.120606	4.69929	1.44705	0.160137	0.942274	-4.43008
PCNXL3	0.166122	4.95937	1.44666	0.160244	0.942274	-4.43033
HOXA6	0.200426	4.86173	1.44645	0.160303	0.942274	-4.43046
LOC441455	-0.34543	8.63212	-1.44629	0.160349	0.942274	-4.43057
MS4A1	0.099462	4.63308	1.4456	0.16054	0.942274	-4.43102
SIGLEC10	0.284283	5.95103	1.44535	0.16061	0.942274	-4.43118
TBC1D8	-0.15019	4.6666	-1.4452	0.160651	0.942274	-4.43127
LOC100134728	-0.250869	5.0004	-1.44518	0.160657	0.942274	-4.43129
ZBTB44	0.218758	5.93526	1.44449	0.160848	0.942274	-4.43173
LAT	0.148769	5.34141	1.44447	0.160854	0.942274	-4.43175
LOC646434	-0.084742	4.48631	-1.44408	0.160964	0.942274	-4.432
MSI2	-0.186523	5.13126	-1.44393	0.161005	0.942274	-4.4321
ATP5E	-0.230401	10.0402	-1.44368	0.161076	0.942274	-4.43226
MAP1LC3C	0.0935522	4.53696	1.4434	0.161154	0.942274	-4.43244
SOAT1	0.0807088	4.49519	1.4434	0.161154	0.942274	-4.43244
ZDHHC19	-0.461817	4.89535	-1.44332	0.161176	0.942274	-4.43249
R3HDM1	-0.104549	4.55916	-1.4431	0.161235	0.942274	-4.43263
SERTAD3	0.119959	4.90604	1.44296	0.161277	0.942274	-4.43273
UBA6	0.16707	4.94199	1.44265	0.161362	0.942274	-4.43292
TINF2	-0.283507	6.04045	-1.44258	0.161382	0.942274	-4.43297
SH3GL1	-0.157099	5.20638	-1.44204	0.161532	0.942274	-4.43331
ECHDC1	0.093496	4.55403	1.44167	0.161637	0.942274	-4.43356
FAM133B	0.143242	4.96793	1.44162	0.16165	0.942274	-4.43359
LOC646531	-0.31307	9.73318	-1.44124	0.161755	0.942274	-4.43383
PPAT	0.0792898	4.50241	1.44064	0.161924	0.942274	-4.43422
RPS3A	0.189117	11.1888	1.44059	0.161938	0.942274	-4.43425
PCCA	-0.0942735	4.58835	-1.44046	0.161976	0.942274	-4.43434
FAM174A	-0.157578	4.82651	-1.43927	0.16231	0.942274	-4.43511
PHF10	-0.131617	4.8169	-1.43918	0.162334	0.942274	-4.43516
PRKRIP1	0.102308	4.66764	1.43885	0.162427	0.942274	-4.43537
GALNT3	0.197391	4.79931	1.43867	0.162478	0.942274	-4.43549
CCND3	-0.213518	8.34773	-1.43842	0.162548	0.942274	-4.43565
FLJ25363	0.360416	6.31921	1.43812	0.162632	0.942274	-4.43584
CLIC1	-0.225499	8.14129	-1.43809	0.162641	0.942274	-4.43586
OXR1	0.23212	5.77677	1.43768	0.162755	0.942274	-4.43613
LOC727984	0.28753	6.75172	1.43751	0.162805	0.942274	-4.43624
STAC2	0.132201	4.64692	1.43738	0.162841	0.942274	-4.43632
ATHL1	0.332568	6.21328	1.43732	0.162857	0.942274	-4.43636
TSSC1	-0.132084	4.69953	-1.43714	0.162908	0.942274	-4.43648
INSIG1	0.1584	5.77127	1.43645	0.163102	0.942274	-4.43692
RNF167	-0.171998	6.07221	-1.43638	0.163123	0.942274	-4.43697
AP2S1	-0.253803	9.91615	-1.43634	0.163132	0.942274	-4.43699
CNN2	-0.239999	7.28594	-1.43621	0.163171	0.942274	-4.43708
CHORDC1	0.132031	4.62773	1.43604	0.163217	0.942274	-4.43718
LOC652839	-0.204257	4.89181	-1.43586	0.163269	0.942274	-4.4373
RIT1	-0.12902	4.94873	-1.43523	0.163445	0.942274	-4.4377
LSM12	-0.171664	4.92109	-1.43496	0.163523	0.942274	-4.43788
LOC642934	0.241285	4.97391	1.43436	0.163691	0.942274	-4.43826
NACA	-0.0861202	10.6019	-1.43414	0.163754	0.942274	-4.43841
GLTSCR2	0.247004	9.44394	1.43378	0.163857	0.942274	-4.43864
CEP63	0.238772	5.68165	1.43327	0.164	0.942274	-4.43896
LOC644063	-0.37225	6.42101	-1.43324	0.16401	0.942274	-4.43899
ASAP1	0.197455	6.89492	1.43309	0.16405	0.942274	-4.43908
C17orf95	-0.173414	5.01492	-1.43299	0.164079	0.942274	-4.43914
GYPB	-0.279715	10.9091	-1.43275	0.164149	0.942274	-4.4393
VCAN	0.374825	6.77675	1.43258	0.164194	0.942274	-4.4394
LOC100134304	-0.119519	4.67747	-1.43258	0.164196	0.942274	-4.43941
HTRA2	-0.165858	4.94279	-1.43219	0.164306	0.942274	-4.43966
CHX10	0.170088	4.63669	1.43217	0.164311	0.942274	-4.43967
HCG27	0.180555	4.90014	1.4316	0.164474	0.942274	-4.44004
SPAG7	-0.140857	4.8625	-1.43119	0.164589	0.942274	-4.4403
MRPL21	-0.195938	5.4846	-1.43116	0.164599	0.942274	-4.44032
LOC645276	0.146152	4.54591	1.43052	0.16478	0.942274	-4.44073
ERF	-0.0858149	4.56301	-1.43046	0.164796	0.942274	-4.44077
LOC728728	-0.320008	5.84577	-1.43021	0.164868	0.942274	-4.44093
MALT1	0.122238	4.60822	1.42964	0.16503	0.942274	-4.44129
ADRA2B	0.108132	4.68932	1.42936	0.165109	0.942274	-4.44147
PRRG4	0.152011	6.0623	1.42927	0.165137	0.942274	-4.44153
RDH14	0.16034	5.49049	1.42918	0.165162	0.942274	-4.44159
RDBP	-0.162223	5.28029	-1.42911	0.165182	0.942274	-4.44164
ARHGEF12	0.356694	5.97974	1.42908	0.16519	0.942274	-4.44165
FAM131A	-0.106526	4.54836	-1.42886	0.165252	0.942274	-4.44179
IL7R	0.360734	7.47012	1.42886	0.165252	0.942274	-4.44179
KIAA0748	0.234646	4.80148	1.42867	0.165305	0.942274	-4.44191
ZNF689	0.108154	4.92322	1.42642	0.165948	0.943376	-4.44336
LDLRAD2	-0.138539	4.77143	-1.42539	0.166244	0.943376	-4.44402
CDC14C	0.108186	4.6898	1.42426	0.166566	0.943376	-4.44474
MYL12A	-0.16072	9.7434	-1.4241	0.166611	0.943376	-4.44484
ORC6L	0.278865	11.8003	1.42399	0.166643	0.943376	-4.44491
RFX3	-0.136701	4.73587	-1.42262	0.167036	0.943376	-4.44578
ITM2B	-0.295662	9.66997	-1.42243	0.167091	0.943376	-4.44591
SNRPB2	-0.14986	5.8272	-1.42165	0.167316	0.943376	-4.44641
TRAP1	0.0809308	4.51801	1.42143	0.167379	0.943376	-4.44655
LOC729200	-0.127866	4.97222	-1.42107	0.167483	0.943376	-4.44678
FAM177A1	0.133423	8.21799	1.42089	0.167534	0.943376	-4.44689
PLEKHO2	0.152667	4.71524	1.42083	0.167552	0.943376	-4.44693
LOC100129237	0.135662	5.05635	1.42047	0.167656	0.943376	-4.44716
LOC541471	-0.129155	4.60996	-1.42041	0.167673	0.943376	-4.4472
UBE2V1	-0.214028	5.75751	-1.42024	0.16772	0.943376	-4.4473
MFNG	0.184593	6.4627	1.42019	0.167734	0.943376	-4.44734
BRUNOL6	-0.137261	4.59079	-1.42019	0.167735	0.943376	-4.44734
FVT1	0.117093	4.68664	1.42002	0.167785	0.943376	-4.44745
TPM1	-0.331713	7.3594	-1.41976	0.167859	0.943376	-4.44761
STX7	-0.250098	6.52247	-1.41964	0.167893	0.943376	-4.44769
NNT	0.100751	4.60481	1.41961	0.167904	0.943376	-4.44771
IFI27	-0.780896	8.10118	-1.41954	0.167924	0.943376	-4.44775
LRP6	-0.0948228	4.50342	-1.41949	0.167937	0.943376	-4.44778
TMEM17	0.314671	9.20598	1.41943	0.167953	0.943376	-4.44782
TRIM39	0.11236	4.74666	1.41906	0.16806	0.943376	-4.44806
LOC728672	0.25256	9.99822	1.41899	0.168081	0.943376	-4.4481
DDX24	0.203835	5.05598	1.41843	0.168243	0.943376	-4.44846
KIF5B	-0.116835	4.54644	-1.41735	0.168555	0.943376	-4.44915
ANXA11	0.131122	4.67827	1.41727	0.168578	0.943376	-4.4492
FLJ43093	0.112809	4.52087	1.4167	0.168743	0.943376	-4.44956
UQCRC1	-0.226691	5.40019	-1.41585	0.16899	0.943376	-4.4501
HNRNPH2	-0.17692	4.71125	-1.41575	0.169018	0.943376	-4.45017
TSPO	-0.259698	7.41949	-1.41572	0.169029	0.943376	-4.45019
MMAB	0.138657	4.80695	1.41514	0.169197	0.943376	-4.45056
FGD2	0.155105	5.37561	1.41466	0.169335	0.943376	-4.45086
HNRPUL2	0.17663	5.3668	1.41421	0.169465	0.943376	-4.45114
TRIOBP	-0.182535	5.5738	-1.41396	0.169537	0.943376	-4.4513
MMGT1	0.138491	5.9037	1.41326	0.169742	0.943376	-4.45175
TPM4	-0.0739438	4.46799	-1.41227	0.170029	0.943376	-4.45238
CDC34	-0.526984	9.20573	-1.41162	0.170218	0.943376	-4.45279
C13orf18	0.127523	4.73371	1.41128	0.170317	0.943376	-4.453
DSCC1	-0.170658	4.78403	-1.41084	0.170446	0.943376	-4.45328
TBCE	-0.1392	4.66259	-1.41084	0.170447	0.943376	-4.45329
PTPRC	-0.22896	4.92907	-1.4108	0.170458	0.943376	-4.45331
PDZD8	-0.189093	5.12052	-1.41069	0.170492	0.943376	-4.45338
TNPO2	0.191997	5.50135	1.41056	0.170527	0.943376	-4.45346
SF3B5	-0.16732	7.63693	-1.40987	0.170731	0.943376	-4.4539
DAZAP2	-0.28996	9.08006	-1.40936	0.17088	0.943376	-4.45423
LOC643870	-0.222634	5.92145	-1.40849	0.171135	0.943376	-4.45478
SAC	-0.130376	4.68005	-1.40832	0.171184	0.943376	-4.45489
HNRPC	-0.158168	4.96537	-1.40814	0.171235	0.943376	-4.455
ERAP1	-0.154802	4.68341	-1.40783	0.171326	0.943376	-4.45519
CICE	-0.378006	7.26811	-1.40663	0.17168	0.943376	-4.45596
TTC13	0.135057	4.84449	1.40651	0.171715	0.943376	-4.45603
DBT	0.178938	5.28562	1.40648	0.171723	0.943376	-4.45605
GDPD3	0.205975	5.15458	1.40648	0.171723	0.943376	-4.45605
INTS8	0.170664	4.64599	1.40644	0.171736	0.943376	-4.45608
RNY3	0.326517	5.86167	1.40616	0.171818	0.943376	-4.45626
LOC644949	0.147467	4.64458	1.40613	0.171825	0.943376	-4.45627
FGD3	0.23602	7.39214	1.4061	0.171834	0.943376	-4.45629
RPS7	-0.110989	4.71291	-1.40608	0.171842	0.943376	-4.45631
C10orf12	-0.108543	4.64197	-1.40601	0.17186	0.943376	-4.45634
TAPBPL	-0.107643	4.66003	-1.40582	0.171917	0.943376	-4.45647
BBC3	-0.190167	5.46682	-1.40553	0.172002	0.943376	-4.45665
LOC649362	-0.127863	4.64514	-1.40516	0.172112	0.943376	-4.45689
SNCA	-0.269514	11.8518	-1.40497	0.172166	0.943376	-4.457
TPRG1L	0.239073	7.84812	1.40464	0.172265	0.943376	-4.45722
H2AFX	-0.15489	4.80199	-1.40459	0.172277	0.943376	-4.45724
RNY5	0.381804	6.50639	1.40443	0.172324	0.943376	-4.45734
TTC4	0.181173	4.92207	1.40379	0.172514	0.943376	-4.45775
LOC644745	0.184021	8.05499	1.40332	0.172653	0.943376	-4.45805
SRI	-0.0906066	4.63601	-1.40314	0.172705	0.943376	-4.45816
CAPN3	0.12967	4.6382	1.40276	0.172818	0.943376	-4.4584
CCDC128	0.208634	5.2651	1.40275	0.172822	0.943376	-4.45841
MRPL50	-0.185018	5.0003	-1.40263	0.172855	0.943376	-4.45848
RPL8	-0.0843637	4.51808	-1.40195	0.173058	0.943376	-4.45892
VENTX	0.0787696	4.46549	1.40182	0.173096	0.943376	-4.459
SNORA24	0.0700249	4.48432	1.40147	0.173198	0.943376	-4.45921
EXOSC4	-0.147157	4.76172	-1.40106	0.173321	0.943376	-4.45948
DIAPH2	0.142951	4.61375	1.40055	0.17347	0.943376	-4.4598
MAGEL2	-0.223462	6.19641	-1.40043	0.173508	0.943376	-4.45988
PSMB9	-0.278881	5.35665	-1.40021	0.173573	0.943376	-4.46002
BNIP3L	0.193723	9.83854	1.39992	0.173656	0.943376	-4.46019
IFP38	0.230177	6.1754	1.39951	0.173778	0.943376	-4.46045
TFCP2	0.077491	4.43911	1.3994	0.173812	0.943376	-4.46052
LOC730996	-0.211992	4.98294	-1.39937	0.173821	0.943376	-4.46054
ISM1	0.0985604	4.62272	1.3993	0.173842	0.943376	-4.46059
LOC100133163	0.0915372	4.50151	1.39921	0.173867	0.943376	-4.46064
CCNB1IP1	0.122768	4.8132	1.39901	0.173929	0.943376	-4.46077
PLEKHF1	-0.174784	4.8357	-1.39887	0.17397	0.943376	-4.46086
ATIC	0.231649	5.94914	1.3986	0.174049	0.943376	-4.46103
KIAA0391	0.201092	5.15744	1.39852	0.174072	0.943376	-4.46108
PLCB1	0.114466	4.54273	1.39817	0.174176	0.943376	-4.4613
ITIH5	0.285303	11.9194	1.39793	0.174248	0.943376	-4.46145
DAAM1	0.12358	4.69878	1.3977	0.174317	0.943376	-4.4616
GTF2H5	-0.152251	6.70677	-1.39764	0.174334	0.943376	-4.46163
EML2	-0.098664	4.56308	-1.39764	0.174335	0.943376	-4.46164
GPR137B	0.0912644	4.53378	1.39718	0.17447	0.943376	-4.46192
KIAA1274	-0.164173	4.80765	-1.39709	0.174499	0.943376	-4.46198
TMEM209	0.184947	4.90047	1.39688	0.174561	0.943376	-4.46211
C18orf54	-0.102107	4.58143	-1.39678	0.174588	0.943376	-4.46217
OR2A4	-0.269037	4.93866	-1.39638	0.174709	0.943376	-4.46243
REXO2	-0.295875	9.92738	-1.39609	0.174794	0.943376	-4.46261
LOC401561	0.122408	4.75738	1.39561	0.174936	0.943376	-4.46291
LOC100132510	-0.103273	4.64633	-1.39545	0.174985	0.943376	-4.46301
AGBL5	-0.202417	4.93315	-1.3946	0.175238	0.943376	-4.46355
NOD2	0.126829	4.56225	1.39385	0.175462	0.943376	-4.46402
C9orf119	0.129627	4.79567	1.39351	0.175565	0.943376	-4.46423
LOC390671	-0.168818	5.37565	-1.39337	0.175607	0.943376	-4.46432
LOC642740	0.147374	4.63213	1.39312	0.17568	0.943376	-4.46447
C5orf30	0.166128	4.94549	1.39224	0.175944	0.943376	-4.46503
SCAMP3	0.144797	5.08432	1.39189	0.176049	0.943376	-4.46525
MGRN1	-0.163756	4.90514	-1.3916	0.176136	0.943376	-4.46543
HAPLN2	-0.111474	4.59215	-1.39156	0.176147	0.943376	-4.46545
KCTD13	-0.159566	5.14833	-1.39138	0.176203	0.943376	-4.46557
VAMP8	-0.210117	7.24653	-1.39133	0.176218	0.943376	-4.4656
CCR1	-0.24011	5.21451	-1.39123	0.176248	0.943376	-4.46567
CHP	-0.359299	6.88058	-1.39095	0.176331	0.943376	-4.46584
PABPN1	0.210596	5.18867	1.39087	0.176353	0.943376	-4.46589
LOC100131387	0.196271	10.7753	1.39086	0.176357	0.943376	-4.4659
[truncated: 8,707 more rows]

## Sheet: S5 - DGE for Smoking
Table S5: Smoking DGE Results
	logFC	AveExpr	t	P.Value	adj.P.Val	B
WDR19	0.139176	4.60846	4.14674	5.78652e-05	0.323517	1.27564
RNU5A	0.681909	6.35195	4.0393	8.75601e-05	0.323517	0.950183
SLC7A1	0.296983	5.42532	3.98466	0.000107778	0.323517	0.787138
HIRA	0.144529	4.53521	3.95196	0.000121927	0.323517	0.690394
CEBPD	-0.369122	8.71501	-3.85682	0.000173868	0.323517	0.41236
WDR22	0.139771	4.94791	3.82249	0.000197321	0.323517	0.313336
LOC100129608	-0.12199	4.623	-3.77789	0.000232302	0.323517	0.185704
TSC22D3	-0.316072	8.21869	-3.74626	0.000260593	0.323517	0.0959021
MAN1A1	0.253001	5.5782	3.73337	0.000273038	0.323517	0.059462
C19orf12	-0.144751	4.85108	-3.67676	0.000334641	0.323517	-0.0993331
DCTN4	0.255011	5.58552	3.66835	0.000344843	0.323517	-0.122755
SLC22A23	0.185172	5.03625	3.63967	0.000381897	0.323517	-0.20233
RNASE6	-0.263884	5.57051	-3.62514	0.000402072	0.323517	-0.242448
GSTA5	-0.572872	5.32829	-3.61071	0.000423095	0.323517	-0.282151
ADD1	0.196502	7.13671	3.56608	0.000494915	0.353204	-0.404208
RPA1	0.233749	5.90078	3.53094	0.000559376	0.365193	-0.499429
RNU11	0.35973	5.30328	3.52053	0.000579942	0.365193	-0.527494
NUDCD2	-0.134154	4.72971	-3.39728	0.000884044	0.476176	-0.854599
C2CD2	0.0786757	4.49996	3.38676	0.000915967	0.476176	-0.882072
MTE	0.161354	4.56071	3.38675	0.000915993	0.476176	-0.882093
RCOR3	0.240263	6.59182	3.34478	0.00105443	0.476176	-0.991011
FAM134C	0.144541	4.7589	3.34037	0.00107007	0.476176	-1.00239
FOXJ2	0.24574	6.53882	3.31869	0.00115011	0.476176	-1.05816
LOC441131	-0.200654	7.38319	-3.30034	0.0012222	0.476176	-1.10512
RRAGB	0.176499	5.03281	3.28345	0.00129228	0.476176	-1.14817
JARID1D	0.201478	4.6821	3.25659	0.00141147	0.476176	-1.21623
PIGF	-0.154452	4.95007	-3.25091	0.00143793	0.476176	-1.23056
EIF1AY	1.40922	6.92548	3.24446	0.00146855	0.476176	-1.2468
CYB5R1	0.240587	6.43044	3.2265	0.00155706	0.476176	-1.2919
SERINC1	0.19684	5.9362	3.22451	0.0015672	0.476176	-1.2969
LOC643357	-0.255051	7.22653	-3.20432	0.00167325	0.476176	-1.34732
MCM3AP	0.150996	5.05974	3.19821	0.00170662	0.476176	-1.36252
GLIPR1	-0.236189	5.96863	-3.18577	0.00177653	0.476176	-1.39341
GALNT10	0.104701	4.54057	3.1836	0.00178901	0.476176	-1.3988
LOC730278	-0.353897	8.09956	-3.17932	0.0018138	0.476176	-1.40938
RNY5	0.393756	6.4204	3.1779	0.00182215	0.476176	-1.41292
AIF1	-0.225847	8.69799	-3.1739	0.00184573	0.476176	-1.42281
LILRA2	-0.301807	6.22112	-3.16268	0.00191339	0.476176	-1.45048
SFRS9	-0.186395	6.86847	-3.15849	0.00193924	0.476176	-1.4608
GPSM3	-0.19419	8.14948	-3.15234	0.00197775	0.476176	-1.47591
SNHG8	-0.317073	6.33188	-3.1503	0.00199071	0.476176	-1.48093
LOC100133477	-0.192924	8.48999	-3.13327	0.00210185	0.476176	-1.52265
RPS4X	-0.219457	9.35886	-3.12905	0.00213028	0.476176	-1.53297
RNU1-5	0.438883	11.2135	3.12324	0.00216998	0.476176	-1.54714
TPRG1L	0.247693	7.8247	3.10426	0.00230449	0.476176	-1.59328
E2F5	-0.13362	4.80202	-3.1009	0.00232907	0.476176	-1.60142
PCMT1	0.208487	7.89796	3.10047	0.00233229	0.476176	-1.60248
PCBD1	-0.112917	4.61229	-3.08628	0.00243902	0.476176	-1.63678
CLIC1	-0.196473	8.22953	-3.08296	0.00246462	0.476176	-1.64478
C15orf24	-0.161451	6.41327	-3.0822	0.00247055	0.476176	-1.64662
LOC441009	-0.173376	5.09507	-3.08092	0.00248046	0.476176	-1.64969
KPNA1	0.2658	6.55891	3.08089	0.00248072	0.476176	-1.64977
RNU1G2	0.446635	10.9518	3.06832	0.00258061	0.476176	-1.68001
RNU1-3	0.475638	11.0125	3.06745	0.00258762	0.476176	-1.68209
CRIP1	-0.253923	8.51747	-3.0668	0.00259291	0.476176	-1.68366
VRK1	0.11836	4.71291	3.05757	0.00266897	0.476176	-1.70579
OSTF1	-0.239773	7.31442	-3.05665	0.00267665	0.476176	-1.70799
YIF1B	-0.146326	5.08309	-3.0556	0.00268542	0.476176	-1.7105
DBI	-0.180869	6.49084	-3.05517	0.00268906	0.476176	-1.71153
YY1	0.170907	7.05471	3.04647	0.0027631	0.476176	-1.73232
DYNLL2	0.250686	5.38365	3.0455	0.00277148	0.476176	-1.73464
RNF130	-0.218579	6.3403	-3.04176	0.00280397	0.476176	-1.74356
LOC642210	-0.117206	12.4712	-3.04039	0.00281596	0.476176	-1.74682
S100A11	-0.324303	7.25802	-3.03363	0.00287575	0.476176	-1.76289
PLD6	0.217857	4.76228	3.02768	0.00292948	0.476176	-1.77705
RHOG	-0.231373	8.72237	-3.02698	0.00293579	0.476176	-1.77869
RILPL2	-0.206138	5.54492	-2.99415	0.00324948	0.495736	-1.85625
RPL26L1	-0.108936	5.1029	-2.981	0.00338361	0.495736	-1.88713
SULT1A4	-0.153095	5.40998	-2.97838	0.00341085	0.495736	-1.89325
TOP1P2	0.225024	5.15063	2.97379	0.00345921	0.495736	-1.90399
C11orf48	-0.17636	5.67639	-2.96409	0.00356348	0.495736	-1.92663
C9orf5	0.287174	5.93381	2.96282	0.00357729	0.495736	-1.92958
DPY30	-0.159441	6.60964	-2.96219	0.00358417	0.495736	-1.93105
LOC651143	-0.152854	5.08835	-2.96113	0.00359583	0.495736	-1.93352
MRPL33	-0.196435	7.19421	-2.94362	0.00379296	0.495736	-1.9742
CAPN7	0.0743551	4.54703	2.94131	0.00381972	0.495736	-1.97955
BRWD1	0.117201	4.88571	2.93908	0.00384571	0.495736	-1.98472
C20orf199	-0.217157	8.45447	-2.9379	0.00385952	0.495736	-1.98745
PLCL2	0.226622	7.32237	2.93695	0.0038707	0.495736	-1.98965
SRGN	-0.345083	10.4702	-2.93621	0.00387931	0.495736	-1.99134
DHX29	0.15626	6.20362	2.93118	0.00393906	0.495736	-2.00298
NOP10	-0.180273	8.93593	-2.92128	0.00405885	0.495736	-2.02578
PDCL	0.0709344	4.53434	2.91517	0.0041346	0.495736	-2.03985
EIF4G1	0.157746	5.30603	2.91486	0.00413839	0.495736	-2.04055
RNU1A3	0.494157	11.1211	2.91243	0.00416892	0.495736	-2.04614
AIDA	0.209189	8.3868	2.91072	0.00419051	0.495736	-2.05007
DUSP22	-0.162897	5.96663	-2.89937	0.00433618	0.495736	-2.07606
RPL27A	-0.10125	11.8349	-2.89819	0.00435161	0.495736	-2.07876
AAGAB	0.106105	4.76561	2.89457	0.00439928	0.495736	-2.08704
LARP1	0.202181	4.88728	2.89157	0.00443913	0.495736	-2.09389
DUSP1	-0.418001	8.59117	-2.8913	0.00444268	0.495736	-2.0945
ASNSD1	0.287969	6.39623	2.88958	0.00446559	0.495736	-2.09841
SF3B3	0.184535	5.13998	2.88581	0.00451645	0.495736	-2.10701
S100A4	-0.227569	10.4074	-2.88504	0.0045269	0.495736	-2.10877
GAPT	-0.202098	5.66228	-2.8846	0.00453284	0.495736	-2.10976
LOC100134728	-0.206465	5.05806	-2.88407	0.00454011	0.495736	-2.11098
ANAPC13	-0.183104	6.07923	-2.88325	0.00455115	0.495736	-2.11283
PYCARD	-0.152018	6.41433	-2.88084	0.00458421	0.495736	-2.11832
LOC646483	-0.177834	9.05879	-2.8794	0.00460404	0.495736	-2.1216
PRPF6	0.0688684	4.50418	2.87484	0.00466728	0.495736	-2.13196
GLRX	-0.211388	8.66414	-2.87053	0.00472773	0.495736	-2.14173
USP5	0.124109	5.00683	2.86812	0.0047619	0.495736	-2.1472
SRP19	-0.156171	6.12557	-2.86756	0.00476981	0.495736	-2.14846
CSTB	-0.263729	7.80092	-2.85643	0.00493071	0.50313	-2.17363
USP10	-0.344756	6.35365	-2.85614	0.00493495	0.50313	-2.17429
PAM	-0.233652	5.43539	-2.85147	0.0050039	0.505347	-2.18481
UBE2M	0.178803	7.7303	2.8457	0.00509041	0.509279	-2.19781
EPM2AIP1	0.0829709	4.58917	2.8398	0.00518025	0.509643	-2.21107
PISD	-0.191027	5.52524	-2.83921	0.00518927	0.509643	-2.21239
LOC729841	-0.17042	8.23091	-2.82971	0.00533717	0.510385	-2.23369
WWC3	0.127784	4.93331	2.82777	0.00536792	0.510385	-2.23804
C11orf58	0.123748	5.69624	2.82649	0.00538815	0.510385	-2.24089
LOC648605	-0.0758775	4.68148	-2.82392	0.00542924	0.510385	-2.24664
RNU6-1	0.337401	11.4385	2.82355	0.00543521	0.510385	-2.24747
DUSP12	-0.139763	5.5976	-2.81381	0.0055934	0.518813	-2.2692
TMEM188	-0.187083	5.1669	-2.81209	0.00562189	0.518813	-2.27304
TUBB2A	-0.767238	7.69357	-2.80643	0.00571618	0.523006	-2.28563
CKLF	-0.253823	8.90641	-2.8015	0.00579938	0.526122	-2.29657
PRDX5	0.190448	9.28134	2.79646	0.00588575	0.526779	-2.30775
LOC100132910	-0.120684	4.93846	-2.79534	0.00590504	0.526779	-2.31022
MPZL1	-0.136948	4.67286	-2.79104	0.00598	0.527063	-2.31976
CDKN2D	0.194426	7.34067	2.78951	0.0060067	0.527063	-2.32313
SLC38A5	0.261785	5.8718	2.78437	0.00609767	0.530378	-2.33449
LOC642255	0.109484	4.74032	2.78142	0.00615044	0.530378	-2.341
SUMO2	-0.151342	6.67953	-2.77905	0.00619311	0.530378	-2.34623
CNIH	-0.188381	5.45193	-2.77228	0.00631638	0.536641	-2.36112
FGL2	-0.268093	7.46452	-2.76533	0.00644534	0.543287	-2.37638
MSRB2	-0.203647	5.90195	-2.75936	0.00655811	0.546881	-2.38947
TMEM80	-0.0895425	4.9329	-2.75768	0.00659016	0.546881	-2.39315
FEM1A	0.203285	7.4793	2.75286	0.00668295	0.550315	-2.4037
FAH	0.160003	4.87729	2.74603	0.00681634	0.553526	-2.41861
NUDT5	-0.160809	5.39749	-2.74373	0.00686179	0.553526	-2.42363
ZSWIM1	0.1424	5.49532	2.74141	0.0069079	0.553526	-2.42868
LOC652634	0.0815576	4.54458	2.73974	0.00694131	0.553526	-2.43231
LSM3	-0.173984	6.98691	-2.73639	0.00700873	0.553526	-2.4396
XK	0.283726	8.27585	2.73188	0.00710028	0.553526	-2.44938
H3F3A	-0.165457	11.4594	-2.73036	0.00713143	0.553526	-2.45268
ATP7A	0.105105	4.58818	2.72896	0.00716026	0.553526	-2.45572
KRCC1	-0.106057	5.2789	-2.7266	0.00720915	0.553526	-2.46085
CNPY3	-0.145067	5.23641	-2.72516	0.00723902	0.553526	-2.46396
TNFAIP8L2	-0.0971334	4.63423	-2.71623	0.00742696	0.557095	-2.48327
FAM46C	0.225264	12.2477	2.71596	0.00743288	0.557095	-2.48387
LOC387939	0.148811	4.61921	2.71554	0.00744181	0.557095	-2.48477
CRTAP	-0.1408	4.73968	-2.70227	0.00772992	0.56329	-2.51336
FRAT2	-0.238961	8.21284	-2.70193	0.00773728	0.56329	-2.51408
NDUFB3	-0.156432	8.81006	-2.70074	0.00776379	0.56329	-2.51665
CARD16	-0.121532	4.91077	-2.7004	0.00777129	0.56329	-2.51738
PMS2L5	-0.0796157	4.61674	-2.69779	0.00782939	0.56329	-2.52298
LOC645434	0.0806038	4.58916	2.69082	0.00798654	0.56329	-2.53793
LOC100134393	0.12166	4.91736	2.68808	0.00804911	0.56329	-2.54379
C8orf38	-0.0803924	4.57903	-2.68735	0.00806578	0.56329	-2.54535
NUP214	-0.239553	7.25698	-2.6852	0.00811526	0.56329	-2.54995
LOC100130553	-0.130101	12.6406	-2.68502	0.00811944	0.56329	-2.55033
SON	0.0645398	4.67424	2.6825	0.00817784	0.56329	-2.55572
NDUFA10	0.0845835	4.6213	2.68084	0.00821663	0.56329	-2.55927
MED10	-0.140892	5.39438	-2.67884	0.00826325	0.56329	-2.56353
LOC652489	-0.184787	5.79812	-2.67671	0.0083135	0.56329	-2.56808
CPM	0.109423	4.80867	2.67669	0.00831385	0.56329	-2.56811
SSR2	-0.202437	6.29334	-2.67277	0.00840677	0.566003	-2.57646
ANXA7	0.210157	7.3696	2.66708	0.00854351	0.571614	-2.58858
ATF5	0.162639	4.929	2.6628	0.00864742	0.574973	-2.59765
LOC647135	-0.0890756	4.56032	-2.65083	0.00894474	0.58958	-2.62302
TCEAL4	-0.13643	4.92127	-2.64878	0.00899655	0.58958	-2.62735
FGFRL1	-0.0809715	4.63304	-2.64404	0.00911719	0.58958	-2.63734
LOC652493	-0.222286	5.43633	-2.64328	0.00913668	0.58958	-2.63894
CAMK1	-0.0709855	4.55063	-2.64253	0.00915595	0.58958	-2.64052
ILF3	0.151823	5.20897	2.64092	0.00919756	0.58958	-2.64392
AMY1A	-0.314421	5.20747	-2.6333	0.00939633	0.598736	-2.65994
CMTM6	-0.222154	6.67958	-2.62694	0.00956541	0.605904	-2.6733
RPS4Y1	1.12418	6.94172	2.62231	0.0096901	0.610192	-2.683
ZNF398	0.10792	4.63417	2.61531	0.00988144	0.614921	-2.69764
LOC100132717	-0.13728	5.12403	-2.61513	0.00988649	0.614921	-2.69802
MRPL51	-0.156557	6.39341	-2.61327	0.00993776	0.614921	-2.70189
NUDT3	-0.143184	5.45771	-2.61121	0.00999498	0.614921	-2.70619
ITGB1BP1	-0.186326	5.87073	-2.60387	0.0102014	0.618261	-2.72148
CCM2	-0.149094	5.91197	-2.60266	0.0102357	0.618261	-2.72399
PCNT	0.198042	6.42008	2.60247	0.0102412	0.618261	-2.72439
COX19	0.193404	5.49233	2.6011	0.0102803	0.618261	-2.72724
LOC647340	-0.132486	7.41233	-2.59319	0.0105086	0.623325	-2.74366
C20orf24	-0.184441	8.80543	-2.5917	0.0105519	0.623325	-2.74674
MOBKL1B	-0.184374	5.44367	-2.58958	0.0106141	0.623325	-2.75112
LOC642367	0.137159	5.18423	2.58937	0.0106204	0.623325	-2.75157
LOC400061	-0.120046	4.78414	-2.58817	0.0106556	0.623325	-2.75404
ZBTB17	-0.0888646	4.71709	-2.585	0.0107496	0.625407	-2.76061
STAG3L1	-0.0985324	4.65195	-2.57443	0.0110681	0.638687	-2.7824
LOC389342	-0.259226	9.88299	-2.57165	0.0111532	0.638687	-2.78812
LOC401115	-0.20342	7.11192	-2.57153	0.0111569	0.638687	-2.78837
SEC24D	0.0665965	4.54843	2.56904	0.0112337	0.639665	-2.79349
CD2AP	0.140648	4.75409	2.56517	0.011354	0.642881	-2.80143
RNU4-1	0.436939	8.16179	2.56302	0.0114214	0.642881	-2.80585
MIR1974	0.284635	11.3719	2.56146	0.0114704	0.642881	-2.80904
SPCS2	-0.12943	6.50423	-2.55615	0.0116391	0.648938	-2.81993
CMTM3	-0.150731	6.26165	-2.55283	0.0117456	0.651196	-2.82672
LOC723972	-0.0693134	4.54161	-2.55084	0.0118097	0.651196	-2.83078
ZER1	0.131826	4.98655	2.54719	0.0119284	0.651196	-2.83823
LASS2	-0.0886711	5.40331	-2.54483	0.0120057	0.651196	-2.84304
HCG27	-0.165166	5.02645	-2.54387	0.0120372	0.651196	-2.84499
RNU1F1	0.381718	9.99054	2.54365	0.0120445	0.651196	-2.84545
DRAP1	0.13808	7.11011	2.53821	0.0122249	0.655319	-2.85652
LOC645387	-0.13929	10.1231	-2.53261	0.0124131	0.655319	-2.86789
C12orf51	0.200131	6.25568	2.52999	0.0125021	0.655319	-2.87321
LGALS2	-0.271554	5.73435	-2.52791	0.0125729	0.655319	-2.87741
LOC100133662	0.645641	5.76007	2.52617	0.0126327	0.655319	-2.88094
MNDA	-0.288881	7.57443	-2.5236	0.0127212	0.655319	-2.88614
PHC2	-0.15729	5.05432	-2.52213	0.0127724	0.655319	-2.88912
ODF2	0.110607	4.91348	2.51865	0.0128937	0.655319	-2.89615
LOC390466	-0.158464	5.47807	-2.51669	0.0129624	0.655319	-2.9001
DNAJA2	0.15015	7.41466	2.51637	0.0129734	0.655319	-2.90074
DCAF10	0.15701	5.00025	2.51512	0.0130176	0.655319	-2.90327
ARPC1B	-0.225973	6.6803	-2.51494	0.0130239	0.655319	-2.90363
C10orf115	0.210954	4.85339	2.51438	0.0130438	0.655319	-2.90476
CUL4A	0.191869	6.5002	2.51311	0.0130889	0.655319	-2.90733
LOC100131364	-0.151419	4.87511	-2.51137	0.0131506	0.655319	-2.91082
SPC24	0.160573	4.94144	2.5108	0.0131711	0.655319	-2.91198
CD37	-0.161129	6.71909	-2.51079	0.0131713	0.655319	-2.91199
LOC730820	-0.219806	6.23706	-2.50872	0.0132453	0.655319	-2.91615
CYB5R4	-0.172583	5.68532	-2.50638	0.0133296	0.655319	-2.92087
LOC440589	-0.147617	11.4854	-2.50426	0.0134062	0.655319	-2.92513
U2AF1	-0.117496	4.93347	-2.50368	0.0134271	0.655319	-2.92628
P2RY13	-0.238655	6.70954	-2.50044	0.0135452	0.655319	-2.93279
MFN1	0.0941549	4.65265	2.50029	0.0135509	0.655319	-2.9331
COPG	-0.0939578	4.70988	-2.4983	0.0136236	0.655319	-2.93707
ABCF1	0.104617	5.25383	2.49355	0.0137995	0.655319	-2.9466
LOC283788	0.178924	5.28423	2.49251	0.0138382	0.655319	-2.94868
ZNF669	0.111437	5.01132	2.49237	0.0138435	0.655319	-2.94896
ZNF277	-0.140408	5.2677	-2.48747	0.0140271	0.655319	-2.95874
RNU12	0.164132	4.6731	2.48433	0.014146	0.655319	-2.965
TAGLN2	-0.196763	7.7937	-2.48415	0.0141531	0.655319	-2.96537
FAM195B	-0.0852171	4.64108	-2.47623	0.0144571	0.655319	-2.98113
RNU6-15	0.302739	11.5165	2.47576	0.0144756	0.655319	-2.98208
COX8A	-0.146773	8.57507	-2.47529	0.0144938	0.655319	-2.98302
FBXL6	-0.0622795	4.54677	-2.47395	0.0145458	0.655319	-2.98567
HNRNPUL2	0.132929	5.70139	2.47353	0.0145624	0.655319	-2.98651
PAPD1	0.130595	4.98965	2.47342	0.0145665	0.655319	-2.98672
CD52	-0.232616	9.86159	-2.47031	0.0146886	0.655319	-2.99291
LOC100131683	0.0743811	4.57499	2.46831	0.0147673	0.655319	-2.99687
TOP3B	0.120892	5.19876	2.46819	0.014772	0.655319	-2.9971
LOC647450	-0.201841	5.31712	-2.4671	0.014815	0.655319	-2.99926
CLSTN3	0.169108	4.77443	2.46632	0.0148462	0.655319	-3.00082
IFITM2	-0.245001	11.4728	-2.46588	0.0148637	0.655319	-3.00169
DNAJC25-GNG10	-0.125875	4.70195	-2.46581	0.0148663	0.655319	-3.00182
SEC11A	-0.143579	6.71889	-2.46244	0.015001	0.655319	-3.0085
ZNF317	0.108128	4.95563	2.45639	0.0152448	0.655319	-3.02044
MRPL1	-0.116381	4.99273	-2.45377	0.0153516	0.655319	-3.02561
FRAG1	-0.0975152	5.13565	-2.44881	0.015556	0.655319	-3.03539
NDUFAF3	0.166181	8.78027	2.44756	0.0156076	0.655319	-3.03784
ATG9A	0.183773	6.35998	2.44456	0.0157325	0.655319	-3.04374
RAB31	-0.196267	7.55917	-2.44454	0.0157333	0.655319	-3.04378
DHFRL1	0.0657878	4.54365	2.44415	0.0157498	0.655319	-3.04455
OSBPL5	-0.0871257	4.60964	-2.44363	0.0157714	0.655319	-3.04557
LOC439949	0.251014	6.24821	2.44266	0.0158123	0.655319	-3.04748
EIF1AX	-0.0712355	4.72849	-2.44148	0.0158618	0.655319	-3.04979
MCOLN1	0.28003	7.05386	2.44124	0.0158719	0.655319	-3.05026
LOC728492	0.22451	6.58601	2.43963	0.0159397	0.655319	-3.05342
B2M	-0.138593	11.5167	-2.4387	0.0159794	0.655319	-3.05525
HIST2H2AA3	-0.194184	7.41358	-2.43731	0.0160382	0.655319	-3.05797
FBXW4	0.14089	5.05428	2.4358	0.0161024	0.655319	-3.06092
TSPO	-0.211893	7.36724	-2.43529	0.0161245	0.655319	-3.06194
ZBTB44	0.156209	5.78384	2.43428	0.0161678	0.655319	-3.06392
LOC729903	-0.135349	11.2994	-2.43104	0.0163067	0.655319	-3.07024
CCDC53	-0.148146	6.02967	-2.42862	0.0164118	0.655319	-3.07499
TAF12	-0.113931	5.01356	-2.4275	0.0164601	0.655319	-3.07716
DHRS9	-0.248331	5.51169	-2.42489	0.0165741	0.655319	-3.08225
DHRS4L2	-0.0918814	4.61755	-2.42479	0.0165784	0.655319	-3.08245
UBP1	0.146696	5.74996	2.42474	0.0165809	0.655319	-3.08256
MS4A7	-0.169817	5.56697	-2.42337	0.016641	0.655319	-3.08523
EBI2	-0.153023	5.06199	-2.42277	0.0166671	0.655319	-3.08639
NUB1	0.139731	5.76518	2.42222	0.0166915	0.655319	-3.08747
LOC651738	-0.21005	5.69833	-2.4203	0.0167762	0.655319	-3.0912
MCM5	0.130189	4.96934	2.41985	0.0167963	0.655319	-3.09209
BTBD1	-0.0949418	4.96103	-2.41915	0.0168272	0.655319	-3.09345
PLDN	0.132377	6.53609	2.41895	0.0168361	0.655319	-3.09384
C17orf58	0.101507	4.81012	2.4182	0.0168693	0.655319	-3.09529
HSD17B11	-0.193499	6.28733	-2.41708	0.0169195	0.655319	-3.09748
SMYD2	-0.0820628	4.70262	-2.41434	0.0170418	0.655319	-3.1028
MAPKAPK3	-0.132775	7.09776	-2.4134	0.0170842	0.655319	-3.10463
RAB24	-0.196818	6.44299	-2.41079	0.0172021	0.655319	-3.10971
LOC650853	0.0756491	4.57498	2.40734	0.0173585	0.655319	-3.11638
GMCL1	-0.0834423	4.69898	-2.40107	0.0176466	0.655319	-3.12852
ITM2B	-0.175392	9.68952	-2.40045	0.0176755	0.655319	-3.12973
COMMD6	-0.187563	8.92005	-2.40032	0.0176816	0.655319	-3.12998
VPS4A	0.0549349	4.5351	2.39876	0.0177538	0.655319	-3.13298
LYZ	-0.300952	8.88115	-2.39843	0.0177695	0.655319	-3.13364
TMBIM4	-0.158996	8.22159	-2.39604	0.0178807	0.655319	-3.13823
LOC100132742	-0.130561	10.0479	-2.3933	0.0180099	0.655319	-3.14354
LOC100128353	-0.140219	6.52681	-2.39109	0.018114	0.655319	-3.14778
CST3	-0.18961	8.73166	-2.3908	0.0181278	0.655319	-3.14834
LOC652082	0.0618546	4.59818	2.39002	0.0181648	0.655319	-3.14985
PCCB	0.153245	5.86714	2.38938	0.0181952	0.655319	-3.15108
LOC791120	0.0675704	4.60348	2.38808	0.0182573	0.655319	-3.15359
LOC100131164	0.236886	10.1206	2.38773	0.0182737	0.655319	-3.15425
KIAA1715	0.105909	4.62349	2.38773	0.0182739	0.655319	-3.15426
ARHGEF12	0.237712	5.96923	2.38664	0.0183257	0.655319	-3.15634
KIAA0133	-0.0768255	4.52295	-2.3865	0.0183325	0.655319	-3.15661
DCLRE1C	0.237115	6.06764	2.38434	0.0184361	0.655319	-3.16076
RPS2	-0.160493	10.4734	-2.38423	0.0184414	0.655319	-3.16097
LOC440093	-0.198403	7.27531	-2.38375	0.0184645	0.655319	-3.1619
SULT1A2	-0.170958	5.19389	-2.38329	0.0184869	0.655319	-3.16279
LOC388654	-0.196621	10.2704	-2.38186	0.0185558	0.655319	-3.16553
LOC729679	-0.214228	7.63405	-2.38124	0.0185858	0.655319	-3.16672
SPTB	0.136506	4.81957	2.37889	0.0187004	0.655319	-3.17124
TRMT12	-0.0952	4.79929	-2.37831	0.0187282	0.655319	-3.17233
RGS19	-0.12781	5.70364	-2.37529	0.0188763	0.655319	-3.17813
LOC400558	0.108834	4.67683	2.37491	0.018895	0.655319	-3.17886
LOC100128196	-0.175276	6.93476	-2.3748	0.0189005	0.655319	-3.17907
UBL3	-0.142897	5.83534	-2.37153	0.0190618	0.655319	-3.18532
LOC391777	-0.10634	11.6021	-2.3714	0.0190681	0.655319	-3.18557
CHRNB1	-0.0846786	4.57754	-2.37138	0.0190695	0.655319	-3.18562
LST1	-0.193703	7.27418	-2.37017	0.0191291	0.655319	-3.18791
AP1S2	-0.191438	7.49069	-2.36976	0.0191498	0.655319	-3.18871
RPL27	-0.117905	11.5487	-2.36894	0.0191903	0.655319	-3.19026
QDPR	-0.076339	4.57182	-2.36625	0.0193249	0.655319	-3.1954
LOC653147	-0.0883195	5.00898	-2.36613	0.0193312	0.655319	-3.19564
RBM47	-0.228297	6.80127	-2.36471	0.0194024	0.655319	-3.19834
MOS	0.0876267	4.66492	2.36401	0.0194376	0.655319	-3.19967
MRPL13	-0.133977	5.4886	-2.36215	0.0195317	0.655319	-3.20323
CA8	0.222591	5.0685	2.36197	0.0195409	0.655319	-3.20357
HCCS	0.100886	4.8646	2.36194	0.0195422	0.655319	-3.20362
HMGN4	-0.155316	6.09738	-2.35988	0.0196468	0.655319	-3.20754
LOC284393	-0.135581	11.1511	-2.35824	0.0197304	0.655319	-3.21066
BUD31	-0.105099	7.80773	-2.35818	0.0197336	0.655319	-3.21078
DARC	0.406016	5.2919	2.35647	0.0198213	0.655319	-3.21404
STYXL1	0.108717	5.06157	2.35585	0.0198532	0.655319	-3.21522
MAPK3	-0.116661	5.67409	-2.35515	0.0198892	0.655319	-3.21655
LOC727884	0.0948218	4.70719	2.35448	0.0199235	0.655319	-3.21781
TCEB2	0.102766	7.83504	2.35384	0.0199565	0.655319	-3.21903
VPS25	-0.0724697	4.69462	-2.35248	0.0200266	0.655612	-3.22161
LOC645969	-0.0892935	4.64966	-2.34542	0.0203952	0.664946	-3.23499
WBSCR27	0.0688411	4.53137	2.34464	0.020436	0.664946	-3.23646
ZNF223	0.278161	6.71208	2.34283	0.0205317	0.666034	-3.23989
SMAP2	-0.187679	7.84977	-2.33722	0.0208306	0.667656	-3.25049
MBOAT2	0.13812	4.84192	2.33578	0.0209079	0.667656	-3.25321
TRMT61A	-0.0596554	4.52911	-2.33373	0.0210182	0.667656	-3.25706
ARPC2	-0.087428	7.05703	-2.33203	0.0211101	0.667656	-3.26026
MAST3	0.148927	6.36459	2.33192	0.0211163	0.667656	-3.26048
LOC641844	-0.173237	5.62296	-2.33099	0.0211666	0.667656	-3.26222
KRT73	0.0964428	4.70126	2.33092	0.0211707	0.667656	-3.26236
LOC652694	-0.129623	4.99349	-2.33049	0.0211942	0.667656	-3.26317
RGS18	-0.211104	8.00093	-2.33029	0.0212051	0.667656	-3.26355
LOC728069	-0.150425	5.94922	-2.32855	0.0212998	0.667656	-3.26682
GMFG	-0.175378	8.95001	-2.32443	0.0215261	0.667656	-3.27456
FPR1	-0.239782	8.50132	-2.32389	0.0215557	0.667656	-3.27557
UPRT	-0.0507113	4.52215	-2.32254	0.0216303	0.667656	-3.2781
S100A10	-0.177525	8.50121	-2.32191	0.0216656	0.667656	-3.27929
LOC728650	-0.139117	6.00497	-2.32161	0.0216821	0.667656	-3.27985
LOC646347	-0.115668	5.01533	-2.32109	0.0217107	0.667656	-3.28082
ZNF32	-0.114644	5.05269	-2.3208	0.021727	0.667656	-3.28136
LOC201175	-0.0903936	4.59314	-2.319	0.0218276	0.667656	-3.28475
RNU4-2	0.374572	8.60321	2.31825	0.0218693	0.667656	-3.28615
IFNGR1	-0.17612	7.7238	-2.31524	0.0220382	0.667656	-3.29178
STAG2	-0.132418	6.24748	-2.31519	0.0220412	0.667656	-3.29188
BTLA	-0.0637598	4.68723	-2.31495	0.0220545	0.667656	-3.29232
MFSD3	-0.0885531	4.75636	-2.31323	0.0221519	0.667656	-3.29554
OXA1L	-0.127672	5.6358	-2.31282	0.0221747	0.667656	-3.2963
LOC255167	0.210537	9.06486	2.30939	0.02237	0.667656	-3.30271
LOC402175	-0.148358	7.29052	-2.30364	0.0227001	0.667656	-3.31343
BRI3	-0.172403	8.00928	-2.29826	0.0230131	0.667656	-3.32344
APOBEC3C	0.205109	5.54131	2.29741	0.0230624	0.667656	-3.325
RPL12	-0.121235	10.6532	-2.29673	0.0231025	0.667656	-3.32627
ALB	0.3229	6.61963	2.29583	0.0231555	0.667656	-3.32795
AADACL1	0.163116	5.74052	2.29522	0.0231914	0.667656	-3.32908
LOC649679	-0.152438	4.87086	-2.29354	0.0232902	0.667656	-3.33219
LOC388556	-0.123092	8.01656	-2.29273	0.0233382	0.667656	-3.33369
ASAP1	0.173841	6.95466	2.29228	0.0233649	0.667656	-3.33452
MED30	-0.14865	5.42162	-2.29099	0.0234414	0.667656	-3.33691
TNFAIP8	-0.173319	5.34744	-2.28993	0.0235047	0.667656	-3.33888
LOC100131336	0.152095	6.68279	2.28761	0.0236433	0.667656	-3.34317
KLRB1	-0.28689	8.33459	-2.28721	0.0236672	0.667656	-3.34391
LRRCC1	-0.123663	5.05518	-2.28704	0.0236777	0.667656	-3.34424
BCL3	-0.195148	5.82674	-2.28422	0.0238473	0.667656	-3.34945
SPON1	-0.0899276	4.57571	-2.28306	0.0239176	0.667656	-3.3516
CFD	-0.342291	8.09427	-2.28298	0.0239221	0.667656	-3.35174
LOC652616	-0.146563	5.05358	-2.28267	0.0239406	0.667656	-3.3523
DPH5	-0.105574	5.14822	-2.28138	0.0240189	0.667656	-3.35468
RP11-529I10.4	0.242492	7.25138	2.28037	0.0240802	0.667656	-3.35654
HERC1	0.172392	5.88372	2.27991	0.0241087	0.667656	-3.35741
NDUFA13	0.167687	6.98323	2.278	0.024225	0.667656	-3.36092
CD48	-0.167963	7.91357	-2.27565	0.0243692	0.667656	-3.36524
AAMP	0.0755632	4.81791	2.27406	0.0244673	0.667656	-3.36818
LOC285176	-0.118039	11.953	-2.27347	0.024504	0.667656	-3.36927
NCF1B	-0.103977	4.76591	-2.27303	0.0245308	0.667656	-3.37007
RBM14	0.148866	5.35618	2.27189	0.0246015	0.667656	-3.37216
MT1A	0.388665	7.53561	2.27174	0.0246108	0.667656	-3.37244
EPOR	0.199128	5.46157	2.27049	0.0246888	0.667656	-3.37475
LOC644666	0.0732329	4.57393	2.26983	0.0247295	0.667656	-3.37595
LOC728139	-0.170905	8.16876	-2.26825	0.0248282	0.667656	-3.37885
MIR574	0.191175	5.35415	2.26778	0.0248577	0.667656	-3.37972
PSME4	0.28529	8.59501	2.26684	0.0249163	0.667656	-3.38143
RRAGD	-0.171408	5.86653	-2.26459	0.0250578	0.667656	-3.38556
ANXA1	-0.245573	8.65671	-2.26442	0.025069	0.667656	-3.38589
ENDOD1	0.137043	4.88359	2.2632	0.0251457	0.667656	-3.38811
KLRC3	-0.143516	4.90636	-2.26127	0.0252682	0.667656	-3.39165
RALBP1	0.173708	6.12579	2.26093	0.0252899	0.667656	-3.39228
AYP1p1	0.142996	5.92707	2.26083	0.0252957	0.667656	-3.39245
GPBP1L1	0.109874	5.53788	2.26042	0.025322	0.667656	-3.3932
TLR8	-0.170121	5.86694	-2.25998	0.0253498	0.667656	-3.394
BCYRN1	0.232044	7.45397	2.25661	0.0255653	0.667656	-3.40017
CDK5R1	-0.0866826	4.77746	-2.25606	0.0256007	0.667656	-3.40118
SYF2	-0.0958935	6.43336	-2.256	0.0256043	0.667656	-3.40128
SCYL2	0.16139	6.37331	2.25577	0.0256195	0.667656	-3.40171
KRT23	-0.129533	4.71	-2.25567	0.0256257	0.667656	-3.40189
GHITM	0.240282	9.52586	2.25461	0.0256941	0.667656	-3.40383
CARHSP1	0.203266	7.78302	2.25338	0.0257732	0.667656	-3.40606
LOC653505	-0.150753	6.13046	-2.2524	0.0258369	0.667656	-3.40786
H2AFY	-0.131098	6.52493	-2.25216	0.0258525	0.667656	-3.4083
LOC100128016	0.0640283	4.54881	2.25202	0.025861	0.667656	-3.40854
RNF5P1	0.175602	5.80024	2.25199	0.0258633	0.667656	-3.4086
PDCD2	-0.084175	5.30835	-2.25158	0.0258899	0.667656	-3.40935
POFUT1	0.101661	7.66642	2.25149	0.0258954	0.667656	-3.40951
ATP6V1E1	0.127394	7.36622	2.25038	0.0259677	0.667656	-3.41154
ATP6V1D	0.20262	8.43584	2.24985	0.0260023	0.667656	-3.4125
HIP2	0.14941	5.39511	2.24826	0.026106	0.667656	-3.4154
RPL24	-0.10543	10.8911	-2.24653	0.0262191	0.667656	-3.41855
WDR6	0.145734	5.7958	2.24617	0.0262425	0.667656	-3.41919
HNRNPR	0.0793089	5.25447	2.24562	0.026279	0.667656	-3.42021
PRR13	-0.152223	9.58021	-2.2436	0.0264122	0.667656	-3.42388
BBS7	0.140168	4.94494	2.2403	0.0266304	0.667656	-3.42987
LOC440487	0.193415	5.42848	2.23958	0.0266786	0.667656	-3.43118
ZNF14	0.133053	7.27639	2.23729	0.0268312	0.667656	-3.43533
COMMD3	-0.122967	6.84771	-2.23653	0.026882	0.667656	-3.4367
GNG5	-0.141641	5.59981	-2.23601	0.0269171	0.667656	-3.43765
CASP4	-0.178551	7.51784	-2.23486	0.0269944	0.667656	-3.43973
ST7	0.131502	5.4321	2.23409	0.0270463	0.667656	-3.44113
RNF114	-0.0918639	5.86968	-2.23369	0.0270729	0.667656	-3.44184
RAB2A	-0.11439	5.07616	-2.23313	0.0271106	0.667656	-3.44285
STAG3L2	0.156471	5.00763	2.22918	0.0273787	0.667656	-3.45
PRKY	0.0991271	4.63822	2.22843	0.0274299	0.667656	-3.45136
PFDN6	-0.0746002	4.54542	-2.22681	0.0275404	0.667656	-3.45428
QPCT	-0.233639	6.9904	-2.22576	0.0276125	0.667656	-3.45618
KPNA4	0.149226	6.95123	2.22554	0.0276278	0.667656	-3.45658
ABCC4	0.151616	5.17442	2.22402	0.0277322	0.667656	-3.45932
KTI12	0.101157	5.03809	2.22361	0.0277606	0.667656	-3.46006
MYL6	0.113089	11.6731	2.22344	0.027772	0.667656	-3.46036
FLJ22662	-0.257942	8.13967	-2.22316	0.0277913	0.667656	-3.46087
ZW10	0.0622394	4.56028	2.22287	0.0278114	0.667656	-3.46139
GLE1	0.11532	5.74353	2.22152	0.0279049	0.667656	-3.46382
LOC100132992	-0.146789	6.63762	-2.22055	0.027972	0.667656	-3.46557
ETV2	-0.0481665	4.48604	-2.22052	0.0279743	0.667656	-3.46563
SAR1B	-0.0709276	5.16765	-2.22049	0.0279758	0.667656	-3.46567
CES3	-0.206449	5.07407	-2.21802	0.0281481	0.667656	-3.47012
GABPB2	0.125272	7.79925	2.21754	0.0281817	0.667656	-3.47099
PTRH2	-0.139021	5.20754	-2.21455	0.028391	0.667656	-3.47636
STOML2	0.172401	6.34445	2.21416	0.0284184	0.667656	-3.47705
TM7SF2	0.172909	5.4616	2.21394	0.028434	0.667656	-3.47745
YARS	0.10995	5.41686	2.21304	0.0284974	0.667656	-3.47907
LEPRE1	0.0599037	4.57727	2.2129	0.0285073	0.667656	-3.47932
C12orf35	-0.164931	6.54253	-2.21213	0.0285612	0.667656	-3.48069
FAM21D	0.135681	4.96952	2.21067	0.0286644	0.667656	-3.48331
COMMD8	-0.174684	5.88671	-2.21004	0.0287091	0.667656	-3.48444
LOC651309	0.263599	5.88841	2.20884	0.0287946	0.667656	-3.48659
DENND4A	0.155565	5.30543	2.2073	0.0289047	0.667656	-3.48936
ZNF22	-0.133712	5.66152	-2.20635	0.0289726	0.667656	-3.49106
PSMB8	-0.128599	5.62233	-2.20595	0.0290007	0.667656	-3.49176
LOC653888	-0.151143	7.09167	-2.20511	0.0290609	0.667656	-3.49326
PDCD6	-0.142868	6.32543	-2.20511	0.0290609	0.667656	-3.49326
LOC729629	-0.168517	5.003	-2.20488	0.0290777	0.667656	-3.49368
NCF1	-0.262827	7.19652	-2.20268	0.0292359	0.667656	-3.49761
LRRK2	-0.138353	5.04614	-2.20267	0.0292365	0.667656	-3.49763
RPL6	-0.104379	10.4328	-2.20254	0.0292463	0.667656	-3.49787
CD58	-0.17119	5.6251	-2.2019	0.0292919	0.667656	-3.499
ASB3	0.0897184	4.95942	2.20133	0.0293335	0.667656	-3.50003
FN3KRP	-0.104516	4.86663	-2.20033	0.0294056	0.667656	-3.50181
FCER1G	-0.215417	9.11996	-2.19966	0.0294545	0.667656	-3.50301
FCGRT	-0.167049	6.54249	-2.19818	0.0295617	0.667656	-3.50564
KCNJ15	-0.125619	4.92504	-2.1962	0.0297064	0.667656	-3.50917
PTP4A2	0.180923	6.00477	2.19619	0.0297075	0.667656	-3.5092
ZNF767	0.106181	4.93054	2.19205	0.0300112	0.667656	-3.51656
LOC650263	-0.10669	4.57332	-2.19145	0.0300558	0.667656	-3.51764
C14orf129	0.109811	5.42874	2.19083	0.0301013	0.667656	-3.51873
TMEM49	-0.137506	8.01085	-2.19063	0.0301158	0.667656	-3.51908
NSUN5B	-0.0753277	4.55337	-2.1905	0.0301256	0.667656	-3.51932
RPL13A	-0.17461	9.21172	-2.19001	0.0301622	0.667656	-3.5202
NCF1C	-0.161516	7.02188	-2.18862	0.0302651	0.667656	-3.52266
ZFP36	-0.222705	7.7082	-2.18796	0.030314	0.667656	-3.52383
REPS2	-0.081914	4.84653	-2.18543	0.0305027	0.667656	-3.52832
MTR	0.075178	4.75521	2.18475	0.0305536	0.667656	-3.52952
LYSMD4	0.0638351	4.58915	2.18359	0.0306406	0.667656	-3.53158
XPO7	0.248214	7.9167	2.18303	0.0306832	0.667656	-3.53258
TOR1AIP1	-0.119658	6.1464	-2.18099	0.030837	0.667656	-3.5362
TPM3	-0.14047	5.46629	-2.18047	0.0308758	0.667656	-3.53711
LOC643319	-0.176791	6.10295	-2.18011	0.030903	0.667656	-3.53774
TSPAN17	0.164836	5.74432	2.17842	0.0310311	0.667656	-3.54073
LRP6	-0.061299	4.51582	-2.17787	0.0310734	0.667656	-3.54172
SLC25A42	0.168385	6.5702	2.17717	0.0311262	0.667656	-3.54294
FAM73A	0.238965	6.95426	2.17632	0.0311915	0.667656	-3.54446
RELL1	-0.167325	5.40761	-2.17607	0.0312099	0.667656	-3.54489
LOC729608	-0.116607	5.2196	-2.17581	0.0312299	0.667656	-3.54535
LOC100131866	-0.107272	5.34637	-2.17569	0.0312392	0.667656	-3.54556
HNRPC	-0.112933	5.0342	-2.17538	0.031263	0.667656	-3.54611
KIAA1143	-0.0590716	4.55579	-2.17444	0.0313345	0.667656	-3.54776
PLCG1	0.144836	5.12503	2.17426	0.0313487	0.667656	-3.54809
TXNIP	-0.187357	10.1695	-2.17421	0.0313522	0.667656	-3.54817
LOC730995	0.0857526	4.76705	2.17413	0.0313585	0.667656	-3.54832
GNPTG	-0.111715	5.08977	-2.17293	0.0314508	0.667656	-3.55044
C1orf162	-0.172994	8.0745	-2.17052	0.0316361	0.667656	-3.55468
LOC648868	-0.0851041	4.5399	-2.1703	0.0316533	0.667656	-3.55508
CTSL1	0.24101	5.19716	2.16984	0.0316888	0.667656	-3.55589
C7orf70	-0.117683	5.4899	-2.16854	0.0317896	0.667656	-3.55818
LUC7L2	0.0480312	4.53654	2.16795	0.0318351	0.667656	-3.55921
TMOD1	0.21942	8.44798	2.1664	0.0319559	0.667656	-3.56195
RPPH1	0.176688	5.10209	2.16565	0.0320143	0.667656	-3.56326
CTSS	-0.176681	5.81833	-2.16229	0.0322773	0.667656	-3.56917
RPL39	-0.0946967	12.0054	-2.15987	0.0324677	0.667656	-3.57341
HOPX	-0.320371	6.17587	-2.15938	0.0325066	0.667656	-3.57428
LOC100131368	0.0631379	4.61166	2.15937	0.0325072	0.667656	-3.57429
LOC650215	0.0889391	4.71668	2.15917	0.0325235	0.667656	-3.57465
C12orf32	0.0750494	4.72094	2.15888	0.0325464	0.667656	-3.57516
SDHA	0.0694865	4.63186	2.1583	0.0325919	0.667656	-3.57616
CYBA	-0.203138	8.836	-2.15743	0.0326613	0.667656	-3.5777
MIR639	0.127708	4.71578	2.15442	0.0329011	0.667656	-3.58298
MED8	0.0779857	4.71657	2.15409	0.0329274	0.667656	-3.58355
PTPRF	0.0714446	4.54431	2.15275	0.0330343	0.667656	-3.58589
SMCHD1	-0.111639	4.91867	-2.15253	0.0330519	0.667656	-3.58627
FLJ20489	0.165254	5.62749	2.15242	0.0330609	0.667656	-3.58647
CIRBP	0.146054	7.04037	2.15219	0.0330797	0.667656	-3.58688
SERF1B	0.129834	5.15732	2.15091	0.0331821	0.667656	-3.58911
PLAC8	-0.207681	7.66592	-2.15069	0.0331997	0.667656	-3.58949
C16orf33	0.167004	5.58166	2.15042	0.0332218	0.667656	-3.58997
ARHGAP15	-0.138383	7.72922	-2.14913	0.0333257	0.667656	-3.59222
S100A9	-0.112371	12.7124	-2.14787	0.0334279	0.667656	-3.59442
LOC728658	-0.112102	11.8883	-2.14711	0.0334891	0.667656	-3.59574
DDX24	0.123191	5.06946	2.14706	0.0334936	0.667656	-3.59584
CALM2	-0.120273	9.09013	-2.14617	0.0335655	0.667656	-3.59738
TDRD1	0.160251	5.46685	2.14592	0.0335861	0.667656	-3.59782
[truncated: 10,181 more rows]

## Sheet: S6 - TST Conversion Pathways
Table S6: Pathway enrichment for TST conversion
[truncated: 418 more rows]

## Sheet: S7 - TB Pathways
Table S7: Pathway enrichment foractive TB disease
[truncated: 334 more rows]

[truncated: 6 more sheets: S8 - TB Converters Pathways, S9 - Smoking Pathways, S10 - WGCNA Modules, S11 - Module Hub Genes, S12 - Module Pathways, S13 - CibersortX]
